# Supplementary material for: The crystal structures of two isomers of 5-(phenyl­iso­thia­zol­yl)-1,3,4-oxa­thia­zol-2-one
Source: Acta Crystallogr E Crystallogr Commun. 2017 Oct 20;73(Pt 11):1726–31. doi: 10.1107/S2056989017015067 (PMC5683500; doi:10.1107/S2056989017015067)
Supplement: Supplementary file 1 [file e-73-01726-sup1.cif]

##############################################################################
#                                                                            #
# This CIF contains the data in a paper accepted for publication in          #
# Acta Crystallographica Section E. It conforms to the requirements of       #
# Notes for Authors for Acta Crystallographica Section E, and has been       #
# peer reviewed under the auspices of the IUCr Commission on Journals.       #
#                                                                            #
# Full details of the Crystallographic Information File format               #
# are given in the paper "The Crystallographic Information File (CIF):       #
# a New Standard Archive File for Crystallography" by S. R. Hall, F. H.      #
# Allen and I. D. Brown [Acta Cryst. (1991), A47, 655-685].                  #
#                                                                            #
# The current version of the core CIF dictionary is obtainable from          #
# ftp://ftp.iucr.org/pub/cif_core.dic.                                       #
#                                                                            #
# Software is freely available for graphical display of the structure(s)     #
# in this CIF. For information consult the CIF software page                 #
# http://www.iucr.org/resources/cif/software.                                #
#                                                                            #
# This file may be used for bona fide research purposes within the           #
# scientific community so long as proper attribution is given to the journal # 
# article from which it was obtained.                                        #
#                                                                            #
##############################################################################
data_I
_audit_creation_method     'SHELXL-2014/7'
_chemical_name_systematic
;
5-(3-Phenylisothiazol-5-yl)-1,3,4-oxathiazol-2-one
;
_chemical_name_common     ?
_chemical_formula_moiety     'C11 H6 N2 O2 S2'
_chemical_formula_sum     'C11 H6 N2 O2 S2'
_chemical_formula_iupac     'C11 H6 N2 O2 S2'
_chemical_formula_weight     262.30
_chemical_melting_point     ?
_shelx_space_group_comment
;
The symmetry employed for this shelxl refinement is uniquely defined
by the following loop, which should always be used as a source of
symmetry information in preference to the above space-group names.
They are only intended as comments.
;
_space_group_crystal_system     triclinic
_space_group_name_H-M_alt     'P -1'
_space_group_name_Hall     '-P 1'
loop_
    _space_group_symop_operation_xyz
    'x, y, z'
    '-x, -y, -z'
_cell_length_a     7.2739(7)
_cell_length_b     11.2713(11)
_cell_length_c     14.6909(15)
_cell_angle_alpha     87.5620(10)
_cell_angle_beta     78.3410(10)
_cell_angle_gamma     71.6240(10)
_cell_volume     1119.16(19)
_cell_formula_units_Z     4
_cell_measurement_reflns_used     5699
_cell_measurement_theta_min     2.35
_cell_measurement_theta_max     28.57
_cell_measurement_temperature     296(2)
_exptl_crystal_description     needle
_exptl_crystal_colour     colourless
_exptl_crystal_size_max     0.49
_exptl_crystal_size_mid     0.25
_exptl_crystal_size_min     0.14
_exptl_crystal_density_diffrn     1.557
_exptl_crystal_density_meas     ?
_exptl_crystal_density_method     ?
_exptl_crystal_F_000     536
_exptl_absorpt_coefficient_mu     0.464
_exptl_absorpt_correction_type     multi-scan
_exptl_absorpt_process_details
;
(SADABS; Bruker, 2008)
;
_shelx_estimated_absorpt_T_min     0.804
_shelx_estimated_absorpt_T_max     0.936
_exptl_absorpt_correction_T_min     0.8038
_exptl_absorpt_correction_T_max     0.9358
_diffrn_ambient_temperature     296(2)
_diffrn_radiation_type     MoK\a
_diffrn_radiation_wavelength     0.71073
_diffrn_radiation_source     'fine-focus sealed tube'
_diffrn_measurement_device_type     'Bruker APEXII CCD'
_diffrn_measurement_method     '\f and \w scans'
_diffrn_detector_area_resol_mean     ?
_diffrn_reflns_number     7476
_diffrn_reflns_av_R_equivalents     0.0154
_diffrn_reflns_theta_min     1.904
_diffrn_reflns_theta_max     25.000
_diffrn_reflns_theta_full     25.000
_diffrn_measured_fraction_theta_max     0.977
_diffrn_measured_fraction_theta_full     0.977
_diffrn_reflns_limit_h_min     -5
_diffrn_reflns_limit_h_max     8
_diffrn_reflns_limit_k_min     -13
_diffrn_reflns_limit_k_max     13
_diffrn_reflns_limit_l_min     -17
_diffrn_reflns_limit_l_max     17
_refine_special_details     ?
_reflns_number_total     3862
_reflns_number_gt     3485
_reflns_threshold_expression     'I > 2\s(I)'
_refine_ls_structure_factor_coef     Fsqd
_refine_ls_matrix_type     full
_refine_ls_R_factor_all     0.0349
_refine_ls_R_factor_gt     0.0314
_refine_ls_wR_factor_gt     0.1015
_refine_ls_wR_factor_ref     0.1060
_refine_ls_goodness_of_fit_ref     1.036
_refine_ls_restrained_S_all     1.036
_refine_ls_number_reflns     3862
_refine_ls_number_parameters     308
_refine_ls_number_restraints     0
_refine_ls_hydrogen_treatment     constr
_refine_ls_weighting_scheme     calc
_refine_ls_weighting_details
              'w=1/[\s^2^(Fo^2^)+(0.0697P)^2^+0.2729P] where P=(Fo^2^+2Fc^2^)/3'
_atom_sites_solution_hydrogens     geom
_atom_sites_solution_primary     direct
_atom_sites_solution_secondary     ?
_refine_ls_shift/su_max     0.000
_refine_ls_shift/su_mean     0.000
_refine_diff_density_max     0.334
_refine_diff_density_min     -0.231
_refine_ls_extinction_method
;
SHELXL2014 (Sheldrick, 2015)
;
_refine_ls_extinction_coef     0.031(3)
_refine_ls_extinction_expression
                                  'Fc^*^=kFc[1+0.001xFc^2^\l^3^/sin(2\q)]^-1/4^'
loop_
    _atom_type_symbol
    _atom_type_description
    _atom_type_scat_dispersion_real
    _atom_type_scat_dispersion_imag
    _atom_type_scat_source
    'C' 'C' 0.0033 0.0016
                         'International Tables Vol C Tables 4.2.6.8 and 6.1.1.4'
    'H' 'H' 0.0000 0.0000
                         'International Tables Vol C Tables 4.2.6.8 and 6.1.1.4'
    'N' 'N' 0.0061 0.0033
                         'International Tables Vol C Tables 4.2.6.8 and 6.1.1.4'
    'O' 'O' 0.0106 0.0060
                         'International Tables Vol C Tables 4.2.6.8 and 6.1.1.4'
    'S' 'S' 0.1246 0.1234
                         'International Tables Vol C Tables 4.2.6.8 and 6.1.1.4'
_computing_data_collection
;
APEX2 (Bruker, 2008)
;
_computing_cell_refinement
;
SAINT (Bruker, 2008)
;
_computing_data_reduction
;
SAINT (Bruker, 2008)
;
_computing_structure_solution
;
SHELXS97 (Sheldrick, 2008)
;
_computing_structure_refinement
;
SHELXL2014 (Sheldrick, 2015)
;
_computing_molecular_graphics     ?
_computing_publication_material
;
SHELXL2014 (Sheldrick, 2015)
;
loop_
    _atom_site_type_symbol
    _atom_site_label
    _atom_site_fract_x
    _atom_site_fract_y
    _atom_site_fract_z
    _atom_site_U_iso_or_equiv
    _atom_site_adp_type
    _atom_site_calc_flag
    _atom_site_occupancy
    _atom_site_disorder_assembly
    _atom_site_disorder_group
    S S1 0.85294(8) 0.03895(4) 0.15683(4) 0.05223(17) Uani d 1 . .
    O O1 0.8238(2) 0.18576(13) 0.30252(9) 0.0593(4) Uani d 1 . .
    N N1 0.8263(3) 0.12000(15) 0.05875(12) 0.0510(4) Uani d 1 . .
    C C1 0.8229(3) 0.17293(17) 0.22295(13) 0.0446(4) Uani d 1 . .
    S S2 0.77918(10) 0.29901(5) -0.10629(4) 0.05823(18) Uani d 1 . .
    O O2 0.7971(2) 0.27252(11) 0.16249(8) 0.0443(3) Uani d 1 . .
    N N2 0.7537(3) 0.44255(17) -0.14107(11) 0.0541(4) Uani d 1 . .
    C C2 0.8016(3) 0.23440(17) 0.07498(12) 0.0415(4) Uani d 1 . .
    S S3 0.59888(8) 0.83750(5) 0.55508(4) 0.05152(17) Uani d 1 . .
    O O3 0.6679(3) 0.59670(16) 0.59752(14) 0.0797(5) Uani d 1 . .
    N N3 0.4193(2) 0.89051(14) 0.49359(11) 0.0454(4) Uani d 1 . .
    C C3 0.7806(3) 0.33109(18) 0.00604(12) 0.0415(4) Uani d 1 . .
    S S4 0.09624(8) 0.94818(4) 0.37616(4) 0.05119(17) Uani d 1 . .
    O O4 0.4345(2) 0.68529(12) 0.51338(9) 0.0472(3) Uani d 1 . .
    N N4 -0.0487(3) 0.89146(15) 0.33086(11) 0.0479(4) Uani d 1 . .
    C C4 0.7628(3) 0.45417(17) 0.01441(12) 0.0419(4) Uani d 1 . .
    H H4B 0.7607 0.4931 0.0693 0.050 Uiso calc 1 . .
    C C5 0.7479(3) 0.51552(18) -0.07130(12) 0.0410(4) Uani d 1 . .
    C C6 0.7266(3) 0.64887(18) -0.08776(13) 0.0425(4) Uani d 1 . .
    C C7 0.7228(3) 0.72818(19) -0.01704(14) 0.0503(5) Uani d 1 . .
    H H7A 0.7348 0.6969 0.0418 0.060 Uiso calc 1 . .
    C C8 0.7015(3) 0.8528(2) -0.03326(18) 0.0604(6) Uani d 1 . .
    H H8A 0.6980 0.9050 0.0149 0.073 Uiso calc 1 . .
    C C9 0.6854(3) 0.9007(2) -0.12035(19) 0.0652(6) Uani d 1 . .
    H H9A 0.6719 0.9847 -0.1312 0.078 Uiso calc 1 . .
    C C10 0.6895(4) 0.8231(2) -0.19106(17) 0.0658(6) Uani d 1 . .
    H H10A 0.6784 0.8551 -0.2498 0.079 Uiso calc 1 . .
    C C11 0.7101(3) 0.6982(2) -0.17573(15) 0.0553(5) Uani d 1 . .
    H H11A 0.7129 0.6467 -0.2242 0.066 Uiso calc 1 . .
    C C12 0.5796(3) 0.68671(19) 0.56116(15) 0.0526(5) Uani d 1 . .
    C C13 0.3557(3) 0.80060(16) 0.47969(12) 0.0396(4) Uani d 1 . .
    C C14 0.2024(3) 0.81178(16) 0.42756(12) 0.0399(4) Uani d 1 . .
    C C15 0.1224(3) 0.72317(17) 0.40912(12) 0.0411(4) Uani d 1 . .
    H H15A 0.1576 0.6415 0.4299 0.049 Uiso calc 1 . .
    C C16 -0.0219(3) 0.77277(16) 0.35387(12) 0.0400(4) Uani d 1 . .
    C C17 -0.1434(3) 0.70474(18) 0.32326(12) 0.0430(4) Uani d 1 . .
    C C18 -0.2967(3) 0.7675(2) 0.27896(14) 0.0523(5) Uani d 1 . .
    H H18A -0.3229 0.8525 0.2681 0.063 Uiso calc 1 . .
    C C19 -0.4109(3) 0.7038(2) 0.25083(15) 0.0595(6) Uani d 1 . .
    H H19A -0.5127 0.7462 0.2207 0.071 Uiso calc 1 . .
    C C20 -0.3750(3) 0.5778(2) 0.26715(16) 0.0622(6) Uani d 1 . .
    H H20A -0.4528 0.5355 0.2485 0.075 Uiso calc 1 . .
    C C21 -0.2239(4) 0.5153(2) 0.31101(18) 0.0665(6) Uani d 1 . .
    H H21A -0.1988 0.4303 0.3219 0.080 Uiso calc 1 . .
    C C22 -0.1083(3) 0.5782(2) 0.33915(16) 0.0551(5) Uani d 1 . .
    H H22A -0.0063 0.5351 0.3690 0.066 Uiso calc 1 . .
loop_
    _atom_site_aniso_label
    _atom_site_aniso_U_11
    _atom_site_aniso_U_22
    _atom_site_aniso_U_33
    _atom_site_aniso_U_12
    _atom_site_aniso_U_13
    _atom_site_aniso_U_23
    S1 0.0666(4) 0.0408(3) 0.0557(3) -0.0208(2) -0.0206(2) 0.0026(2)
    O1 0.0852(11) 0.0496(8) 0.0412(8) -0.0173(7) -0.0144(7) 0.0018(6)
    N1 0.0606(11) 0.0476(9) 0.0501(9) -0.0188(8) -0.0199(8) -0.0004(7)
    C1 0.0459(10) 0.0403(9) 0.0471(11) -0.0130(8) -0.0093(8) 0.0029(8)
    S2 0.0818(4) 0.0563(3) 0.0435(3) -0.0271(3) -0.0187(3) -0.0022(2)
    O2 0.0543(8) 0.0386(7) 0.0404(7) -0.0131(6) -0.0127(6) 0.0008(5)
    N2 0.0673(11) 0.0586(10) 0.0407(9) -0.0234(9) -0.0148(8) 0.0033(7)
    C2 0.0387(9) 0.0452(10) 0.0420(9) -0.0133(8) -0.0108(7) -0.0007(7)
    S3 0.0545(3) 0.0546(3) 0.0554(3) -0.0224(2) -0.0255(2) 0.0045(2)
    O3 0.0906(13) 0.0567(10) 0.1022(14) -0.0145(9) -0.0602(11) 0.0188(9)
    N3 0.0500(9) 0.0432(8) 0.0505(9) -0.0191(7) -0.0202(7) 0.0050(7)
    C3 0.0358(9) 0.0496(10) 0.0399(9) -0.0125(8) -0.0105(7) 0.0008(7)
    S4 0.0666(3) 0.0398(3) 0.0594(3) -0.0221(2) -0.0330(3) 0.0094(2)
    O4 0.0534(8) 0.0396(7) 0.0538(8) -0.0150(6) -0.0225(6) 0.0052(6)
    N4 0.0575(10) 0.0443(9) 0.0500(9) -0.0191(7) -0.0244(7) 0.0048(7)
    C4 0.0408(10) 0.0469(10) 0.0387(9) -0.0130(8) -0.0099(7) -0.0016(7)
    C5 0.0322(9) 0.0530(10) 0.0381(9) -0.0136(7) -0.0070(7) -0.0002(8)
    C6 0.0329(9) 0.0512(10) 0.0434(9) -0.0129(7) -0.0084(7) 0.0039(8)
    C7 0.0424(10) 0.0569(12) 0.0515(11) -0.0151(9) -0.0098(8) 0.0013(9)
    C8 0.0518(12) 0.0536(12) 0.0756(15) -0.0155(10) -0.0120(11) -0.0060(10)
    C9 0.0525(13) 0.0535(12) 0.0885(17) -0.0163(10) -0.0142(11) 0.0128(12)
    C10 0.0649(15) 0.0684(14) 0.0657(14) -0.0224(11) -0.0186(11) 0.0252(12)
    C11 0.0554(12) 0.0638(13) 0.0487(11) -0.0201(10) -0.0139(9) 0.0073(9)
    C12 0.0551(12) 0.0499(11) 0.0563(12) -0.0133(9) -0.0248(9) 0.0056(9)
    C13 0.0423(10) 0.0378(9) 0.0394(9) -0.0129(7) -0.0094(7) 0.0012(7)
    C14 0.0419(10) 0.0391(9) 0.0399(9) -0.0125(7) -0.0115(7) 0.0016(7)
    C15 0.0418(10) 0.0377(9) 0.0456(10) -0.0134(7) -0.0119(8) 0.0033(7)
    C16 0.0411(10) 0.0416(9) 0.0380(9) -0.0139(7) -0.0081(7) 0.0002(7)
    C17 0.0419(10) 0.0496(10) 0.0391(9) -0.0179(8) -0.0046(7) -0.0051(7)
    C18 0.0532(12) 0.0622(12) 0.0491(11) -0.0252(10) -0.0164(9) 0.0030(9)
    C19 0.0531(12) 0.0857(16) 0.0502(11) -0.0313(11) -0.0171(9) -0.0032(11)
    C20 0.0600(14) 0.0822(16) 0.0566(12) -0.0385(12) -0.0090(10) -0.0175(11)
    C21 0.0719(16) 0.0575(13) 0.0790(16) -0.0310(11) -0.0153(12) -0.0107(11)
    C22 0.0540(12) 0.0494(11) 0.0671(13) -0.0195(9) -0.0170(10) -0.0051(9)
_geom_special_details
;
 All esds (except the esd in the dihedral angle between two l.s. planes)
 are estimated using the full covariance matrix.  The cell esds are taken
 into account individually in the estimation of esds in distances, angles
 and torsion angles; correlations between esds in cell parameters are only
 used when they are defined by crystal symmetry.  An approximate (isotropic)
 treatment of cell esds is used for estimating esds involving l.s. planes.
;
loop_
    _geom_bond_atom_site_label_1
    _geom_bond_atom_site_label_2
    _geom_bond_site_symmetry_2
    _geom_bond_distance
    _geom_bond_publ_flag
    S1 N1 . 1.6845(17) ?
    S1 C1 . 1.7616(19) ?
    O1 C1 . 1.185(2) ?
    N1 C2 . 1.271(2) ?
    C1 O2 . 1.391(2) ?
    S2 N2 . 1.6406(18) ?
    S2 C3 . 1.7071(18) ?
    O2 C2 . 1.364(2) ?
    N2 C5 . 1.327(2) ?
    C2 C3 . 1.449(3) ?
    S3 N3 . 1.6790(16) ?
    S3 C12 . 1.746(2) ?
    O3 C12 . 1.187(3) ?
    N3 C13 . 1.278(2) ?
    C3 C4 . 1.361(3) ?
    S4 N4 . 1.6457(17) ?
    S4 C14 . 1.7084(18) ?
    O4 C13 . 1.361(2) ?
    O4 C12 . 1.385(2) ?
    N4 C16 . 1.329(2) ?
    C4 C5 . 1.417(3) ?
    C4 H4B . 0.9300 ?
    C5 C6 . 1.476(3) ?
    C6 C7 . 1.390(3) ?
    C6 C11 . 1.398(3) ?
    C7 C8 . 1.380(3) ?
    C7 H7A . 0.9300 ?
    C8 C9 . 1.380(3) ?
    C8 H8A . 0.9300 ?
    C9 C10 . 1.376(4) ?
    C9 H9A . 0.9300 ?
    C10 C11 . 1.382(3) ?
    C10 H10A . 0.9300 ?
    C11 H11A . 0.9300 ?
    C13 C14 . 1.447(3) ?
    C14 C15 . 1.365(3) ?
    C15 C16 . 1.417(3) ?
    C15 H15A . 0.9300 ?
    C16 C17 . 1.479(3) ?
    C17 C22 . 1.386(3) ?
    C17 C18 . 1.387(3) ?
    C18 C19 . 1.384(3) ?
    C18 H18A . 0.9300 ?
    C19 C20 . 1.380(4) ?
    C19 H19A . 0.9300 ?
    C20 C21 . 1.371(4) ?
    C20 H20A . 0.9300 ?
    C21 C22 . 1.386(3) ?
    C21 H21A . 0.9300 ?
    C22 H22A . 0.9300 ?
loop_
    _geom_angle_atom_site_label_1
    _geom_angle_atom_site_label_2
    _geom_angle_atom_site_label_3
    _geom_angle_site_symmetry_1
    _geom_angle_site_symmetry_3
    _geom_angle
    _geom_angle_publ_flag
    N1 S1 C1 . . 93.13(8) ?
    C2 N1 S1 . . 109.43(14) ?
    O1 C1 O2 . . 122.21(17) ?
    O1 C1 S1 . . 131.23(16) ?
    O2 C1 S1 . . 106.56(13) ?
    N2 S2 C3 . . 94.78(9) ?
    C2 O2 C1 . . 111.28(14) ?
    C5 N2 S2 . . 110.54(13) ?
    N1 C2 O2 . . 119.58(17) ?
    N1 C2 C3 . . 124.86(17) ?
    O2 C2 C3 . . 115.55(16) ?
    N3 S3 C12 . . 93.31(9) ?
    C13 N3 S3 . . 108.63(13) ?
    C4 C3 C2 . . 129.89(17) ?
    C4 C3 S2 . . 108.82(14) ?
    C2 C3 S2 . . 121.28(14) ?
    N4 S4 C14 . . 94.50(9) ?
    C13 O4 C12 . . 110.20(15) ?
    C16 N4 S4 . . 110.35(13) ?
    C3 C4 C5 . . 111.36(16) ?
    C3 C4 H4B . . 124.3 ?
    C5 C4 H4B . . 124.3 ?
    N2 C5 C4 . . 114.50(17) ?
    N2 C5 C6 . . 119.40(16) ?
    C4 C5 C6 . . 126.10(16) ?
    C7 C6 C11 . . 118.40(19) ?
    C7 C6 C5 . . 121.30(17) ?
    C11 C6 C5 . . 120.29(18) ?
    C8 C7 C6 . . 120.7(2) ?
    C8 C7 H7A . . 119.7 ?
    C6 C7 H7A . . 119.7 ?
    C7 C8 C9 . . 120.5(2) ?
    C7 C8 H8A . . 119.7 ?
    C9 C8 H8A . . 119.7 ?
    C10 C9 C8 . . 119.4(2) ?
    C10 C9 H9A . . 120.3 ?
    C8 C9 H9A . . 120.3 ?
    C9 C10 C11 . . 120.7(2) ?
    C9 C10 H10A . . 119.6 ?
    C11 C10 H10A . . 119.6 ?
    C10 C11 C6 . . 120.3(2) ?
    C10 C11 H11A . . 119.9 ?
    C6 C11 H11A . . 119.9 ?
    O3 C12 O4 . . 122.3(2) ?
    O3 C12 S3 . . 130.15(18) ?
    O4 C12 S3 . . 107.58(13) ?
    N3 C13 O4 . . 120.27(17) ?
    N3 C13 C14 . . 123.90(17) ?
    O4 C13 C14 . . 115.82(16) ?
    C15 C14 C13 . . 128.92(17) ?
    C15 C14 S4 . . 109.41(14) ?
    C13 C14 S4 . . 121.66(14) ?
    C14 C15 C16 . . 110.62(16) ?
    C14 C15 H15A . . 124.7 ?
    C16 C15 H15A . . 124.7 ?
    N4 C16 C15 . . 115.12(16) ?
    N4 C16 C17 . . 119.36(16) ?
    C15 C16 C17 . . 125.51(16) ?
    C22 C17 C18 . . 118.80(18) ?
    C22 C17 C16 . . 120.93(18) ?
    C18 C17 C16 . . 120.26(17) ?
    C19 C18 C17 . . 120.2(2) ?
    C19 C18 H18A . . 119.9 ?
    C17 C18 H18A . . 119.9 ?
    C20 C19 C18 . . 120.6(2) ?
    C20 C19 H19A . . 119.7 ?
    C18 C19 H19A . . 119.7 ?
    C21 C20 C19 . . 119.5(2) ?
    C21 C20 H20A . . 120.2 ?
    C19 C20 H20A . . 120.2 ?
    C20 C21 C22 . . 120.3(2) ?
    C20 C21 H21A . . 119.8 ?
    C22 C21 H21A . . 119.8 ?
    C17 C22 C21 . . 120.6(2) ?
    C17 C22 H22A . . 119.7 ?
    C21 C22 H22A . . 119.7 ?
_shelx_hkl_file
;
   1   0   0    8.66    0.19
   2   0   0  473.21   10.00
   3   0   0   29.69    0.65
   4   0   0    5.26    0.15
   5   0   0   12.26    0.30
   6   0   0    6.11    0.18
   7   0   0    1.32    0.09
   8  -1   0    2.23    0.13
   6  -1   0    0.81    0.06
   5  -1   0    0.07    0.04
   4  -1   0    7.47    0.19
   3  -1   0    5.58    0.14
   2  -1   0  111.23    2.35
   1  -1   0    7.31    0.16
  -1   1   0    7.33    0.16
  -1   1   0    7.43    0.17
   0  -1   0   14.18    0.31
   4   1   0  355.71    7.53
   5   1   0    4.46    0.14
   6   1   0   25.83    0.60
   7   1   0    3.37    0.14
   9   1   0    0.37    0.08
   8  -2   0    0.46    0.08
   7  -2   0    0.26    0.06
   6  -2   0    0.67    0.06
   6  -2   0    0.60    0.07
   5  -2   0    0.58    0.05
   4  -2   0    1.41    0.06
   3  -2   0    9.53    0.23
   2  -2   0    4.18    0.11
  -2   2   0    4.26    0.12
  -2   2   0    4.36    0.11
   1  -2   0    6.90    0.17
   1  -2   0    6.77    0.16
  -1   2   0    6.99    0.16
  -1   2   0    7.48    0.17
   0  -2   0  216.91    4.35
   0  -2   0  209.24    4.33
   0   2   0  186.26    4.17
   0   2   0  201.37    4.57
  -1  -2   0  140.61    3.18
   1   2   0  146.40    3.07
   1   2   0  158.51    3.32
   6   2   0    7.22    0.21
   7   2   0    0.24    0.05
   8   2   0    1.83    0.11
   7  -3   0    1.37    0.10
   6  -3   0    1.52    0.10
   5  -3   0    6.57    0.21
   5  -3   0    6.89    0.19
   4  -3   0    1.09    0.07
   4  -3   0    0.97    0.05
   3  -3   0   41.67    0.91
   3  -3   0   40.63    0.89
  -3   3   0   41.21    0.88
   2  -3   0    1.98    0.08
   2  -3   0    2.01    0.06
  -2   3   0    1.93    0.07
  -2   3   0    2.21    0.06
   1  -3   0   32.81    0.71
   1  -3   0   31.73    0.70
  -1   3   0   32.29    0.69
  -1   3   0   34.12    0.74
   0  -3   0    5.12    0.12
   0  -3   0    4.98    0.12
   0   3   0    4.97    0.12
   0   3   0    5.17    0.13
  -1  -3   0    1.77    0.06
  -1  -3   0    1.94    0.05
   1   3   0    1.84    0.05
   1   3   0    1.86    0.07
  -2  -3   0   38.48    0.83
   2   3   0   38.78    0.80
   2   3   0   38.67    0.88
   3   3   0    6.49    0.18
   4   3   0    0.28    0.04
   5   3   0    7.96    0.23
   6   3   0   16.49    0.43
   7   3   0   -0.05    0.04
   8   3   0    3.42    0.15
   7  -4   0    0.52    0.08
   6  -4   0    0.19    0.06
   5  -4   0   -0.02    0.04
   4  -4   0    3.99    0.14
   4  -4   0    3.97    0.12
   3  -4   0   79.75    1.71
   3  -4   0   79.53    1.68
  -3   4   0   78.54    1.65
   2  -4   0   28.65    0.63
   2  -4   0   28.87    0.65
  -2   4   0   29.71    0.63
   1  -4   0    0.77    0.04
   1  -4   0    0.65    0.04
  -1   4   0    0.63    0.04
  -1   4   0    0.74    0.04
   0  -4   0    7.36    0.17
   0  -4   0    7.36    0.18
   0   4   0    7.19    0.18
   0   4   0    7.12    0.17
  -1  -4   0  195.30    4.09
  -1  -4   0  194.04    4.06
   1   4   0  191.86    4.25
   1   4   0  185.04    3.92
  -2  -4   0    8.13    0.19
   2   4   0    7.89    0.18
   2   4   0    7.74    0.21
   3   4   0    5.36    0.16
   3   4   0    5.29    0.13
   4   4   0    7.03    0.21
   4   4   0    7.09    0.17
   5   4   0    0.22    0.05
   6   4   0    0.00    0.04
   8   4   0    0.20    0.06
   7  -5   0    0.20    0.07
   6  -5   0    4.03    0.17
   5  -5   0    0.03    0.05
   4  -5   0    6.48    0.18
   4  -5   0    6.35    0.20
   3  -5   0    0.25    0.05
   3  -5   0    0.25    0.04
  -3   5   0    0.23    0.04
   2  -5   0    0.74    0.05
   2  -5   0    0.74    0.05
  -2   5   0    0.73    0.06
   1  -5   0   33.83    0.76
   1  -5   0   33.77    0.75
  -1   5   0   35.40    0.79
  -1   5   0   35.12    0.74
   0  -5   0   53.46    1.14
   0  -5   0   53.09    1.14
   0   5   0   52.77    1.10
   0   5   0   53.43    1.20
  -1  -5   0   74.66    1.59
  -1  -5   0   75.89    1.58
   1   5   0   73.83    1.53
   1   5   0   73.62    1.68
  -2  -5   0   29.59    0.63
   2   5   0   28.75    0.61
   2   5   0   29.13    0.68
  -3  -5   0   50.03    1.08
   3   5   0   49.89    1.15
   3   5   0   50.08    1.03
   4   5   0   19.02    0.41
   4   5   0   18.77    0.47
   5   5   0    2.57    0.12
   5   5   0    2.45    0.08
   6   5   0    5.68    0.20
   7   5   0    8.25    0.26
   8   5   0    0.49    0.07
   9   5   0    0.86    0.09
   6  -6   0   -0.04    0.04
   5  -6   0   11.22    0.32
   4  -6   0    1.14    0.08
   3  -6   0   20.47    0.49
   3  -6   0   20.62    0.47
  -3   6   0   20.94    0.49
   2  -6   0   18.50    0.41
   2  -6   0   18.59    0.42
  -2   6   0   18.91    0.42
  -2   6   0   15.35    0.42
   1  -6   0   41.81    0.91
   1  -6   0   41.15    0.90
  -1   6   0   41.89    0.89
  -1   6   0   42.11    0.95
   0  -6   0    7.82    0.19
   0  -6   0    7.70    0.20
   0   6   0    7.56    0.20
   0   6   0    7.77    0.19
  -1  -6   0    6.53    0.18
  -1  -6   0    6.68    0.16
   1   6   0    6.44    0.16
   1   6   0    6.60    0.19
  -2  -6   0    1.56    0.06
  -2  -6   0    1.59    0.07
   2   6   0    1.55    0.06
   2   6   0    1.53    0.08
  -3  -6   0   20.26    0.45
   3   6   0   19.52    0.49
   3   6   0   19.90    0.42
   4   6   0   11.39    0.31
   4   6   0   11.55    0.26
   5   6   0    0.01    0.05
   6   6   0   10.62    0.31
   7   6   0    0.29    0.06
   9   6   0    0.41    0.08
   6  -7   0    0.05    0.05
   5  -7   0    1.11    0.09
   4  -7   0    1.74    0.10
   3  -7   0    0.24    0.05
   3  -7   0    0.29    0.05
  -3   7   0    0.26    0.05
   2  -7   0   36.28    0.80
   2  -7   0   35.89    0.79
  -2   7   0   35.27    0.79
   1  -7   0   52.96    1.16
   1  -7   0   53.47    1.16
  -1   7   0   54.35    1.22
  -1   7   0   53.27    1.14
   0  -7   0   24.34    0.54
   0  -7   0   23.83    0.54
   0   7   0   23.72    0.57
   0   7   0   23.96    0.53
  -1  -7   0    7.18    0.19
  -1  -7   0    7.02    0.18
   1   7   0    7.13    0.18
   1   7   0    7.11    0.20
  -2  -7   0   22.90    0.51
  -2  -7   0   23.24    0.53
   2   7   0   22.84    0.49
   2   7   0   22.86    0.56
  -3  -7   0    3.04    0.10
   3   7   0    3.06    0.13
   3   7   0    3.11    0.09
  -4  -7   0    0.41    0.04
   4   7   0    0.46    0.06
   5   7   0    3.03    0.14
   6   7   0    2.32    0.12
   7   7   0    3.03    0.15
   8   7   0    0.92    0.09
   5  -8   0   -0.04    0.05
   4  -8   0    1.06    0.08
   3  -8   0    4.44    0.16
  -3   8   0    4.58    0.17
   2  -8   0   19.66    0.46
   2  -8   0   19.60    0.47
  -2   8   0   19.81    0.47
   1  -8   0    2.25    0.09
   1  -8   0    2.17    0.09
  -1   8   0    2.29    0.10
  -1   8   0    2.46    0.10
   0  -8   0   47.68    1.04
   0  -8   0   47.78    1.05
   0   8   0   47.98    1.02
   0   8   0   47.70    1.10
  -1  -8   0    0.76    0.05
  -1  -8   0    0.72    0.06
   1   8   0    0.66    0.06
   1   8   0    0.63    0.06
  -2  -8   0   85.30    1.89
  -2  -8   0   89.97    1.90
   2   8   0   90.20    1.82
   2   8   0   88.69    2.01
  -3  -8   0    1.87    0.08
   3   8   0    1.94    0.10
   3   8   0    2.02    0.07
   4   8   0   13.25    0.37
   5   8   0    0.43    0.06
   6   8   0    0.35    0.06
   7   8   0    2.56    0.14
   8   8   0    1.04    0.10
   5  -9   0    1.50    0.11
   4  -9   0    1.63    0.10
   3  -9   0    0.00    0.04
  -3   9   0    0.02    0.05
   2  -9   0    0.37    0.05
   2  -9   0    0.22    0.05
  -2   9   0    0.33    0.06
   1  -9   0    0.74    0.06
   1  -9   0    0.74    0.07
  -1   9   0    0.85    0.07
   0  -9   0   15.93    0.39
   0  -9   0   16.42    0.39
   0   9   0   16.33    0.41
   0   9   0   15.98    0.39
  -1  -9   0    5.74    0.16
  -1  -9   0    5.58    0.18
   1   9   0    5.75    0.18
   1   9   0    5.70    0.17
  -2  -9   0   12.36    0.32
  -2  -9   0   11.90    0.30
   2   9   0   12.65    0.34
   2   9   0   12.53    0.29
   3   9   0   37.74    0.91
   4   9   0   26.17    0.66
   5   9   0    4.22    0.17
   6   9   0    0.91    0.09
   7   9   0    0.07    0.06
   8   9   0   -0.05    0.06
   4 -10   0    0.93    0.09
   3 -10   0    0.25    0.06
  -3  10   0    0.16    0.06
   2 -10   0    0.38    0.06
  -2  10   0    0.32    0.06
   1 -10   0    4.88    0.16
   1 -10   0    4.93    0.16
  -1  10   0    4.87    0.17
   0 -10   0    0.06    0.04
   0 -10   0    0.10    0.04
   0  10   0    0.15    0.04
   0  10   0    0.03    0.04
  -1 -10   0    1.43    0.09
   1  10   0    1.31    0.09
   1  10   0    1.35    0.08
  -2 -10   0    6.85    0.21
   2  10   0    6.69    0.22
   3  10   0    0.73    0.07
   4  10   0   -0.03    0.04
   5  10   0    5.23    0.20
   6  10   0    0.07    0.06
   7  10   0    1.77    0.13
   8  10   0    0.03    0.07
   3 -11   0    0.01    0.05
   2 -11   0    0.02    0.05
  -2  11   0    0.07    0.05
   1 -11   0    4.20    0.15
  -1  11   0    4.02    0.16
   0 -11   0    3.85    0.15
   0  11   0    4.02    0.15
  -1 -11   0    0.11    0.05
   1  11   0    0.14    0.05
   1  11   0    0.13    0.05
  -2 -11   0    8.36    0.25
   2  11   0    8.23    0.26
   3  11   0    2.19    0.12
   4  11   0    0.08    0.06
   5  11   0    0.05    0.05
   6  11   0    0.68    0.09
   7  11   0    1.12    0.11
   8  11   0    0.09    0.08
  -2  12   0    0.35    0.07
  -1  12   0    6.99    0.23
   0 -12   0    3.21    0.14
   0  12   0    3.22    0.14
  -1 -12   0    1.43    0.10
   1  12   0    1.48    0.10
  -2 -12   0   -0.04    0.04
   2  12   0   -0.04    0.05
   3  12   0    1.81    0.11
   4  12   0    0.95    0.09
   5  12   0    0.01    0.06
   6  12   0   -0.09    0.05
   7  12   0   -0.01    0.07
  -1  13   0   -0.01    0.06
  -1 -13   0   11.20    0.33
   2  13   0    0.00    0.05
   3  13   0    0.86    0.09
   4  13   0    0.55    0.09
   5  13   0    0.58    0.08
   6  13   0    0.96    0.10
  -1 -14   0    0.95    0.10
   2  14   0    0.32    0.07
   3  14   0    2.07    0.13
   4  14   0    0.09    0.07
   5  14   0    0.35    0.08
   3  15   0   -0.02    0.06
   5  14  -1   -0.07    0.06
   4  14  -1    0.84    0.10
   3  14  -1    1.83    0.13
   2  14  -1    4.34    0.18
   6  13  -1   -0.01    0.07
   5  13  -1    2.86    0.16
   4  13  -1    0.53    0.08
   3  13  -1    1.30    0.10
   2  13  -1    0.01    0.05
  -1 -13   1    5.84    0.21
   7  12  -1    0.02    0.07
   6  12  -1    0.42    0.08
   5  12  -1    5.51    0.22
   4  12  -1    0.13    0.06
   3  12  -1    1.31    0.10
   2  12  -1    0.58    0.07
   1  12  -1    0.46    0.07
  -1 -12   1    0.48    0.07
  -1  12  -1    3.28    0.15
   8  11  -1    0.38    0.08
   7  11  -1    1.72    0.13
   6  11  -1    4.36    0.19
   5  11  -1   13.60    0.40
   4  11  -1    0.15    0.06
   3  11  -1    0.03    0.05
   2  11  -1   13.01    0.36
   1  11  -1    0.15    0.05
  -1 -11   1    0.17    0.05
   0  11  -1    0.08    0.05
   0  11  -1    0.01    0.04
   0 -11   1    0.09    0.04
  -1  11  -1    0.09    0.05
   1 -11   1    0.00    0.04
  -2  11  -1    0.39    0.07
   2 -11   1    0.45    0.06
   3 -11   1    1.84    0.11
   4 -11   1    0.04    0.06
   8  10  -1   -0.13    0.05
   7  10  -1    0.87    0.10
   6  10  -1    1.97    0.13
   5  10  -1    5.13    0.20
   4  10  -1    1.67    0.11
   3  10  -1   22.85    0.58
   2  10  -1   11.28    0.32
   1  10  -1   12.38    0.31
   1  10  -1   11.89    0.33
  -1 -10   1   12.32    0.32
  -1 -10   1   12.36    0.31
   0  10  -1    2.47    0.11
   0  10  -1    2.47    0.11
   0 -10   1    2.56    0.11
   0 -10   1    2.46    0.11
  -1  10  -1    1.16    0.09
   1 -10   1    1.46    0.08
   1 -10   1    1.36    0.08
  -2  10  -1    0.57    0.07
   2 -10   1    0.55    0.06
   3 -10   1    1.48    0.10
   4 -10   1    0.22    0.07
   8   9  -1    2.68    0.15
   7   9  -1    0.58    0.08
   6   9  -1    0.87    0.09
   5   9  -1    1.94    0.11
   4   9  -1   53.11    1.25
   3   9  -1   12.87    0.35
  -3  -9   1   12.69    0.32
   2   9  -1    1.32    0.09
  -2  -9   1    1.31    0.07
   1   9  -1    3.29    0.13
   1   9  -1    3.33    0.11
  -1  -9   1    3.05    0.12
  -1  -9   1    3.03    0.11
   0   9  -1   13.50    0.35
   0   9  -1   13.35    0.33
   0  -9   1   13.99    0.34
   0  -9   1   13.45    0.34
  -1   9  -1    1.39    0.08
  -1   9  -1    1.29    0.09
   1  -9   1    1.26    0.08
   1  -9   1    1.34    0.08
  -2   9  -1    1.65    0.10
   2  -9   1    1.62    0.09
   3  -9   1    1.12    0.09
   4  -9   1    0.90    0.09
   5  -9   1    1.83    0.12
   8   8  -1    0.81    0.09
   7   8  -1    0.22    0.06
   6   8  -1    0.85    0.08
   5   8  -1    7.89    0.25
   4   8  -1   40.15    0.98
  -4  -8   1   41.99    0.91
   3   8  -1    6.08    0.20
  -3  -8   1    5.97    0.17
   2   8  -1    5.63    0.19
   2   8  -1    5.75    0.15
  -2  -8   1    5.59    0.16
   1   8  -1    0.11    0.04
   1   8  -1    0.15    0.04
  -1  -8   1    0.16    0.04
  -1  -8   1    0.09    0.03
   0   8  -1   25.89    0.57
   0   8  -1   25.43    0.61
   0  -8   1   25.94    0.58
   0  -8   1   25.55    0.59
  -1   8  -1    0.65    0.07
  -1   8  -1    0.60    0.06
   1  -8   1    0.57    0.06
   1  -8   1    0.63    0.06
  -2   8  -1    5.98    0.19
   2  -8   1    6.27    0.18
   2  -8   1    6.05    0.19
   3  -8   1    2.05    0.11
   4  -8   1    0.39    0.07
   5  -8   1    3.68    0.16
   9   7  -1    0.03    0.06
   7   7  -1    0.05    0.05
   6   7  -1    6.45    0.22
   5   7  -1    0.68    0.07
   4   7  -1    4.58    0.17
  -4  -7   1    5.04    0.15
   3   7  -1   13.19    0.29
   3   7  -1   13.36    0.35
  -3  -7   1   13.23    0.32
   2   7  -1   30.15    0.64
   2   7  -1   30.62    0.72
  -2  -7   1   29.62    0.67
   1   7  -1   23.07    0.50
   1   7  -1   23.19    0.56
  -1  -7   1   23.44    0.53
  -1  -7   1   23.27    0.52
   0   7  -1   14.82    0.34
   0   7  -1   14.59    0.36
   0  -7   1   14.21    0.34
   0  -7   1   14.03    0.34
  -1   7  -1    2.47    0.10
  -1   7  -1    2.55    0.10
   1  -7   1    2.34    0.10
   1  -7   1    2.49    0.09
  -2   7  -1    1.10    0.08
   2  -7   1    1.16    0.08
   2  -7   1    1.11    0.07
  -3   7  -1    1.16    0.09
   3  -7   1    1.24    0.08
   4  -7   1    4.10    0.16
   5  -7   1    0.10    0.05
   6  -7   1    0.36    0.07
   9   6  -1    0.03    0.06
   7   6  -1    1.20    0.09
   6   6  -1    0.45    0.06
   5   6  -1    2.72    0.12
   4   6  -1    7.07    0.22
   3   6  -1    0.49    0.03
   3   6  -1    0.50    0.05
  -3  -6   1    0.52    0.05
   2   6  -1  111.43    2.47
   2   6  -1  110.92    2.24
  -2  -6   1  107.12    2.33
   1   6  -1   13.02    0.33
   1   6  -1   13.09    0.29
  -1  -6   1   12.94    0.30
  -1  -6   1   13.13    0.31
   0   6  -1   12.82    0.29
   0   6  -1   12.66    0.31
   0  -6   1   12.14    0.29
   0  -6   1   12.50    0.30
  -1   6  -1   45.17    1.03
  -1   6  -1   45.18    0.96
   1  -6   1   45.26    0.99
   1  -6   1   45.81    0.98
  -2   6  -1    2.20    0.10
   2  -6   1    2.29    0.10
   2  -6   1    2.29    0.08
  -3   6  -1    5.14    0.17
   3  -6   1    5.21    0.15
   3  -6   1    5.01    0.16
   4  -6   1    0.24    0.05
   5  -6   1    1.78    0.10
   6  -6   1    2.02    0.12
   9   5  -1    0.15    0.06
   8   5  -1    0.26    0.06
   7   5  -1   11.88    0.34
   6   5  -1    2.53    0.12
   5   5  -1    0.90    0.07
   4   5  -1    9.26    0.21
   4   5  -1    9.08    0.26
   3   5  -1   76.00    1.72
   3   5  -1   75.02    1.54
  -3  -5   1   76.19    1.62
   2   5  -1   67.13    1.53
   2   5  -1   68.74    1.38
  -2  -5   1   66.97    1.44
   1   5  -1    0.38    0.03
   1   5  -1    0.33    0.04
  -1  -5   1    0.36    0.03
  -1  -5   1    0.35    0.03
   0   5  -1  182.71    3.73
   0   5  -1  179.23    4.07
   0  -5   1  186.84    3.86
   0  -5   1  185.74    3.87
  -1   5  -1    0.21    0.03
  -1   5  -1    0.17    0.03
   1  -5   1    0.14    0.03
   1  -5   1    0.11    0.03
  -2   5  -1   52.18    1.10
   2  -5   1   52.34    1.11
   2  -5   1   51.03    1.13
   3  -5   1    0.12    0.04
   3  -5   1    0.12    0.03
   4  -5   1    0.78    0.07
   5  -5   1    0.00    0.04
   6  -5   1    0.14    0.05
   7  -5   1   -0.03    0.06
   9   4  -1    0.16    0.06
   8   4  -1    0.96    0.09
   7   4  -1    3.28    0.14
   6   4  -1    2.10    0.10
   5   4  -1    1.36    0.08
   4   4  -1    0.03    0.03
   4   4  -1    0.03    0.02
   3   4  -1   10.94    0.23
   3   4  -1   10.74    0.28
  -3  -4   1   10.68    0.26
   2   4  -1   35.26    0.72
   2   4  -1   34.86    0.81
  -2  -4   1   35.42    0.76
   1   4  -1  136.98    3.02
   1   4  -1  133.88    2.76
  -1  -4   1  134.45    2.91
  -1  -4   1  138.20    2.86
   0   4  -1    6.79    0.17
   0   4  -1    6.71    0.16
   0  -4   1    6.82    0.16
   0  -4   1    6.77    0.16
  -1   4  -1    0.00    0.02
  -1   4  -1    0.06    0.02
   1  -4   1    0.02    0.02
   1  -4   1    0.05    0.02
  -2   4  -1   45.63    0.96
   2  -4   1   44.35    0.96
   2  -4   1   45.65    0.98
  -3   4  -1   13.08    0.31
   3  -4   1   12.80    0.32
   3  -4   1   12.47    0.29
   4  -4   1    4.82    0.13
   4  -4   1    4.64    0.16
   5  -4   1    5.14    0.18
   6  -4   1    2.69    0.13
   7  -4   1   -0.01    0.05
   8   3  -1    0.03    0.05
   7   3  -1    1.83    0.10
   6   3  -1    2.72    0.12
   6   3  -1    2.74    0.12
   5   3  -1   19.15    0.47
   4   3  -1    2.58    0.10
   3   3  -1    5.76    0.16
   2   3  -1    1.53    0.07
   2   3  -1    1.57    0.04
  -2  -3   1    1.53    0.06
   1   3  -1    3.25    0.08
  -1  -3   1    3.29    0.09
   0   3  -1   38.37    0.88
   0   3  -1   38.46    0.80
   0  -3   1   39.19    0.83
   0  -3   1   39.52    0.83
  -1   3  -1   65.23    1.41
  -1   3  -1   61.83    1.30
   1  -3   1   62.68    1.33
   1  -3   1   62.29    1.34
  -2   3  -1   58.74    1.21
  -2   3  -1   59.07    1.30
   2  -3   1   56.77    1.23
   2  -3   1   57.36    1.25
  -3   3  -1    6.96    0.18
   3  -3   1    7.22    0.19
   3  -3   1    6.85    0.17
   4  -3   1    2.08    0.08
   4  -3   1    2.17    0.10
   5  -3   1    9.15    0.23
   5  -3   1    9.15    0.26
   6  -3   1    1.92    0.11
   7  -3   1    0.24    0.06
   8  -3   1    0.33    0.07
   8   2  -1    7.87    0.25
   7   2  -1    5.39    0.19
   6   2  -1    1.72    0.09
   5   2  -1   17.89    0.44
   5   2  -1   18.53    0.45
   4   2  -1   51.55    1.17
   3   2  -1    0.33    0.03
   2   2  -1    0.75    0.04
   1   2  -1  176.52    3.90
  -1  -2   1  169.89    3.70
   0   2  -1  132.22    3.04
   0   2  -1  132.19    2.82
   0  -2   1  143.28    2.91
   0  -2   1  138.14    2.91
  -1   2  -1    1.89    0.06
   1  -2   1    1.93    0.06
  -2   2  -1    2.55    0.07
   2  -2   1    2.55    0.07
   2  -2   1    2.60    0.08
   3  -2   1   59.40    1.28
   3  -2   1   61.72    1.31
   4  -2   1   13.32    0.33
   4  -2   1   13.24    0.31
   5  -2   1    6.42    0.20
   5  -2   1    6.42    0.17
   6  -2   1    1.08    0.09
   7  -2   1    2.24    0.12
   8  -2   1    0.10    0.06
   7   1  -1   -0.04    0.04
   6   1  -1   72.07    1.57
   5   1  -1    0.16    0.04
   5   1  -1    0.02    0.03
   4   1  -1   44.60    0.98
   4   1  -1   45.07    1.02
   3   1  -1    2.60    0.08
   2   1  -1   25.67    0.59
   1   1  -1   15.38    0.35
  -1  -1   1   15.12    0.33
   0   1  -1   41.33    0.93
  -1   1  -1   34.29    0.75
   1  -1   1   33.48    0.71
   1  -1   1   32.15    0.71
  -2   1  -1   36.85    0.83
   2  -1   1   37.68    0.80
   2  -1   1   36.59    0.79
   3  -1   1   27.70    0.60
   4  -1   1    0.21    0.03
   5  -1   1    1.86    0.08
   6  -1   1    0.96    0.07
   6  -1   1    1.08    0.08
   7  -1   1    6.57    0.23
   8  -1   1    0.25    0.06
   7   0  -1    4.06    0.15
   6   0  -1    0.16    0.05
   5   0  -1    2.68    0.11
   4   0  -1  224.92    4.73
   4   0  -1  225.02    4.98
   3   0  -1   50.82    1.09
   2   0  -1  770.16   15.83
  -2   0   1  733.44   15.30
   1   0  -1   19.52    0.43
   1   0  -1   19.60    0.45
  -1   0   1   20.15    0.41
   0   0  -1    0.00    0.00
   0   0  -1    0.00    0.00
   0   0   1    0.00    0.00
   0   0   1    0.00    0.00
   1   0   1   87.78    1.88
   3   0   1    0.13    0.02
   4   0   1   26.23    0.58
   5   0   1   18.48    0.43
   6   0   1    8.83    0.24
   8   0   1    1.16    0.10
   8  -1  -1    0.62    0.08
   6  -1  -1    0.44    0.05
   5  -1  -1    2.87    0.11
   4  -1  -1   14.77    0.35
   3  -1  -1   22.36    0.50
   2  -1  -1    0.11    0.02
  -2   1   1    0.14    0.02
   1   1   1  101.39    2.09
   5   1   1    5.77    0.17
   6   1   1   42.12    0.93
   7   1   1    2.62    0.12
   9   1   1    1.04    0.10
   8  -2  -1    0.56    0.09
   7  -2  -1    1.17    0.10
   6  -2  -1   -0.03    0.04
   5  -2  -1    0.45    0.05
   4  -2  -1    3.73    0.12
   3  -2  -1    0.65    0.04
  -3   2   1    0.65    0.05
   2  -2  -1   77.20    1.66
  -2   2   1   80.00    1.62
  -1   2   1   17.40    0.37
   0  -2  -1   41.95    0.89
   0   2   1   41.11    0.86
   0   2   1   42.11    0.94
  -1  -2  -1  111.77    2.46
   1   2   1  113.03    2.33
   2   2   1   82.48    1.68
   6   2   1    1.62    0.09
   7   2   1    0.12    0.05
   9   2   1    0.39    0.08
   7  -3  -1    1.23    0.10
   6  -3  -1    0.00    0.05
   5  -3  -1   22.29    0.51
   4  -3  -1    0.10    0.03
   3  -3  -1    3.13    0.10
  -3   3   1    3.05    0.11
   2  -3  -1    5.81    0.15
  -2   3   1    5.96    0.14
  -2   3   1    5.70    0.16
   1  -3  -1    8.35    0.20
   1  -3  -1    8.52    0.20
  -1   3   1    8.50    0.20
  -1   3   1    8.85    0.20
   0  -3  -1   35.96    0.77
   0  -3  -1   35.94    0.77
   0   3   1   36.78    0.81
   0   3   1   35.56    0.75
  -1  -3  -1    0.04    0.02
  -1  -3  -1    0.06    0.01
   1   3   1    0.06    0.02
   2   3   1   41.99    0.87
   3   3   1    4.83    0.12
   7   3   1    8.45    0.25
   8   3   1    2.33    0.12
   7  -4  -1    2.37    0.13
   6  -4  -1    4.92    0.19
   5  -4  -1   13.41    0.33
   5  -4  -1   13.17    0.36
   4  -4  -1    2.16    0.09
   4  -4  -1    2.02    0.10
  -4   4   1    2.02    0.10
   3  -4  -1   10.95    0.27
   3  -4  -1   11.44    0.29
  -3   4   1   11.33    0.28
   2  -4  -1    4.09    0.12
   2  -4  -1    4.28    0.13
  -2   4   1    4.13    0.13
   1  -4  -1   27.93    0.62
   1  -4  -1   28.21    0.63
  -1   4   1   28.18    0.61
  -1   4   1   30.05    0.65
   0  -4  -1   61.76    1.35
   0  -4  -1   65.76    1.36
   0   4   1   62.09    1.31
   0   4   1   65.24    1.43
  -1  -4  -1    6.09    0.14
   1   4   1    5.90    0.16
   1   4   1    5.80    0.14
  -2  -4  -1   10.45    0.25
  -2  -4  -1   10.71    0.24
   2   4   1   10.43    0.27
   2   4   1   10.41    0.23
   3   4   1  145.61    2.96
   4   4   1   42.52    0.89
   6   4   1    2.74    0.13
   7   4   1    3.53    0.15
   8   4   1    0.11    0.05
   7  -5  -1    0.04    0.05
   6  -5  -1    0.11    0.05
   5  -5  -1    1.04    0.08
   4  -5  -1    1.48    0.09
   4  -5  -1    1.35    0.07
  -4   5   1    1.33    0.09
   3  -5  -1   23.34    0.56
   3  -5  -1   24.25    0.54
  -3   5   1   24.09    0.55
   2  -5  -1   18.31    0.43
   2  -5  -1   18.07    0.42
  -2   5   1   18.62    0.42
   1  -5  -1   26.67    0.60
   1  -5  -1   26.20    0.59
  -1   5   1   27.68    0.62
  -1   5   1   26.99    0.58
   0  -5  -1    0.12    0.03
   0  -5  -1    0.08    0.02
  -1  -5  -1   16.41    0.35
  -1  -5  -1   15.44    0.36
   1   5   1   15.63    0.38
   1   5   1   15.51    0.34
  -2  -5  -1  185.52    4.08
  -2  -5  -1  199.38    4.02
   2   5   1  187.18    3.89
   2   5   1  192.84    4.25
   3   5   1   45.08    1.04
   3   5   1   44.46    0.93
   4   5   1   17.65    0.45
   4   5   1   17.56    0.39
   5   5   1   11.83    0.33
   5   5   1   12.41    0.28
   6   5   1   17.46    0.46
   7   5   1   14.34    0.40
   6  -6  -1    1.22    0.10
   5  -6  -1    1.23    0.09
   4  -6  -1    1.93    0.09
   4  -6  -1    1.91    0.10
  -4   6   1    1.94    0.11
   3  -6  -1    3.96    0.14
   3  -6  -1    3.91    0.13
  -3   6   1    3.97    0.15
   2  -6  -1    1.25    0.07
   2  -6  -1    1.28    0.07
  -2   6   1    1.27    0.08
   1  -6  -1   44.07    0.97
   1  -6  -1   44.04    0.97
  -1   6   1   44.23    0.95
  -1   6   1   46.24    1.01
   0  -6  -1   21.32    0.48
   0  -6  -1   21.54    0.48
   0   6   1   21.48    0.50
   0   6   1   20.90    0.47
  -1  -6  -1    4.91    0.14
  -1  -6  -1    5.09    0.13
   1   6   1    5.01    0.13
   1   6   1    4.88    0.15
  -2  -6  -1    0.03    0.02
  -2  -6  -1    0.02    0.03
   2   6   1    0.06    0.03
   2   6   1    0.05    0.02
  -3  -6  -1   47.56    1.01
   3   6   1   46.34    0.98
   3   6   1   47.39    1.09
   4   6   1    8.59    0.21
   4   6   1    8.82    0.25
   5   6   1   68.87    1.60
   5   6   1   69.40    1.43
   6   6   1   16.67    0.45
   7   6   1    0.20    0.06
   8   6   1    1.20    0.10
   9   6   1    1.26    0.11
   6  -7  -1   -0.07    0.05
   5  -7  -1   -0.05    0.04
   4  -7  -1    7.40    0.23
  -4   7   1    7.52    0.24
   3  -7  -1    0.80    0.07
   3  -7  -1    0.82    0.07
  -3   7   1    0.76    0.07
   2  -7  -1    4.42    0.14
   2  -7  -1    4.21    0.14
  -2   7   1    4.44    0.15
   1  -7  -1    1.53    0.08
   1  -7  -1    1.64    0.07
  -1   7   1    1.69    0.08
  -1   7   1    1.58    0.08
   0  -7  -1    0.31    0.04
   0  -7  -1    0.36    0.04
   0   7   1    0.29    0.04
   0   7   1    0.28    0.04
  -1  -7  -1    6.33    0.16
  -1  -7  -1    6.22    0.18
   1   7   1    6.15    0.18
   1   7   1    6.13    0.16
  -2  -7  -1   21.24    0.47
  -2  -7  -1   21.63    0.50
   2   7   1   21.03    0.46
   2   7   1   21.46    0.52
  -3  -7  -1    8.82    0.21
   3   7   1    8.93    0.21
   3   7   1    8.63    0.25
   4   7   1    2.14    0.11
   4   7   1    2.16    0.08
   5   7   1    2.76    0.13
   6   7   1    1.05    0.09
   7   7   1   31.27    0.79
   8   7   1    0.27    0.07
   5  -8  -1    0.70    0.08
   4  -8  -1    0.27    0.06
  -4   8   1    0.36    0.07
   3  -8  -1    0.40    0.06
   3  -8  -1    0.46    0.05
  -3   8   1    0.46    0.06
   2  -8  -1    7.58    0.21
   2  -8  -1    7.73    0.22
  -2   8   1    7.66    0.23
   1  -8  -1   15.17    0.37
   1  -8  -1   15.28    0.37
  -1   8   1   15.20    0.37
   0  -8  -1    0.42    0.05
   0  -8  -1    0.49    0.05
   0   8   1    0.50    0.05
   0   8   1    0.52    0.05
  -1  -8  -1   10.31    0.24
  -1  -8  -1    9.72    0.26
   1   8   1    9.63    0.24
   1   8   1    9.71    0.27
  -2  -8  -1    0.64    0.06
  -2  -8  -1    0.56    0.05
   2   8   1    0.64    0.07
   2   8   1    0.54    0.05
   3   8   1    0.04    0.04
   3   8   1    0.01    0.03
   4   8   1   19.21    0.50
   5   8   1    0.28    0.06
   6   8   1    0.41    0.07
   7   8   1    2.40    0.14
   8   8   1    0.02    0.06
   5  -9  -1   -0.01    0.05
   4  -9  -1    0.54    0.07
   3  -9  -1    0.86    0.08
  -3   9   1    0.86    0.08
   2  -9  -1    0.36    0.05
   2  -9  -1    0.37    0.05
  -2   9   1    0.34    0.06
   1  -9  -1    0.36    0.05
   1  -9  -1    0.37    0.05
  -1   9   1    0.41    0.06
   0  -9  -1    0.03    0.04
   0  -9  -1    0.27    0.04
   0   9   1    0.08    0.04
   0   9   1    0.08    0.04
  -1  -9  -1   -0.01    0.03
  -1  -9  -1   -0.06    0.03
   1   9   1   -0.07    0.03
   1   9   1   -0.01    0.03
  -2  -9  -1    0.15    0.05
   2   9   1    0.19    0.05
   2   9   1    0.27    0.04
   3   9   1   30.38    0.74
   3   9   1   29.73    0.65
   4   9   1    0.33    0.07
   5   9   1    1.81    0.11
   6   9   1    0.26    0.06
   7   9   1    0.70    0.09
   8   9   1    0.29    0.08
   9   9   1    0.01    0.06
   4 -10  -1    0.12    0.06
   3 -10  -1    0.12    0.05
  -3  10   1    0.16    0.06
   2 -10  -1    1.98    0.10
   2 -10  -1    2.13    0.10
  -2  10   1    1.81    0.11
   1 -10  -1    0.06    0.04
   1 -10  -1    0.11    0.04
  -1  10   1    0.08    0.04
   0 -10  -1   -0.02    0.04
  -1 -10  -1    2.08    0.10
   1  10   1    2.06    0.11
   1  10   1    2.08    0.10
  -2 -10  -1   16.45    0.42
   2  10   1   17.03    0.39
   2  10   1   16.35    0.44
   3  10   1    8.65    0.27
   4  10   1    4.80    0.18
   5  10   1    0.24    0.06
   6  10   1    4.00    0.18
   7  10   1    2.58    0.15
   8  10   1    0.04    0.07
  -3  11   1    0.92    0.10
  -2  11   1    1.32    0.10
   1 -11  -1    0.11    0.05
  -1  11   1    0.08    0.05
   0 -11  -1    0.72    0.07
   0  11   1    0.75    0.07
  -1 -11  -1    1.30    0.08
   1  11   1    1.18    0.08
   1  11   1    1.14    0.08
  -2 -11  -1   14.09    0.38
   2  11   1   14.28    0.39
   3  11   1    0.04    0.05
   4  11   1    5.55    0.21
   5  11   1    1.28    0.10
   6  11   1    2.45    0.15
   7  11   1   -0.02    0.06
   8  11   1    2.16    0.15
  -2  12   1    0.00    0.06
  -1  12   1    0.12    0.06
   0 -12  -1    4.40    0.17
   0  12   1    4.09    0.16
  -1 -12  -1    1.36    0.09
   1  12   1    1.34    0.09
  -2 -12  -1    8.49    0.26
   2  12   1    8.55    0.27
   3  12   1    2.66    0.13
   4  12   1    2.53    0.14
   5  12   1    0.03    0.06
   6  12   1    0.13    0.06
   7  12   1    1.43    0.13
  -1  13   1    0.38    0.07
   0 -13  -1    2.70    0.14
   0  13   1    2.48    0.13
  -1 -13  -1    0.47    0.07
  -2 -13  -1    1.15    0.09
   2  13   1    0.95    0.09
   3  13   1    3.61    0.16
   4  13   1   11.28    0.35
   5  13   1   -0.01    0.06
   6  13   1    0.17    0.08
  -1 -14  -1   -0.05    0.05
  -2 -14  -1    1.46    0.11
   3  14   1    0.98    0.10
   4  14   1    4.25    0.19
   5  14   1    4.48    0.21
   3  15   1   -0.05    0.06
   4  14  -2    0.07    0.06
   3  14  -2    0.12    0.07
   2  14  -2    1.45    0.11
   6  13  -2    0.19    0.08
   5  13  -2    1.84    0.13
   4  13  -2    1.26    0.11
   3  13  -2    1.15    0.10
   2  13  -2    1.29    0.10
   1  13  -2    0.22    0.06
   7  12  -2   -0.06    0.06
   6  12  -2    1.52    0.12
   5  12  -2    0.04    0.06
   4  12  -2    0.36    0.07
   3  12  -2    4.21    0.17
   2  12  -2    1.48    0.10
   1  12  -2    0.67    0.07
  -1  12  -2    1.60    0.11
   2 -12   2    1.21    0.09
   3 -12   2    1.47    0.10
   7  11  -2    0.55    0.09
   6  11  -2    0.30    0.08
   5  11  -2    0.55    0.08
   4  11  -2    1.71    0.11
   3  11  -2   12.73    0.36
   2  11  -2    0.38    0.06
   1  11  -2    6.42    0.21
   0  11  -2    0.03    0.04
   0  11  -2   -0.02    0.04
   0 -11   2    0.02    0.04
   0 -11   2    0.03    0.04
  -1  11  -2    5.38    0.19
   1 -11   2    5.00    0.17
   2 -11   2    0.01    0.04
   3 -11   2    1.01    0.09
   4 -11   2    0.18    0.06
   8  10  -2    0.03    0.07
   7  10  -2    0.12    0.06
   6  10  -2    3.81    0.18
   5  10  -2    0.74    0.09
   4  10  -2   11.25    0.33
   3  10  -2    3.75    0.16
   2  10  -2   16.05    0.43
  -2 -10   2   16.14    0.40
   1  10  -2   32.78    0.80
  -1 -10   2   33.30    0.76
  -1 -10   2   33.89    0.76
   0  10  -2    0.68    0.07
   0  10  -2    0.69    0.07
   0 -10   2    0.70    0.06
   0 -10   2    0.74    0.07
  -1  10  -2   15.98    0.40
   1 -10   2   15.77    0.40
   2 -10   2    0.93    0.08
   3 -10   2    1.96    0.11
   4 -10   2   -0.13    0.05
   8   9  -2    0.07    0.06
   7   9  -2    0.18    0.06
   6   9  -2    0.11    0.06
   5   9  -2    3.83    0.16
   4   9  -2    6.04    0.21
  -4  -9   2    6.31    0.19
   3   9  -2    6.09    0.20
  -3  -9   2    5.85    0.18
   2   9  -2    0.18    0.05
  -2  -9   2    0.15    0.04
   1   9  -2   11.58    0.27
   1   9  -2   10.86    0.30
  -1  -9   2   11.01    0.29
  -1  -9   2   10.90    0.28
   0   9  -2   27.29    0.61
   0   9  -2   26.88    0.66
   0  -9   2   27.58    0.63
   0  -9   2   26.94    0.62
  -1   9  -2    0.14    0.05
  -1   9  -2    0.16    0.05
   1  -9   2    0.21    0.04
   1  -9   2    0.18    0.04
  -2   9  -2   21.12    0.51
   2  -9   2   20.44    0.50
   3  -9   2   19.62    0.49
   4  -9   2    0.10    0.06
   5  -9   2    0.73    0.09
   8   8  -2   -0.08    0.05
   7   8  -2    1.01    0.09
   6   8  -2    0.18    0.06
   5   8  -2   13.03    0.37
   4   8  -2    0.76    0.08
  -4  -8   2    0.75    0.06
   3   8  -2    2.40    0.12
  -3  -8   2    2.32    0.10
   2   8  -2    0.29    0.05
  -2  -8   2    0.29    0.04
   1   8  -2    0.21    0.05
   1   8  -2    0.14    0.04
  -1  -8   2    0.13    0.04
  -1  -8   2    0.18    0.04
   0   8  -2    0.04    0.04
   0   8  -2    0.04    0.04
   0  -8   2    0.06    0.04
   0  -8   2    0.07    0.04
  -1   8  -2   57.20    1.23
  -1   8  -2   59.17    1.33
   1  -8   2   56.51    1.26
   1  -8   2   58.91    1.26
  -2   8  -2    2.44    0.12
   2  -8   2    2.32    0.11
   3  -8   2   23.59    0.57
   4  -8   2   14.65    0.39
   5  -8   2    3.30    0.15
   7   7  -2    0.94    0.09
   6   7  -2    0.00    0.05
   5   7  -2    4.61    0.17
   4   7  -2   -0.05    0.04
  -4  -7   2    0.08    0.03
   3   7  -2   17.93    0.46
  -3  -7   2   18.15    0.42
   2   7  -2    3.52    0.13
   2   7  -2    3.57    0.10
  -2  -7   2    3.40    0.11
   1   7  -2    6.54    0.17
   1   7  -2    6.50    0.19
  -1  -7   2    6.63    0.18
   0   7  -2    1.15    0.07
   0   7  -2    1.18    0.06
   0  -7   2    1.13    0.07
   0  -7   2    1.07    0.07
  -1   7  -2    0.29    0.04
  -1   7  -2    0.22    0.04
   1  -7   2    0.18    0.04
   1  -7   2    0.28    0.04
  -2   7  -2    2.75    0.11
  -2   7  -2    2.96    0.12
   2  -7   2    2.70    0.11
   2  -7   2    2.87    0.10
   3  -7   2    2.09    0.10
   4  -7   2    5.15    0.18
   5  -7   2    5.15    0.19
   6  -7   2    0.07    0.06
   9   6  -2   -0.02    0.06
   8   6  -2    0.36    0.07
   7   6  -2   -0.06    0.05
   6   6  -2    9.94    0.29
   5   6  -2    3.62    0.14
   4   6  -2    5.98    0.19
  -4  -6   2    6.07    0.18
   3   6  -2   46.47    1.08
  -3  -6   2   46.78    1.02
   2   6  -2    0.32    0.03
   2   6  -2    0.36    0.05
  -2  -6   2    0.41    0.04
   1   6  -2    0.38    0.03
   1   6  -2    0.38    0.04
  -1  -6   2    0.54    0.04
   0   6  -2   81.50    1.68
   0   6  -2   80.48    1.83
   0  -6   2   81.19    1.73
   0  -6   2   82.54    1.74
  -1   6  -2    0.40    0.04
  -1   6  -2    0.18    0.04
   1  -6   2    0.16    0.04
   1  -6   2    0.22    0.03
  -2   6  -2    1.46    0.08
  -2   6  -2    1.33    0.08
   2  -6   2    1.36    0.07
   2  -6   2    1.43    0.06
   3  -6   2    7.01    0.21
   4  -6   2    7.32    0.22
   5  -6   2    1.16    0.09
   6  -6   2    2.16    0.12
   9   5  -2    0.01    0.06
   8   5  -2    1.41    0.10
   6   5  -2    0.39    0.06
   5   5  -2    0.12    0.04
   4   5  -2   29.90    0.71
   3   5  -2    9.38    0.20
   3   5  -2    9.39    0.26
  -3  -5   2    9.52    0.24
   2   5  -2    8.71    0.19
   2   5  -2    8.49    0.23
  -2  -5   2    8.49    0.21
   1   5  -2    1.47    0.07
   1   5  -2    1.46    0.05
  -1  -5   2    1.43    0.06
   0   5  -2   28.17    0.60
   0   5  -2   28.30    0.65
   0  -5   2   27.80    0.62
   0  -5   2   28.34    0.62
  -1   5  -2   84.62    1.95
  -1   5  -2   86.79    1.79
   1  -5   2   88.86    1.84
   1  -5   2   88.02    1.86
   2  -5   2   14.77    0.33
   2  -5   2   14.13    0.34
  -3   5  -2   11.92    0.33
   3  -5   2   14.10    0.34
   3  -5   2   14.41    0.31
   4  -5   2   16.28    0.41
   5  -5   2    0.11    0.05
   6  -5   2   -0.04    0.04
   7  -5   2    0.02    0.06
   9   4  -2    0.48    0.08
   8   4  -2    4.01    0.17
   7   4  -2    0.03    0.05
   6   4  -2    1.54    0.09
   5   4  -2    3.45    0.13
   4   4  -2   84.06    1.90
   3   4  -2    0.83    0.06
   3   4  -2    0.83    0.03
  -3  -4   2    0.77    0.05
   2   4  -2   26.33    0.54
   2   4  -2   25.93    0.61
  -2  -4   2   25.86    0.58
   1   4  -2   70.82    1.43
   1   4  -2   69.51    1.57
  -1  -4   2   69.51    1.49
   0   4  -2    6.78    0.16
   0   4  -2    6.75    0.18
   0  -4   2    6.74    0.16
   0  -4   2    6.55    0.16
  -1   4  -2   32.76    0.70
  -1   4  -2   33.13    0.76
   1  -4   2   33.49    0.71
   1  -4   2   33.27    0.73
   2  -4   2   29.64    0.65
   2  -4   2   28.93    0.63
  -3   4  -2    3.59    0.11
   3  -4   2    3.30    0.10
   3  -4   2    3.32    0.12
   4  -4   2    0.09    0.04
   5  -4   2   19.70    0.49
   6  -4   2    1.04    0.08
   7  -4   2    0.29    0.06
   9   3  -2   -0.05    0.05
   8   3  -2    0.19    0.06
   7   3  -2    1.75    0.10
   6   3  -2    3.84    0.15
   5   3  -2    0.80    0.06
   4   3  -2   13.26    0.34
   3   3  -2   38.80    0.89
   2   3  -2   12.36    0.26
   2   3  -2   12.52    0.31
  -2  -3   2   12.39    0.29
   1   3  -2   29.96    0.69
   1   3  -2   30.48    0.62
  -1  -3   2   29.56    0.65
   0   3  -2   22.55    0.47
   0   3  -2   22.66    0.52
   0  -3   2   22.61    0.49
   0  -3   2   22.64    0.49
  -1   3  -2   88.55    2.04
   1  -3   2   92.82    1.94
   1  -3   2   93.58    1.93
  -2   3  -2   35.26    0.81
   2  -3   2   35.88    0.77
   2  -3   2   34.68    0.75
  -3   3  -2    5.93    0.16
   3  -3   2    5.63    0.16
   3  -3   2    5.59    0.14
   4  -3   2   11.90    0.28
   4  -3   2   12.34    0.31
   5  -3   2   16.18    0.41
   6  -3   2    6.71    0.22
   7  -3   2    0.22    0.06
   8  -3   2    0.41    0.08
   8   2  -2    2.91    0.14
   7   2  -2   -0.02    0.04
   6   2  -2    9.44    0.27
   5   2  -2    0.21    0.05
   5   2  -2    0.16    0.04
   4   2  -2    8.50    0.22
   3   2  -2    8.34    0.21
   2   2  -2   98.94    2.18
  -2  -2   2   96.51    2.07
   1   2  -2    1.85    0.06
   0   2  -2   63.59    1.44
   0  -2   2   65.29    1.37
  -1   2  -2  181.67    4.24
   1  -2   2  196.07    4.01
   1  -2   2  187.60    4.01
  -2   2  -2    1.31    0.05
   2  -2   2    1.20    0.05
  -3   2  -2   18.49    0.43
   3  -2   2   18.24    0.40
   3  -2   2   18.20    0.42
   4  -2   2    2.03    0.09
   4  -2   2    2.08    0.07
   5  -2   2   10.27    0.25
   5  -2   2   10.03    0.28
   6  -2   2    0.01    0.04
   7  -2   2    0.84    0.09
   8  -2   2    0.08    0.06
   8   1  -2    1.57    0.10
   7   1  -2    7.45    0.23
   6   1  -2    6.49    0.20
   5   1  -2    1.76    0.09
   4   1  -2    0.09    0.03
   4   1  -2    0.11    0.03
   3   1  -2    1.65    0.06
   3   1  -2    1.67    0.07
   2   1  -2  122.74    2.68
  -2  -1   2  118.78    2.46
  -1  -1   2    2.24    0.05
   0   1  -2  155.08    3.50
  -1   1  -2  156.81    3.66
   1  -1   2  167.16    3.47
  -2   1  -2  128.97    2.95
   2  -1   2  132.34    2.80
   2  -1   2  133.89    2.78
   3  -1   2    2.79    0.08
   3  -1   2    2.68    0.09
   4  -1   2   31.87    0.72
   4  -1   2   31.66    0.69
   5  -1   2    5.82    0.16
   5  -1   2    5.76    0.18
   6  -1   2    0.04    0.05
   7  -1   2    3.59    0.15
   8  -1   2    0.32    0.07
   7   0  -2    0.03    0.05
   6   0  -2    9.06    0.25
   5   0  -2   40.60    0.90
   4   0  -2   35.28    0.80
   4   0  -2   35.53    0.78
   3   0  -2   80.27    1.68
   3   0  -2   77.76    1.76
  -3   0   2   79.11    1.63
   2   0  -2   48.82    1.06
   2   0  -2   49.85    1.11
  -2   0   2   49.72    1.02
   1   0  -2   69.05    1.46
   1   0  -2   69.02    1.55
  -1   0   2   68.58    1.41
   0   0  -2   70.11    1.60
   0   0  -2   68.97    1.51
   0   0   2   72.15    1.47
   1   0   2  170.77    3.64
   2   0   2   14.72    0.33
   3   0   2  167.88    3.56
   4   0   2   13.97    0.32
   5   0   2    5.04    0.15
   6   0   2   10.43    0.27
   6   0   2   10.30    0.29
   7   0   2    0.71    0.07
   8   0   2    0.02    0.05
   9   0   2    0.11    0.07
   7  -1  -2    0.14    0.05
   6  -1  -2    1.83    0.09
   5  -1  -2    8.08    0.22
   4  -1  -2    0.35    0.04
   3  -1  -2    0.37    0.02
  -3   1   2    0.38    0.04
   2  -1  -2   11.05    0.26
  -2   1   2   11.06    0.25
   1  -1  -2  600.30   12.82
  -1   1   2  617.69   12.42
   0  -1  -2  157.35    3.34
   0   1   2  155.53    3.23
  -1  -1  -2    3.82    0.09
   1   1   2    3.72    0.09
   1   1   2    3.76    0.09
   5   1   2   29.07    0.65
   6   1   2   10.57    0.27
   8   1   2    0.73    0.08
   9   1   2   -0.05    0.06
   8  -2  -2    0.05    0.06
   6  -2  -2    1.33    0.08
   5  -2  -2    0.01    0.03
   4  -2  -2   10.31    0.26
  -4   2   2   10.14    0.26
   3  -2  -2    0.08    0.02
  -3   2   2    0.11    0.03
   2  -2  -2    9.34    0.22
  -2   2   2    9.20    0.22
   1  -2  -2    0.02    0.02
  -1   2   2    0.01    0.02
   0  -2  -2  244.12    5.17
  -1  -2  -2   23.35    0.50
   1   2   2   22.83    0.48
   2   2   2   59.98    1.23
   6   2   2    9.58    0.26
   7   2   2    8.81    0.25
   8   2   2    0.81    0.08
   9   2   2    0.01    0.06
   7  -3  -2   -0.01    0.05
   6  -3  -2    2.34    0.11
   5  -3  -2    0.27    0.04
   4  -3  -2    6.06    0.17
  -4   3   2    5.99    0.18
   3  -3  -2    2.95    0.10
  -3   3   2    2.84    0.10
   2  -3  -2   48.62    1.06
  -2   3   2   50.50    1.04
   1  -3  -2    4.31    0.12
  -1   3   2    4.42    0.12
  -1   3   2    4.43    0.11
   0  -3  -2   33.70    0.71
   0  -3  -2   31.55    0.71
   0   3   2   32.62    0.69
   0   3   2   34.04    0.75
  -1  -3  -2    4.96    0.13
   1   3   2    5.25    0.12
  -2  -3  -2   12.56    0.29
   2   3   2   12.70    0.28
   3   3   2   32.71    0.69
   7   3   2    0.15    0.05
   9   3   2    1.24    0.10
   7  -4  -2    1.62    0.12
   6  -4  -2    0.46    0.07
   5  -4  -2    1.46    0.08
   5  -4  -2    1.34    0.09
   4  -4  -2   30.99    0.69
  -4   4   2   30.39    0.69
   3  -4  -2    2.12    0.08
  -3   4   2    2.12    0.10
   2  -4  -2   12.65    0.30
  -2   4   2   13.26    0.30
  -2   4   2   12.51    0.30
   1  -4  -2    7.84    0.20
   1  -4  -2    7.86    0.19
  -1   4   2    8.23    0.20
  -1   4   2    8.11    0.19
   0  -4  -2  182.47    3.69
   0  -4  -2  171.85    3.70
   0   4   2  176.04    3.90
   0   4   2  169.52    3.56
  -1  -4  -2    6.57    0.14
   1   4   2    6.17    0.15
   1   4   2    6.15    0.17
  -2  -4  -2   25.95    0.55
  -2  -4  -2   24.54    0.56
   2   4   2   25.67    0.54
   3   4   2   68.24    1.40
   4   4   2   26.76    0.57
   5   4   2    6.07    0.17
   8   4   2    0.39    0.07
   6  -5  -2    0.06    0.05
   5  -5  -2    0.14    0.04
   5  -5  -2    0.13    0.05
   4  -5  -2    5.92    0.19
   4  -5  -2    5.84    0.17
  -4   5   2    5.39    0.18
   3  -5  -2   23.77    0.56
   3  -5  -2   23.91    0.54
  -3   5   2   24.41    0.55
   2  -5  -2    3.29    0.11
   2  -5  -2    3.28    0.11
  -2   5   2    3.19    0.11
   1  -5  -2   97.09    2.11
   1  -5  -2   99.95    2.12
  -1   5   2  102.65    2.22
  -1   5   2   99.52    2.05
   0  -5  -2  207.85    4.35
   0  -5  -2  203.98    4.33
   0   5   2  202.76    4.19
   0   5   2  211.18    4.59
  -1  -5  -2   15.24    0.33
  -1  -5  -2   14.95    0.34
   1   5   2   14.68    0.33
   1   5   2   14.88    0.37
  -2  -5  -2   32.38    0.71
  -2  -5  -2   33.51    0.69
   2   5   2   31.73    0.68
   2   5   2   31.78    0.76
   3   5   2   29.74    0.63
   4   5   2   28.53    0.61
   5   5   2    0.33    0.04
   6   5   2   14.94    0.36
   7   5   2    6.98    0.24
   6  -6  -2    1.04    0.09
   5  -6  -2    0.21    0.05
   4  -6  -2    1.24    0.08
   4  -6  -2    1.18    0.08
  -4   6   2    1.20    0.09
   3  -6  -2    2.49    0.10
   3  -6  -2    2.53    0.11
  -3   6   2    2.32    0.11
   2  -6  -2   22.64    0.52
   2  -6  -2   22.29    0.51
  -2   6   2   23.11    0.52
   1  -6  -2    0.08    0.03
   1  -6  -2    0.12    0.03
  -1   6   2    0.06    0.03
  -1   6   2    0.14    0.03
   0  -6  -2    1.83    0.07
   0  -6  -2    1.73    0.07
   0   6   2    1.78    0.07
   0   6   2    1.80    0.07
  -1  -6  -2  129.90    2.74
  -1  -6  -2  132.90    2.74
   1   6   2  126.11    2.64
   1   6   2  129.16    2.89
  -2  -6  -2   10.92    0.24
  -2  -6  -2   10.84    0.27
   2   6   2   10.64    0.25
   2   6   2   10.20    0.28
  -3  -6  -2   40.27    0.88
   3   6   2   41.54    0.96
   3   6   2   40.67    0.85
   4   6   2   13.79    0.31
   4   6   2   13.76    0.37
   5   6   2    2.14    0.12
   5   6   2    2.22    0.08
   6   6   2    0.10    0.05
   7   6   2    0.08    0.06
   8   6   2    0.38    0.07
   6  -7  -2    0.24    0.06
   5  -7  -2    0.26    0.06
   4  -7  -2    0.62    0.06
   4  -7  -2    0.40    0.06
  -4   7   2    0.40    0.07
   3  -7  -2    7.11    0.21
   3  -7  -2    7.09    0.20
  -3   7   2    6.99    0.22
   2  -7  -2   12.54    0.32
   2  -7  -2   12.80    0.31
  -2   7   2   12.76    0.33
   1  -7  -2    0.27    0.04
   1  -7  -2    0.12    0.04
  -1   7   2    0.19    0.04
  -1   7   2    0.31    0.05
   0  -7  -2    1.02    0.06
   0  -7  -2    0.99    0.06
   0   7   2    1.04    0.07
   0   7   2    1.07    0.06
  -1  -7  -2   35.41    0.74
  -1  -7  -2   33.98    0.76
   1   7   2   33.71    0.80
   1   7   2   33.88    0.73
  -2  -7  -2   21.02    0.49
  -2  -7  -2   20.76    0.46
   2   7   2   21.28    0.46
   2   7   2   20.78    0.52
  -3  -7  -2    4.83    0.15
   3   7   2    4.87    0.17
   3   7   2    4.76    0.13
   4   7   2   19.99    0.44
   4   7   2   20.00    0.51
   5   7   2   32.41    0.68
   5   7   2   31.16    0.78
   6   7   2    1.20    0.10
   7   7   2    1.42    0.11
   8   7   2    1.86    0.13
   5  -8  -2    0.43    0.08
   4  -8  -2    1.47    0.10
  -4   8   2    1.42    0.10
   3  -8  -2   11.03    0.28
   3  -8  -2   10.48    0.29
  -3   8   2   10.74    0.31
   2  -8  -2    1.97    0.09
   2  -8  -2    2.03    0.09
  -2   8   2    2.00    0.11
   1  -8  -2    1.42    0.08
   1  -8  -2    1.38    0.08
  -1   8   2    1.36    0.09
   0  -8  -2    0.31    0.04
   0  -8  -2    0.33    0.04
   0   8   2    0.30    0.04
   0   8   2    0.25    0.05
  -1  -8  -2   24.77    0.53
  -1  -8  -2   23.20    0.54
   1   8   2   23.22    0.57
   1   8   2   23.02    0.52
  -2  -8  -2    2.13    0.09
   2   8   2    2.03    0.10
   2   8   2    2.19    0.09
  -3  -8  -2    1.54    0.09
   3   8   2    1.49    0.09
   3   8   2    1.55    0.07
   4   8   2    3.23    0.14
   4   8   2    3.34    0.11
   5   8   2    3.16    0.15
   6   8   2   -0.06    0.05
   7   8   2    0.43    0.08
   8   8   2    1.12    0.10
   9   8   2    0.06    0.06
   5  -9  -2    0.04    0.05
   4  -9  -2    0.12    0.06
  -4   9   2    0.12    0.06
   3  -9  -2    3.37    0.13
   3  -9  -2    3.22    0.13
  -3   9   2    3.28    0.15
   2  -9  -2    1.48    0.09
   2  -9  -2    1.42    0.09
  -2   9   2    1.37    0.09
   1  -9  -2    9.58    0.25
   1  -9  -2    9.09    0.25
  -1   9   2    9.51    0.26
   0  -9  -2    6.83    0.20
   0  -9  -2    7.11    0.19
   0   9   2    6.62    0.20
   0   9   2    6.88    0.20
  -1  -9  -2   32.09    0.74
   1   9   2   32.78    0.78
   1   9   2   33.31    0.72
  -2  -9  -2    0.35    0.05
   2   9   2    0.33    0.06
   2   9   2    0.42    0.05
  -3  -9  -2   38.92    0.90
   3   9   2   39.40    0.95
   3   9   2   40.39    0.84
   4   9   2    6.06    0.21
   5   9   2    0.24    0.06
   6   9   2    4.67    0.19
   7   9   2    1.86    0.12
   8   9   2    2.90    0.16
   9   9   2    0.19    0.08
   4 -10  -2    0.11    0.06
  -4  10   2    0.16    0.07
   3 -10  -2    0.30    0.06
  -3  10   2    0.25    0.06
   2 -10  -2    3.60    0.14
   2 -10  -2    3.71    0.14
  -2  10   2    3.48    0.15
   1 -10  -2    0.18    0.05
  -1  10   2    0.06    0.05
   0 -10  -2    0.38    0.05
   0  10   2    0.41    0.06
  -1 -10  -2    6.45    0.20
   1  10   2    6.67    0.21
   1  10   2    6.65    0.20
  -2 -10  -2   31.24    0.72
   2  10   2   31.23    0.68
   2  10   2   30.73    0.76
  -3 -10  -2    3.65    0.15
   3  10   2    3.64    0.12
   3  10   2    3.63    0.15
   4  10   2    0.21    0.06
   5  10   2   -0.04    0.04
   6  10   2    0.87    0.09
   7  10   2   -0.07    0.05
   8  10   2    0.43    0.09
  -3  11   2    0.09    0.06
  -2  11   2    1.06    0.09
   1 -11  -2    0.24    0.05
  -1  11   2    0.19    0.05
   0 -11  -2    0.24    0.05
   0  11   2    0.23    0.05
  -1 -11  -2    1.14    0.08
   1  11   2    1.11    0.08
   1  11   2    0.96    0.08
  -2 -11  -2   11.34    0.32
   2  11   2   11.36    0.33
   2  11   2   11.82    0.30
  -3 -11  -2    0.00    0.04
   3  11   2    0.01    0.04
   4  11   2    2.55    0.13
   5  11   2    0.00    0.06
   6  11   2    1.66    0.12
   7  11   2    0.94    0.11
   8  11   2    2.08    0.15
  -2  12   2    5.00    0.20
   1 -12  -2    1.09    0.09
  -1  12   2    0.95    0.09
   0 -12  -2    0.22    0.06
   0  12   2    0.26    0.06
  -1 -12  -2    0.22    0.06
   1  12   2    0.20    0.05
  -2 -12  -2    3.15    0.14
   2  12   2    3.25    0.14
  -3 -12  -2    0.01    0.05
   3  12   2   -0.01    0.05
   4  12   2    0.69    0.08
   5  12   2    0.18    0.07
   6  12   2    1.26    0.11
   7  12   2    0.14    0.07
  -1  13   2    2.29    0.13
   0 -13  -2    1.86    0.11
   0  13   2    1.85    0.12
  -1 -13  -2    1.98    0.12
  -2 -13  -2    0.51    0.07
   2  13   2    0.47    0.07
   3  13   2    1.22    0.10
   4  13   2    2.60    0.14
   5  13   2    1.78    0.13
   6  13   2    0.24    0.08
  -1 -14  -2    0.03    0.06
  -2 -14  -2    1.81    0.12
   3  14   2    4.74    0.20
   4  14   2    0.01    0.05
   5  14   2    0.03    0.07
   4  14  -3    7.11    0.26
   3  14  -3    1.15    0.11
   2  14  -3   -0.08    0.05
   5  13  -3    0.14    0.06
   4  13  -3    2.91    0.15
   3  13  -3    1.25    0.11
   2  13  -3    3.91    0.17
   1  13  -3    0.61    0.08
   6  12  -3    0.21    0.08
   5  12  -3    1.06    0.10
   4  12  -3    0.24    0.07
   3  12  -3    1.96    0.12
   2  12  -3    6.69    0.23
   1  12  -3    0.29    0.06
   0  12  -3    0.07    0.05
   1 -12   3    2.16    0.12
   2 -12   3    0.98    0.09
   3 -12   3    0.04    0.05
   7  11  -3    4.95    0.21
   6  11  -3    0.30    0.08
   5  11  -3    3.08    0.15
   4  11  -3    1.08    0.09
   3  11  -3   13.00    0.37
   2  11  -3    0.93    0.08
   1  11  -3    0.53    0.07
  -1 -11   3    0.66    0.06
   0  11  -3    1.95    0.11
   0 -11   3    1.96    0.10
   1 -11   3    2.09    0.11
   2 -11   3    0.04    0.05
   3 -11   3    0.12    0.05
   8  10  -3    1.95    0.14
   7  10  -3    1.88    0.13
   6  10  -3   18.95    0.52
   5  10  -3    0.93    0.09
   4  10  -3   12.29    0.36
   3  10  -3   64.84    1.50
  -3 -10   3   63.66    1.41
   2  10  -3    0.68    0.07
  -2 -10   3    0.69    0.06
   1  10  -3    5.96    0.20
  -1 -10   3    6.08    0.19
   0  10  -3    0.65    0.06
   0  10  -3    0.63    0.07
   0 -10   3    0.60    0.06
   0 -10   3    0.58    0.06
  -1  10  -3    2.10    0.11
   1 -10   3    1.78    0.10
   2 -10   3    0.31    0.05
   3 -10   3    0.93    0.09
   4 -10   3    0.00    0.05
   8   9  -3    0.58    0.09
   7   9  -3    0.14    0.06
   6   9  -3    1.52    0.10
   5   9  -3   14.04    0.40
  -5  -9   3   14.55    0.38
   4   9  -3   13.54    0.38
  -4  -9   3   13.57    0.35
   3   9  -3    9.88    0.29
  -3  -9   3    9.84    0.27
   2   9  -3   55.00    1.28
  -2  -9   3   55.13    1.21
   1   9  -3    3.41    0.14
  -1  -9   3    3.73    0.13
   0   9  -3   15.87    0.37
   0   9  -3   15.13    0.40
   0  -9   3   15.41    0.38
   0  -9   3   15.14    0.38
  -1   9  -3   25.57    0.62
   1  -9   3   24.96    0.59
   2  -9   3    1.10    0.08
   3  -9   3    0.89    0.08
   4  -9   3    0.51    0.07
   5  -9   3    1.42    0.11
   7   8  -3    0.91    0.10
   6   8  -3    0.09    0.05
   5   8  -3   19.28    0.52
  -5  -8   3   20.58    0.49
   4   8  -3   14.41    0.40
  -4  -8   3   14.93    0.37
   3   8  -3   26.99    0.66
  -3  -8   3   26.31    0.61
   2   8  -3   19.46    0.48
  -2  -8   3   18.53    0.45
   1   8  -3  123.18    2.47
   1   8  -3  119.47    2.71
  -1  -8   3  119.18    2.57
   0   8  -3    1.34    0.08
   0   8  -3    1.46    0.09
   0  -8   3    1.40    0.08
   0  -8   3    1.33    0.07
  -1   8  -3    1.26    0.08
  -1   8  -3    1.20    0.09
   1  -8   3    1.24    0.08
   1  -8   3    1.37    0.08
  -2   8  -3   27.52    0.67
   2  -8   3   27.16    0.63
   3  -8   3    1.41    0.09
   4  -8   3    7.69    0.24
   5  -8   3   -0.04    0.05
   7   7  -3    0.52    0.07
   6   7  -3    4.33    0.17
   5   7  -3    2.08    0.11
   4   7  -3    7.68    0.24
  -4  -7   3    7.86    0.22
   3   7  -3   15.63    0.40
  -3  -7   3   14.84    0.37
   2   7  -3    0.58    0.06
  -2  -7   3    0.55    0.05
   1   7  -3    0.77    0.07
   1   7  -3    0.79    0.05
  -1  -7   3    0.79    0.06
   0   7  -3   41.41    0.88
   0   7  -3   40.57    0.96
   0  -7   3   41.58    0.90
   0  -7   3   41.97    0.91
  -1   7  -3   27.83    0.67
  -1   7  -3   27.76    0.62
   1  -7   3   28.71    0.62
   1  -7   3   27.43    0.63
  -2   7  -3   32.24    0.74
   2  -7   3   29.70    0.70
   3  -7   3   -0.07    0.04
   4  -7   3    1.30    0.09
   5  -7   3    2.52    0.13
   6  -7   3    1.89    0.12
   8   6  -3    0.05    0.06
   6   6  -3    7.47    0.24
   5   6  -3   20.66    0.52
   4   6  -3    0.01    0.04
  -4  -6   3    0.02    0.03
   3   6  -3    7.06    0.21
  -3  -6   3    7.01    0.19
   2   6  -3   22.76    0.47
   2   6  -3   22.32    0.55
  -2  -6   3   22.57    0.52
   1   6  -3   30.59    0.65
   1   6  -3   31.15    0.73
  -1  -6   3   31.36    0.69
   0   6  -3   45.83    1.07
   0   6  -3   47.04    0.98
   0  -6   3   47.56    1.02
   0  -6   3   47.00    1.01
  -1   6  -3   14.10    0.35
   1  -6   3   13.81    0.32
   1  -6   3   14.02    0.34
  -2   6  -3   25.86    0.63
   2  -6   3   26.46    0.58
   2  -6   3   26.03    0.60
  -3   6  -3    1.35    0.07
   4  -6   3   27.03    0.64
   5  -6   3    3.47    0.15
   6  -6   3    0.05    0.06
   9   5  -3   -0.03    0.05
   8   5  -3    3.65    0.17
   7   5  -3    0.19    0.06
   6   5  -3    2.53    0.11
   5   5  -3    0.56    0.06
   4   5  -3   31.92    0.76
   3   5  -3    3.61    0.13
  -3  -5   3    3.47    0.12
   2   5  -3   28.54    0.67
  -2  -5   3   28.07    0.63
   1   5  -3  109.60    2.46
   1   5  -3  110.28    2.24
  -1  -5   3  110.00    2.34
   0   5  -3    7.30    0.19
   0   5  -3    7.15    0.17
   0  -5   3    7.03    0.18
  -1   5  -3    8.43    0.22
   1  -5   3    8.37    0.22
   1  -5   3    8.44    0.20
  -2   5  -3    0.11    0.03
   2  -5   3    0.11    0.03
   2  -5   3    0.08    0.03
  -3   5  -3    7.27    0.21
   4  -5   3    0.22    0.05
   5  -5   3    1.64    0.09
   6  -5   3    0.67    0.07
   7  -5   3    0.14    0.07
   9   4  -3    0.04    0.06
   8   4  -3    5.24    0.20
   7   4  -3    0.82    0.08
   6   4  -3    0.04    0.04
   6   4  -3    0.03    0.04
   5   4  -3    2.82    0.11
   4   4  -3   52.09    1.20
   3   4  -3    0.67    0.05
  -3  -4   3    0.62    0.05
   2   4  -3   26.46    0.62
  -2  -4   3   26.45    0.59
   1   4  -3   44.98    1.03
  -1  -4   3   45.43    0.98
   0   4  -3   15.43    0.37
   0  -4   3   15.68    0.36
  -1   4  -3    1.49    0.07
   1  -4   3    1.57    0.05
   1  -4   3    1.58    0.07
  -2   4  -3    1.78    0.08
   2  -4   3    1.93    0.08
   2  -4   3    2.10    0.06
  -3   4  -3    5.73    0.17
   3  -4   3    5.82    0.17
   3  -4   3    5.94    0.14
   4  -4   3    7.60    0.22
   5  -4   3    0.00    0.04
   6  -4   3    0.68    0.07
   7  -4   3    3.03    0.15
   9   3  -3   -0.02    0.05
   8   3  -3    0.00    0.05
   7   3  -3    0.80    0.07
   6   3  -3    0.02    0.04
   5   3  -3    4.77    0.15
   5   3  -3    4.71    0.16
   4   3  -3    0.20    0.04
   3   3  -3    1.73    0.07
  -3  -3   3    1.70    0.07
  -2  -3   3    2.93    0.09
   0   3  -3    0.03    0.02
   0  -3   3    0.03    0.02
  -1   3  -3   22.55    0.52
   1  -3   3   21.29    0.49
   1  -3   3   22.18    0.47
  -2   3  -3   32.37    0.75
   2  -3   3   32.15    0.71
   2  -3   3   33.02    0.69
  -3   3  -3   40.54    0.91
   3  -3   3   38.26    0.87
  -4   3  -3   14.61    0.36
   4  -3   3   14.40    0.36
   5  -3   3    1.28    0.09
   6  -3   3    0.70    0.07
   7  -3   3    0.50    0.07
   8  -3   3    2.03    0.13
   8   2  -3    1.13    0.10
   7   2  -3    4.88    0.18
   6   2  -3    6.31    0.20
   5   2  -3    4.29    0.14
   5   2  -3    5.15    0.16
   4   2  -3   10.10    0.26
   4   2  -3    9.74    0.25
   3   2  -3    2.29    0.08
   2   2  -3    0.02    0.02
  -2  -2   3    0.03    0.02
   1   2  -3   36.93    0.85
  -1  -2   3   38.49    0.82
   0   2  -3    7.29    0.18
  -1   2  -3    5.16    0.14
  -2   2  -3    3.48    0.10
   2  -2   3    3.23    0.08
   2  -2   3    3.10    0.10
  -3   2  -3    1.86    0.07
   3  -2   3    1.84    0.08
   3  -2   3    1.83    0.05
   4  -2   3    4.16    0.14
   4  -2   3    4.22    0.11
   5  -2   3    3.93    0.14
   6  -2   3    2.30    0.11
   7  -2   3    0.78    0.08
   8  -2   3    0.83    0.09
   8   1  -3    1.58    0.11
   7   1  -3    0.02    0.04
   6   1  -3    3.47    0.14
   5   1  -3    3.04    0.12
   4   1  -3    4.99    0.14
   4   1  -3    5.03    0.15
   3   1  -3   97.96    2.08
   3   1  -3   97.35    2.17
   2   1  -3   37.19    0.85
   2   1  -3   37.94    0.82
  -2  -1   3   37.64    0.78
   1   1  -3  299.20    6.83
   1   1  -3  311.71    6.51
  -1  -1   3  302.47    6.28
  -1  -1   3  310.61    6.54
   0   1  -3    4.77    0.11
   0   1  -3    4.79    0.12
   0  -1   3    4.83    0.11
  -1   1  -3    0.27    0.02
   1  -1   3    0.29    0.02
  -2   1  -3   34.17    0.76
   2  -1   3   33.01    0.73
   2  -1   3   33.35    0.72
  -3   1  -3   11.04    0.27
   3  -1   3   10.85    0.24
   3  -1   3   10.91    0.26
   4  -1   3    1.64    0.08
   4  -1   3    1.82    0.06
   5  -1   3    0.03    0.03
   5  -1   3    0.00    0.04
   6  -1   3    3.71    0.14
   7  -1   3    3.38    0.15
   8  -1   3    0.15    0.06
   8   0  -3    0.57    0.08
   7   0  -3    6.57    0.21
   6   0  -3    0.05    0.04
   5   0  -3    1.86    0.09
   4   0  -3    3.67    0.13
   3   0  -3    8.32    0.20
   3   0  -3    8.29    0.21
  -3   0   3    8.34    0.20
   2   0  -3   16.55    0.38
   2   0  -3   16.75    0.38
  -2   0   3   16.82    0.36
  -1   0   3 1000.00   22.55
   0   0  -3    1.22    0.04
   0   0   3    1.17    0.04
  -1   0  -3   81.69    1.74
   1   0   3   79.65    1.71
  -2   0  -3   52.79    1.19
   2   0   3   53.11    1.13
   3   0   3    0.87    0.05
   4   0   3    8.24    0.20
   4   0   3    8.18    0.21
   5   0   3   24.65    0.55
   5   0   3   24.44    0.57
   6   0   3    0.62    0.07
   7   0   3    1.18    0.09
   8   0   3    0.04    0.05
   9   0   3    0.71    0.09
   7  -1  -3    0.66    0.07
   6  -1  -3    0.04    0.04
   5  -1  -3    1.99    0.10
   4  -1  -3   12.86    0.32
  -4   1   3   12.72    0.31
   3  -1  -3    4.26    0.13
   3  -1  -3    4.36    0.11
  -3   1   3    4.31    0.13
   2  -1  -3   13.64    0.31
  -2   1   3   13.54    0.30
   1  -1  -3  216.28    4.76
   1  -1  -3  229.56    5.03
  -1   1   3  223.61    4.60
   0  -1  -3  125.41    2.66
   0  -1  -3  125.44    2.80
   0   1   3  121.66    2.57
   0   1   3  124.29    2.65
  -1  -1  -3  171.54    3.60
   1   1   3  170.40    3.50
   1   1   3  166.25    3.62
   2   1   3    3.69    0.09
   3   1   3   91.82    1.95
   4   1   3   23.92    0.54
   5   1   3   13.21    0.33
   6   1   3    0.21    0.05
   6   1   3    0.17    0.04
   7   1   3   11.33    0.32
   8   1   3    0.03    0.05
   9   1   3    1.39    0.11
   7  -2  -3    0.79    0.08
   6  -2  -3    1.68    0.09
   5  -2  -3    0.65    0.06
   4  -2  -3   11.26    0.28
  -4   2   3   10.88    0.28
   3  -2  -3    0.09    0.03
  -3   2   3    0.08    0.03
   2  -2  -3    0.28    0.03
  -2   2   3    0.31    0.03
   1  -2  -3  113.82    2.41
  -1   2   3  115.04    2.33
   0  -2  -3   51.02    1.09
   0   2   3   52.11    1.06
  -1  -2  -3   13.42    0.30
   1   2   3   13.57    0.29
  -2  -2  -3    1.66    0.06
   2   2   3    1.66    0.06
   2   2   3    1.65    0.05
   7   2   3   18.85    0.47
   8   2   3    0.00    0.05
   9   2   3    0.08    0.06
   6  -3  -3    4.55    0.16
   5  -3  -3    0.62    0.06
   4  -3  -3    0.94    0.06
  -4   3   3    1.08    0.08
   3  -3  -3    9.04    0.23
  -3   3   3    9.08    0.23
   2  -3  -3   56.45    1.22
  -2   3   3   57.40    1.19
   1  -3  -3   19.09    0.43
  -1   3   3   19.79    0.43
  -1   3   3   19.83    0.45
   0  -3  -3  114.99    2.42
   0   3   3  114.87    2.34
  -1  -3  -3    0.43    0.04
   1   3   3    0.46    0.03
  -2  -3  -3   20.88    0.46
   2   3   3   21.37    0.46
   2   3   3   20.89    0.45
   3   3   3    0.05    0.02
   4   3   3   29.24    0.63
   8   3   3   -0.02    0.04
   7  -4  -3    0.17    0.06
   6  -4  -3    4.90    0.17
   6  -4  -3    4.73    0.19
   5  -4  -3    0.13    0.04
   4  -4  -3   10.55    0.27
  -4   4   3   10.79    0.29
   3  -4  -3    4.56    0.14
  -3   4   3    4.81    0.15
   2  -4  -3   22.10    0.50
  -2   4   3   22.75    0.50
   1  -4  -3    0.42    0.04
  -1   4   3    0.41    0.03
   0  -4  -3   11.44    0.26
   0  -4  -3   11.45    0.27
   0   4   3   11.47    0.26
   0   4   3   11.53    0.28
  -1  -4  -3   36.69    0.79
  -1  -4  -3   37.47    0.79
   1   4   3   36.00    0.77
  -2  -4  -3   26.59    0.59
   2   4   3   27.05    0.57
   3   4   3   28.50    0.61
   4   4   3   45.37    0.95
   5   4   3    0.35    0.04
   6   4   3   14.76    0.36
   6  -5  -3    0.63    0.08
   5  -5  -3    3.28    0.14
   5  -5  -3    3.47    0.13
   4  -5  -3    3.54    0.13
   4  -5  -3    3.44    0.14
  -4   5   3    3.47    0.14
   3  -5  -3    0.59    0.06
   3  -5  -3    0.61    0.06
  -3   5   3    0.64    0.06
   2  -5  -3    9.27    0.23
   2  -5  -3    9.29    0.24
  -2   5   3    9.15    0.24
   1  -5  -3    3.32    0.11
   1  -5  -3    3.37    0.11
  -1   5   3    3.46    0.11
  -1   5   3    3.49    0.10
   0  -5  -3   13.08    0.31
   0  -5  -3   12.86    0.30
   0   5   3   13.30    0.30
   0   5   3   13.19    0.32
  -1  -5  -3   82.13    1.67
  -1  -5  -3   77.24    1.67
   1   5   3   77.06    1.62
   1   5   3   78.43    1.77
  -2  -5  -3   36.60    0.79
   2   5   3   36.01    0.76
  -3  -5  -3    3.95    0.12
   3   5   3    4.15    0.12
   4   5   3    0.98    0.05
   5   5   3   23.22    0.52
   6   5   3   28.90    0.64
   7   5   3   -0.03    0.03
   8   5   3    4.18    0.18
   6  -6  -3    0.57    0.08
   5  -6  -3    0.12    0.05
   5  -6  -3    0.06    0.05
  -5   6   3    0.14    0.05
   4  -6  -3    3.10    0.12
   4  -6  -3    3.15    0.13
  -4   6   3    3.01    0.14
   3  -6  -3    2.08    0.09
   3  -6  -3    1.92    0.10
  -3   6   3    1.99    0.10
   2  -6  -3    0.83    0.06
   2  -6  -3    0.80    0.06
  -2   6   3    0.87    0.07
   1  -6  -3    1.09    0.06
   1  -6  -3    1.04    0.06
  -1   6   3    1.33    0.06
  -1   6   3    1.04    0.07
   0  -6  -3    2.08    0.07
   0  -6  -3    2.04    0.08
   0   6   3    2.10    0.08
   0   6   3    2.35    0.09
  -1  -6  -3    0.35    0.04
  -1  -6  -3    0.32    0.03
   1   6   3    0.32    0.03
   1   6   3    0.30    0.04
  -2  -6  -3    0.01    0.03
  -2  -6  -3    0.03    0.01
   2   6   3    0.04    0.03
   2   6   3    0.05    0.02
  -3  -6  -3    1.39    0.07
   3   6   3    1.38    0.06
   4   6   3   28.85    0.62
   5   6   3   10.57    0.26
   6   6   3    3.16    0.12
   7   6   3    1.55    0.11
   8   6   3    6.72    0.25
   6  -7  -3    0.70    0.09
   5  -7  -3    5.64    0.20
   4  -7  -3    5.92    0.20
   4  -7  -3    6.00    0.19
  -4   7   3    5.94    0.21
   3  -7  -3    0.04    0.04
   3  -7  -3   -0.02    0.04
  -3   7   3    0.09    0.05
   2  -7  -3    5.58    0.17
   2  -7  -3    5.69    0.17
  -2   7   3    5.56    0.18
   1  -7  -3    8.93    0.24
   1  -7  -3    8.89    0.23
  -1   7   3    9.19    0.24
   0  -7  -3    0.28    0.03
   0  -7  -3    0.24    0.04
   0   7   3    0.20    0.04
   0   7   3    0.25    0.04
  -1  -7  -3    2.65    0.10
  -1  -7  -3    2.66    0.08
   1   7   3    2.57    0.10
   1   7   3    2.72    0.09
  -2  -7  -3   11.09    0.28
   2   7   3   11.06    0.26
   2   7   3   11.17    0.30
  -3  -7  -3   -0.05    0.03
   3   7   3    0.07    0.03
   3   7   3    0.00    0.03
   4   7   3   18.37    0.42
   4   7   3   19.21    0.49
   5   7   3    0.23    0.05
   5   7   3    0.24    0.04
   6   7   3   10.05    0.31
   7   7   3    3.09    0.15
   8   7   3    2.19    0.14
   5  -8  -3    0.49    0.08
   4  -8  -3    2.31    0.11
   4  -8  -3    2.25    0.12
  -4   8   3    2.11    0.13
   3  -8  -3    6.83    0.20
   3  -8  -3    7.09    0.22
  -3   8   3    6.71    0.23
   2  -8  -3    2.29    0.10
   2  -8  -3    2.24    0.10
  -2   8   3    2.17    0.11
   1  -8  -3    0.18    0.04
   1  -8  -3    0.16    0.04
  -1   8   3    0.26    0.05
   0  -8  -3    9.75    0.24
   0  -8  -3    9.24    0.25
   0   8   3    9.34    0.25
   0   8   3    9.57    0.25
  -1  -8  -3    5.10    0.16
   1   8   3    5.12    0.16
   1   8   3    5.12    0.15
  -2  -8  -3   30.41    0.70
   2   8   3   30.66    0.66
   2   8   3   30.83    0.74
  -3  -8  -3   12.11    0.31
   3   8   3   11.61    0.33
   3   8   3   11.62    0.28
   4   8   3   12.38    0.29
   4   8   3   12.31    0.35
   5   8   3    1.38    0.10
   5   8   3    1.57    0.08
   6   8   3   14.03    0.41
   7   8   3    1.38    0.11
   8   8   3    1.09    0.11
   9   8   3    1.11    0.11
   5  -9  -3    0.02    0.06
   4  -9  -3    0.02    0.05
  -4   9   3    0.06    0.05
   3  -9  -3    1.10    0.08
   3  -9  -3    1.06    0.08
  -3   9   3    0.95    0.09
   2  -9  -3    1.23    0.08
   2  -9  -3    1.27    0.08
  -2   9   3    1.25    0.09
   1  -9  -3    3.66    0.13
   1  -9  -3    3.94    0.13
  -1   9   3    3.82    0.15
   0  -9  -3    2.72    0.11
   0   9   3    2.70    0.12
  -1  -9  -3    8.01    0.23
   1   9   3    8.61    0.24
   1   9   3    8.57    0.23
  -2  -9  -3   14.15    0.36
   2   9   3   14.48    0.34
   2   9   3   14.66    0.38
  -3  -9  -3   27.21    0.64
   3   9   3   26.70    0.59
   3   9   3   26.83    0.67
   4   9   3   14.41    0.33
   4   9   3   13.87    0.39
   5   9   3    6.34    0.23
   6   9   3   14.06    0.41
   7   9   3    3.82    0.18
   8   9   3    1.66    0.13
   9   9   3    0.94    0.11
   4 -10  -3    0.18    0.07
  -3  10   3    0.28    0.07
   2 -10  -3    0.72    0.07
  -2  10   3    0.64    0.08
   1 -10  -3    1.89    0.10
  -1  10   3    1.67    0.10
   0 -10  -3    3.79    0.14
   0  10   3    3.72    0.14
  -1 -10  -3    3.16    0.13
   1  10   3    3.30    0.13
   1  10   3    3.18    0.13
  -2 -10  -3    1.14    0.08
   2  10   3    0.98    0.07
   2  10   3    1.00    0.08
  -3 -10  -3    0.29    0.06
   3  10   3    0.42    0.06
   3  10   3    0.38    0.05
   4  10   3    1.48    0.10
   5  10   3    3.92    0.17
   6  10   3    0.02    0.05
   7  10   3    0.14    0.07
   8  10   3    0.64    0.10
  -3  11   3   -0.02    0.06
   2 -11  -3    0.07    0.05
  -2  11   3    0.11    0.06
   1 -11  -3    0.30    0.06
  -1  11   3    0.26    0.06
   0 -11  -3    0.16    0.05
   0  11   3    0.21    0.05
  -1 -11  -3   12.37    0.34
   1  11   3   12.46    0.33
  -2 -11  -3    2.50    0.12
   2  11   3    2.86    0.12
   2  11   3    2.80    0.13
  -3 -11  -3    3.67    0.15
   3  11   3    3.82    0.13
   3  11   3    3.73    0.16
   4  11   3    7.73    0.26
   5  11   3    6.45    0.24
   6  11   3    1.43    0.11
   7  11   3    0.43    0.09
   8  11   3    0.12    0.07
  -2  12   3    1.16    0.10
   1 -12  -3   -0.01    0.04
  -1  12   3    0.04    0.05
   0 -12  -3    1.44    0.10
   0  12   3    1.30    0.09
  -1 -12  -3    1.28    0.09
   1  12   3    1.33    0.09
  -2 -12  -3    0.82    0.08
   2  12   3    0.89    0.08
   2  12   3    0.94    0.08
  -3 -12  -3    7.58    0.25
   3  12   3    7.52    0.25
   4  12   3    0.07    0.05
   5  12   3    4.04    0.18
   6  12   3    0.44    0.08
   7  12   3    0.78    0.11
   1 -13  -3    0.03    0.05
  -1  13   3   -0.02    0.06
   0 -13  -3    1.23    0.10
   0  13   3    1.17    0.10
  -1 -13  -3    0.22    0.06
   1  13   3    0.27    0.06
  -2 -13  -3    0.21    0.06
  -3 -13  -3    2.45    0.13
   3  13   3    2.40    0.13
   4  13   3    0.15    0.07
   5  13   3    0.01    0.06
   6  13   3    8.76    0.31
   0 -14  -3    0.15    0.06
   0  14   3    0.14    0.06
  -1 -14  -3    0.02    0.06
  -2 -14  -3    3.90    0.18
  -3 -14  -3    0.79    0.09
   3  14   3    0.73    0.09
   4  14   3   -0.04    0.06
   5  14   3   -0.06    0.06
   3  14  -4    0.46    0.09
   2  14  -4    0.29    0.07
   1  14  -4    1.14    0.11
   5  13  -4    0.23    0.08
   4  13  -4    0.02    0.06
   3  13  -4    1.42    0.11
   2  13  -4    1.25    0.10
   1  13  -4    5.19    0.20
   6  12  -4    0.68    0.09
   5  12  -4    0.26    0.08
   4  12  -4    0.42    0.07
   3  12  -4    3.37    0.16
   2  12  -4   -0.02    0.05
   1  12  -4    0.64    0.08
   0  12  -4   10.18    0.31
   0 -12   4   10.22    0.29
   1 -12   4    0.66    0.07
   2 -12   4    0.54    0.07
   3 -12   4    0.63    0.08
   7  11  -4   -0.09    0.06
   6  11  -4    0.11    0.06
   5  11  -4    0.72    0.08
   4  11  -4    0.42    0.07
   3  11  -4    0.31    0.07
   2  11  -4    1.38    0.09
  -2 -11   4    1.38    0.09
   1  11  -4    0.05    0.05
  -1 -11   4    0.02    0.04
   0  11  -4    3.83    0.16
   0 -11   4    3.76    0.15
   1 -11   4    1.53    0.10
   2 -11   4    3.76    0.15
   3 -11   4    0.67    0.08
   8  10  -4    0.64    0.10
   7  10  -4    1.03    0.10
   6  10  -4    0.25    0.07
   5  10  -4    7.95    0.26
   4  10  -4    8.60    0.28
  -4 -10   4    8.88    0.26
   3  10  -4   -0.08    0.05
  -3 -10   4    0.09    0.04
   2  10  -4    0.11    0.05
  -2 -10   4    0.21    0.05
   1  10  -4    0.84    0.07
  -1 -10   4    0.88    0.07
   0  10  -4    0.77    0.08
   0 -10   4    0.74    0.07
  -1  10  -4    0.60    0.07
   1 -10   4    0.47    0.06
   2 -10   4    6.39    0.21
   3 -10   4    1.22    0.09
   4 -10   4    0.85    0.09
   7   9  -4    3.17    0.16
   6   9  -4    0.54    0.08
   5   9  -4    0.01    0.05
  -5  -9   4    0.09    0.05
   4   9  -4    1.29    0.10
  -4  -9   4    1.32    0.09
   3   9  -4    2.86    0.13
  -3  -9   4    2.96    0.12
   2   9  -4   15.29    0.41
  -2  -9   4   14.98    0.38
   1   9  -4    2.67    0.12
  -1  -9   4    2.79    0.11
   0   9  -4   17.28    0.45
   0  -9   4   17.67    0.43
  -1   9  -4    6.18    0.20
   1  -9   4    6.12    0.19
   2  -9   4    2.05    0.10
   3  -9   4    0.25    0.06
   4  -9   4    0.09    0.05
   5  -9   4    1.35    0.10
   7   8  -4    0.02    0.05
   6   8  -4    1.57    0.11
   5   8  -4   16.37    0.44
  -5  -8   4   16.47    0.42
   4   8  -4    6.72    0.22
  -4  -8   4    6.78    0.21
   3   8  -4    0.34    0.06
  -3  -8   4    0.26    0.04
   2   8  -4    3.25    0.13
  -2  -8   4    3.26    0.12
   1   8  -4   -0.01    0.04
  -1  -8   4    0.02    0.04
   0   8  -4   14.12    0.37
   0  -8   4   14.38    0.35
  -1   8  -4   38.65    0.91
   1  -8   4   38.73    0.87
  -2   8  -4   17.44    0.44
   2  -8   4   16.56    0.42
   3  -8   4    1.11    0.08
   4  -8   4   -0.05    0.04
   5  -8   4    2.79    0.14
   8   7  -4    1.51    0.12
   7   7  -4    1.45    0.11
   6   7  -4    1.37    0.10
   5   7  -4    0.45    0.06
   4   7  -4    0.00    0.04
  -4  -7   4    0.02    0.04
   3   7  -4    5.85    0.19
  -3  -7   4    6.10    0.18
   2   7  -4    3.29    0.13
  -2  -7   4    3.36    0.12
   1   7  -4    0.94    0.07
  -1  -7   4    0.86    0.06
   0   7  -4    5.55    0.18
   0  -7   4    5.97    0.17
  -1   7  -4   16.40    0.42
   1  -7   4   16.32    0.40
   1  -7   4   16.79    0.38
  -2   7  -4    7.88    0.23
   2  -7   4    7.93    0.23
   3  -7   4   37.87    0.86
   4  -7   4    6.55    0.21
   5  -7   4    3.01    0.14
   6  -7   4    2.21    0.13
   8   6  -4    0.95    0.10
   6   6  -4    0.04    0.05
   5   6  -4    9.23    0.27
   4   6  -4    2.79    0.12
  -4  -6   4    2.98    0.12
   3   6  -4   45.29    1.06
  -3  -6   4   46.19    1.01
   2   6  -4    0.48    0.05
  -2  -6   4    0.41    0.04
   1   6  -4    0.61    0.06
  -1  -6   4    0.64    0.05
   0   6  -4   50.62    1.18
   0  -6   4   52.18    1.12
  -1   6  -4    0.35    0.05
   1  -6   4    0.37    0.05
   1  -6   4    0.35    0.04
  -2   6  -4    0.58    0.06
   2  -6   4    0.52    0.06
  -3   6  -4    9.64    0.27
   4  -6   4    2.19    0.11
   5  -6   4    0.64    0.07
   6  -6   4    0.42    0.07
   8   5  -4    1.02    0.10
   7   5  -4    0.57    0.07
   6   5  -4    1.91    0.10
   5   5  -4    0.71    0.07
   4   5  -4    2.37    0.10
  -4  -5   4    2.32    0.10
   3   5  -4    8.61    0.24
  -3  -5   4    8.93    0.24
   2   5  -4   12.82    0.33
  -2  -5   4   12.88    0.31
   1   5  -4  159.03    3.55
  -1  -5   4  160.38    3.38
   0   5  -4    0.09    0.03
   0  -5   4    0.06    0.02
  -1   5  -4   72.97    1.67
   1  -5   4   74.41    1.59
   1  -5   4   74.73    1.57
  -2   5  -4    1.51    0.08
   2  -5   4    1.53    0.07
   2  -5   4    1.36    0.06
  -3   5  -4    1.19    0.07
   4  -5   4    0.56    0.06
   5  -5   4    1.05    0.08
   6  -5   4    0.52    0.07
   7  -5   4    1.91    0.12
   8   4  -4    0.71    0.08
   7   4  -4    0.13    0.05
   6   4  -4    0.02    0.04
   5   4  -4    3.11    0.12
   4   4  -4    5.21    0.16
   3   4  -4   96.86    2.17
  -3  -4   4   96.10    2.07
   2   4  -4   15.30    0.38
  -2  -4   4   15.71    0.37
   1   4  -4   86.66    1.97
  -1  -4   4   89.63    1.88
   0   4  -4  108.67    2.44
   0  -4   4  110.29    2.32
  -1   4  -4   13.08    0.32
   1  -4   4   12.48    0.30
  -2   4  -4  105.94    2.51
   2  -4   4  112.37    2.39
   2  -4   4  117.99    2.36
  -3   4  -4   46.50    1.10
   3  -4   4   49.21    1.05
  -4   4  -4    2.32    0.10
   4  -4   4    2.00    0.10
   5  -4   4   10.70    0.30
   6  -4   4    1.26    0.09
   7  -4   4   -0.02    0.05
   8   3  -4    0.01    0.05
   7   3  -4    0.17    0.05
   6   3  -4    1.42    0.09
   5   3  -4    5.85    0.19
   5   3  -4    5.66    0.17
   4   3  -4    0.85    0.06
   3   3  -4    1.40    0.07
  -3  -3   4    1.37    0.07
   2   3  -4    0.85    0.05
  -2  -3   4    0.86    0.05
   1   3  -4   63.76    1.48
  -1  -3   4   65.96    1.41
  -1  -3   4   67.89    1.36
   0   3  -4   90.47    2.04
   0  -3   4   92.43    1.94
  -1   3  -4  273.29    6.40
   1  -3   4  293.61    6.03
  -2   3  -4   26.21    0.62
   2  -3   4   26.30    0.59
   2  -3   4   27.06    0.57
  -3   3  -4   29.92    0.68
   3  -3   4   28.70    0.62
   3  -3   4   28.71    0.65
  -4   3  -4   81.06    1.80
   4  -3   4   77.94    1.72
   5  -3   4    0.40    0.06
   6  -3   4    7.73    0.24
   7  -3   4    0.04    0.05
   8  -3   4    0.75    0.09
   8   2  -4    0.55    0.08
   7   2  -4    0.65    0.07
   6   2  -4    3.98    0.15
   5   2  -4    0.41    0.06
   4   2  -4    2.61    0.11
   4   2  -4    2.51    0.09
   3   2  -4    2.16    0.09
   3   2  -4    2.20    0.08
   2   2  -4   39.75    0.92
  -2  -2   4   41.54    0.84
   1   2  -4   40.12    0.93
  -1  -2   4   41.93    0.90
  -1  -2   4   41.94    0.85
   0  -2   4   42.91    0.92
  -1   2  -4    8.37    0.21
   1  -2   4    7.90    0.20
  -2   2  -4    8.90    0.23
   2  -2   4    8.65    0.21
  -3   2  -4   27.57    0.64
   3  -2   4   27.09    0.61
   3  -2   4   27.19    0.58
  -4   2  -4   45.79    1.04
   4  -2   4   44.73    1.00
   5  -2   4   18.52    0.45
   6  -2   4    1.20    0.09
   7  -2   4    3.67    0.15
   8  -2   4    2.58    0.14
   8   1  -4    0.04    0.06
   7   1  -4    0.30    0.06
   6   1  -4    0.10    0.05
   5   1  -4    3.86    0.14
   4   1  -4   17.26    0.42
   4   1  -4   17.56    0.41
   3   1  -4    2.55    0.09
   3   1  -4    2.55    0.08
  -3  -1   4    2.57    0.08
   2   1  -4   29.25    0.66
   2   1  -4   28.98    0.64
  -2  -1   4   29.42    0.61
  -2  -1   4   28.79    0.65
   1   1  -4   20.58    0.45
   1   1  -4   20.23    0.47
  -1  -1   4   20.68    0.43
  -1  -1   4   20.52    0.46
   0   1  -4  159.99    3.50
   0   1  -4  164.13    3.67
   0  -1   4  164.20    3.54
   0  -1   4  171.37    3.40
  -1   1  -4    7.94    0.17
  -1   1  -4    7.89    0.20
   1  -1   4    7.55    0.18
  -2   1  -4   40.37    0.91
   2  -1   4   39.39    0.86
  -3   1  -4   15.34    0.38
   3  -1   4   15.64    0.34
   3  -1   4   15.40    0.36
   4  -1   4   13.54    0.30
   4  -1   4   13.34    0.33
   5  -1   4    5.50    0.17
   6  -1   4    9.29    0.26
   7  -1   4    4.45    0.17
   8  -1   4    0.09    0.06
   8   0  -4    0.21    0.06
   7   0  -4    0.27    0.06
   6   0  -4    2.82    0.12
   5   0  -4    7.54    0.22
   4   0  -4    0.37    0.05
  -4   0   4    0.32    0.04
   3   0  -4    2.86    0.10
   3   0  -4    2.77    0.08
  -3   0   4    2.76    0.09
   2   0  -4   25.57    0.58
   2   0  -4   25.90    0.57
  -2   0   4   25.34    0.54
   1   0  -4  582.39   12.90
   1   0  -4  560.82   12.22
  -1   0   4  613.27   12.31
  -1   0   4  562.47   11.81
   0   0  -4   50.24    1.08
   0   0  -4   51.31    1.15
   0   0   4   51.05    1.09
   0   0   4   52.03    1.05
  -1   0  -4   40.27    0.83
  -1   0  -4   38.79    0.89
   1   0   4   38.50    0.81
   1   0   4   39.28    0.84
  -2   0  -4    0.11    0.02
   2   0   4    0.01    0.02
   3   0   4  108.08    2.29
   4   0   4    0.12    0.02
   4   0   4    0.10    0.03
   5   0   4    7.60    0.21
   5   0   4    7.69    0.19
   6   0   4    1.55    0.09
   7   0   4    0.33    0.06
   8   0   4    0.07    0.06
   9   0   4    1.52    0.12
   8  -1  -4    0.08    0.06
   7  -1  -4    0.09    0.05
   6  -1  -4    2.58    0.12
   5  -1  -4    0.19    0.05
   4  -1  -4    0.32    0.05
  -4   1   4    0.34    0.04
   3  -1  -4    1.42    0.07
  -3   1   4    1.36    0.07
   2  -1  -4   21.85    0.50
   2  -1  -4   22.94    0.50
  -2   1   4   21.71    0.48
   1  -1  -4    4.89    0.12
   1  -1  -4    4.69    0.13
  -1   1   4    4.87    0.12
   0  -1  -4   29.09    0.66
   0  -1  -4   29.85    0.63
   0   1   4   28.99    0.63
   0   1   4   28.62    0.61
  -1  -1  -4  241.22    5.70
  -1  -1  -4  258.04    5.37
   1   1   4  256.25    5.40
   1   1   4  258.81    5.20
  -2  -1  -4   54.34    1.14
   2   1   4   53.20    1.12
   2   1   4   54.42    1.15
   3   1   4  123.80    2.62
   4   1   4    1.73    0.07
   5   1   4   31.41    0.71
   6   1   4    0.72    0.07
   7   1   4    6.37    0.21
   8   1   4    0.14    0.06
   9   1   4    0.31    0.07
   7  -2  -4    0.32    0.06
   6  -2  -4    4.08    0.15
   5  -2  -4    0.39    0.05
   4  -2  -4    7.89    0.22
  -4   2   4    8.15    0.22
   3  -2  -4   23.73    0.53
  -3   2   4   23.31    0.52
   2  -2  -4   22.65    0.51
  -2   2   4   22.84    0.50
   1  -2  -4   30.12    0.66
  -1   2   4   30.20    0.64
   0  -2  -4  107.00    2.24
   0   2   4  106.19    2.17
  -1  -2  -4   31.47    0.68
   1   2   4   31.67    0.66
   1   2   4   31.70    0.68
  -2  -2  -4    0.34    0.03
   2   2   4    0.35    0.03
   2   2   4    0.34    0.02
   3   2   4    8.68    0.20
   3   2   4    8.69    0.21
   4   2   4   10.99    0.26
   5   2   4   56.80    1.23
   6   2   4    7.88    0.22
   7   2   4    0.10    0.05
   8   2   4    0.00    0.05
   7  -3  -4    0.14    0.05
   6  -3  -4    1.04    0.08
   5  -3  -4    0.58    0.06
  -5   3   4    0.62    0.07
   4  -3  -4    3.33    0.12
  -4   3   4    3.67    0.13
   3  -3  -4   22.26    0.51
  -3   3   4   22.08    0.50
   2  -3  -4   70.40    1.50
  -2   3   4   69.76    1.46
   1  -3  -4   13.81    0.32
  -1   3   4   14.09    0.32
   0  -3  -4   74.67    1.59
   0   3   4   75.01    1.54
  -1  -3  -4   60.44    1.28
   1   3   4   59.83    1.24
  -2  -3  -4   18.43    0.41
   2   3   4   19.05    0.41
   2   3   4   18.33    0.40
   3   3   4   13.70    0.30
   3   3   4   13.92    0.31
   4   3   4    9.09    0.22
   4   3   4    9.26    0.23
   5   3   4    7.10    0.19
   6   3   4    3.36    0.12
   7   3   4    0.24    0.05
   7  -4  -4    0.36    0.08
   6  -4  -4    0.91    0.08
   5  -4  -4    1.92    0.10
  -5   4   4    1.67    0.10
   4  -4  -4    0.37    0.05
  -4   4   4    0.33    0.06
   3  -4  -4    2.12    0.09
  -3   4   4    2.19    0.10
   2  -4  -4    6.41    0.18
  -2   4   4    6.59    0.18
   1  -4  -4   54.07    1.18
  -1   4   4   54.69    1.15
  -1   4   4   56.70    1.24
   0  -4  -4    0.27    0.03
   0   4   4    0.29    0.03
  -1  -4  -4   65.72    1.40
  -1  -4  -4   65.74    1.40
   1   4   4   65.72    1.36
  -2  -4  -4  232.11    4.93
   2   4   4  230.82    4.76
  -3  -4  -4   53.78    1.14
   3   4   4   53.49    1.13
   3   4   4   51.83    1.10
   4   4   4   33.93    0.73
   5   4   4    0.81    0.06
   6   4   4    0.05    0.04
   7   4   4    2.53    0.11
   8   4   4    0.05    0.04
   6  -5  -4    0.02    0.05
   6  -5  -4   -0.05    0.05
   5  -5  -4    2.16    0.12
   5  -5  -4    2.36    0.11
  -5   5   4    2.38    0.13
   4  -5  -4    0.03    0.04
  -4   5   4   -0.06    0.04
   3  -5  -4    1.05    0.07
  -3   5   4    0.90    0.07
   2  -5  -4    0.57    0.05
  -2   5   4    0.62    0.06
   1  -5  -4   66.65    1.43
  -1   5   4   67.67    1.50
  -1   5   4   66.36    1.40
   0  -5  -4    3.11    0.10
   0  -5  -4    3.19    0.09
   0   5   4    3.27    0.11
   0   5   4    3.25    0.10
  -1  -5  -4   14.62    0.31
  -1  -5  -4   13.93    0.33
   1   5   4   14.36    0.33
  -2  -5  -4  250.32    5.34
   2   5   4  254.84    5.21
  -3  -5  -4   63.99    1.36
   3   5   4   62.45    1.31
   4   5   4    2.66    0.09
   5   5   4    1.30    0.07
   6   5   4   55.07    1.17
   7   5   4    1.44    0.09
   6  -6  -4    0.45    0.08
   5  -6  -4    0.24    0.06
   5  -6  -4    0.28    0.06
  -5   6   4    0.30    0.07
   4  -6  -4    0.14    0.04
   4  -6  -4    0.10    0.05
  -4   6   4    0.15    0.05
   3  -6  -4    1.87    0.09
   3  -6  -4    1.86    0.10
  -3   6   4    1.87    0.10
   2  -6  -4   21.15    0.49
   2  -6  -4   21.04    0.50
  -2   6   4   20.97    0.49
   1  -6  -4    1.61    0.07
   1  -6  -4    1.62    0.08
  -1   6   4    1.63    0.08
   0  -6  -4    6.37    0.17
   0  -6  -4    6.29    0.16
   0   6   4    6.64    0.18
   0   6   4    6.46    0.18
  -1  -6  -4   12.25    0.30
  -1  -6  -4   12.77    0.28
   1   6   4   12.63    0.30
   1   6   4   12.49    0.32
  -2  -6  -4   34.10    0.76
   2   6   4   34.08    0.73
  -3  -6  -4   26.03    0.58
   3   6   4   25.07    0.55
   4   6   4   46.39    0.98
   5   6   4    3.30    0.11
   6   6   4   34.05    0.75
   8   6   4    0.66    0.09
   5  -7  -4    0.03    0.05
   5  -7  -4   -0.02    0.05
  -5   7   4   -0.01    0.05
   4  -7  -4    1.31    0.09
   4  -7  -4    1.39    0.09
  -4   7   4    1.37    0.10
   3  -7  -4    0.02    0.04
   3  -7  -4   -0.05    0.04
  -3   7   4   -0.01    0.05
   2  -7  -4   13.50    0.34
   2  -7  -4   13.62    0.34
  -2   7   4   13.34    0.35
   1  -7  -4   -0.01    0.03
   1  -7  -4    0.06    0.03
  -1   7   4    0.11    0.04
   0  -7  -4   13.42    0.31
   0  -7  -4   13.41    0.33
   0   7   4   13.64    0.34
   0   7   4   13.04    0.32
  -1  -7  -4   12.89    0.32
  -1  -7  -4   13.51    0.30
   1   7   4   13.01    0.34
   1   7   4   13.37    0.32
  -2  -7  -4    0.26    0.04
   2   7   4    0.22    0.04
   2   7   4    0.16    0.04
  -3  -7  -4    0.66    0.06
   3   7   4    0.61    0.05
   4   7   4   34.72    0.74
   5   7   4    0.10    0.04
   6   7   4    4.46    0.15
   7   7   4    4.41    0.19
   8   7   4    1.35    0.11
   9   7   4    0.18    0.07
   5  -8  -4    0.13    0.06
  -5   8   4    0.19    0.07
   4  -8  -4    0.77    0.08
   4  -8  -4    0.72    0.08
  -4   8   4    0.69    0.09
   3  -8  -4    1.89    0.10
   3  -8  -4    2.03    0.10
  -3   8   4    1.89    0.11
   2  -8  -4    5.43    0.17
   2  -8  -4    5.67    0.18
  -2   8   4    5.23    0.19
   1  -8  -4   36.37    0.80
   1  -8  -4   35.84    0.81
  -1   8   4   35.73    0.80
   0  -8  -4   39.84    0.89
   0   8   4   40.59    0.87
  -1  -8  -4   21.89    0.52
   1   8   4   22.04    0.50
   1   8   4   22.02    0.54
  -2  -8  -4   11.97    0.31
   2   8   4   12.48    0.30
   2   8   4   12.17    0.33
  -3  -8  -4   25.50    0.60
   3   8   4   25.78    0.64
   3   8   4   26.24    0.57
   4   8   4    6.01    0.21
   4   8   4    6.15    0.17
   5   8   4    0.89    0.06
   5   8   4    0.85    0.09
   6   8   4    2.66    0.14
   7   8   4    8.29    0.29
   8   8   4    0.16    0.06
   9   8   4    0.14    0.07
   4  -9  -4    0.44    0.07
  -4   9   4    0.46    0.07
   3  -9  -4    0.11    0.05
   3  -9  -4    0.09    0.05
  -3   9   4    0.20    0.06
   2  -9  -4    0.91    0.07
   2  -9  -4    1.01    0.08
  -2   9   4    0.92    0.08
   1  -9  -4    1.46    0.09
  -1   9   4    1.60    0.09
   0  -9  -4    4.00    0.14
   0   9   4    3.76    0.14
  -1  -9  -4    3.62    0.14
   1   9   4    3.55    0.14
   1   9   4    3.46    0.13
  -2  -9  -4    7.37    0.22
   2   9   4    7.81    0.24
   2   9   4    7.60    0.21
  -3  -9  -4   61.72    1.38
   3   9   4   62.99    1.46
   3   9   4   63.50    1.32
  -4  -9  -4   21.66    0.53
   4   9   4   21.98    0.49
   4   9   4   21.68    0.57
   5   9   4    5.89    0.17
   5   9   4    5.58    0.21
   6   9   4    4.85    0.20
   7   9   4    0.09    0.06
   8   9   4    0.12    0.07
   9   9   4    2.60    0.17
   3 -10  -4    0.44    0.07
  -3  10   4    0.39    0.07
   2 -10  -4    0.93    0.08
  -2  10   4    0.87    0.09
   1 -10  -4    0.04    0.04
  -1  10   4   -0.07    0.04
   0 -10  -4    1.86    0.10
   0  10   4    2.03    0.11
  -1 -10  -4   11.24    0.31
   1  10   4   12.11    0.32
   1  10   4   12.04    0.31
  -2 -10  -4   19.42    0.48
   2  10   4   19.58    0.50
   2  10   4   19.60    0.46
  -3 -10  -4   -0.03    0.04
   3  10   4    0.01    0.05
   3  10   4    0.01    0.04
  -4 -10  -4    7.27    0.23
   4  10   4    7.39    0.25
   4  10   4    7.48    0.21
   5  10   4    9.68    0.31
   6  10   4    2.98    0.16
   7  10   4    6.38    0.25
   8  10   4    0.91    0.11
   2 -11  -4    0.06    0.05
  -2  11   4    0.02    0.05
   1 -11  -4    3.81    0.15
  -1  11   4    3.71    0.16
   0 -11  -4    2.66    0.12
   0  11   4    2.74    0.13
  -1 -11  -4   11.80    0.33
   1  11   4   12.04    0.32
  -2 -11  -4    1.55    0.10
   2  11   4    1.50    0.09
   2  11   4    1.42    0.09
  -3 -11  -4    0.64    0.07
   3  11   4    0.79    0.08
   3  11   4    0.83    0.07
  -4 -11  -4    1.27    0.09
   4  11   4    1.61    0.11
   5  11   4    7.42    0.26
   6  11   4    0.33    0.08
   7  11   4    0.32    0.08
   8  11   4    0.86    0.11
   2 -12  -4    0.10    0.06
  -2  12   4   -0.02    0.05
   1 -12  -4    0.21    0.06
  -1  12   4    0.24    0.06
   0 -12  -4    0.77    0.08
   0  12   4    0.66    0.08
  -1 -12  -4   11.96    0.34
   1  12   4   12.63    0.33
  -2 -12  -4    0.04    0.05
   2  12   4   -0.02    0.04
  -3 -12  -4    0.06    0.05
   3  12   4    0.05    0.06
   4  12   4    0.85    0.09
   5  12   4    0.77    0.09
   6  12   4    0.20    0.06
   7  12   4    3.48    0.18
   1 -13  -4    1.49    0.11
  -1  13   4    1.32    0.11
   0 -13  -4    1.47    0.10
   0  13   4    1.52    0.11
  -1 -13  -4    4.27    0.17
   1  13   4    4.22    0.17
  -2 -13  -4    1.34    0.10
   2  13   4    1.53    0.10
  -3 -13  -4    0.22    0.06
   3  13   4    0.21    0.07
   4  13   4    4.85    0.20
   5  13   4    0.61    0.09
   6  13   4    2.27    0.15
  -1 -14  -4    0.00    0.06
   1  14   4   -0.04    0.05
  -2 -14  -4    3.13    0.16
  -3 -14  -4    5.75    0.22
   4  14   4    0.32    0.08
   5  14   4    1.73    0.14
   2  14  -5    0.26    0.07
   1  14  -5    3.27    0.17
   4  13  -5   -0.08    0.06
   3  13  -5    0.12    0.07
   2  13  -5    0.94    0.10
   1  13  -5    6.66    0.24
   1 -13   5    0.09    0.05
   6  12  -5    0.96    0.11
   5  12  -5    3.22    0.16
   4  12  -5    0.54    0.08
   3  12  -5    0.30    0.07
   2  12  -5    2.96    0.14
   1  12  -5    0.09    0.05
  -1 -12   5    0.07    0.05
   0  12  -5    3.42    0.16
   0 -12   5    3.59    0.15
   1 -12   5    1.30    0.09
   2 -12   5    0.30    0.07
   7  11  -5    0.11    0.07
   6  11  -5    0.41    0.08
   5  11  -5    0.53    0.08
   4  11  -5    7.95    0.27
   3  11  -5    0.01    0.05
  -3 -11   5    0.04    0.04
   2  11  -5    0.78    0.08
  -2 -11   5    0.74    0.07
   1  11  -5    1.81    0.11
  -1 -11   5    1.81    0.10
   0  11  -5    4.36    0.18
   0 -11   5    4.56    0.17
  -1  11  -5    0.68    0.08
   1 -11   5    0.64    0.07
   2 -11   5    0.32    0.06
   3 -11   5    0.33    0.06
   7  10  -5    0.00    0.05
   6  10  -5    1.56    0.12
   5  10  -5    0.08    0.06
  -5 -10   5    0.10    0.05
   4  10  -5   17.21    0.46
  -4 -10   5   16.05    0.43
   3  10  -5    0.29    0.06
  -3 -10   5    0.40    0.05
   2  10  -5    2.00    0.11
  -2 -10   5    2.14    0.10
   1  10  -5    1.24    0.09
  -1 -10   5    1.24    0.08
   0  10  -5   14.79    0.40
   0 -10   5   14.92    0.38
  -1  10  -5   -0.03    0.04
   1 -10   5    0.11    0.05
   2 -10   5    0.17    0.05
   3 -10   5    1.11    0.09
   4 -10   5    0.06    0.05
   7   9  -5    1.72    0.12
   6   9  -5    0.36    0.07
   5   9  -5   12.02    0.35
  -5  -9   5   11.96    0.34
   4   9  -5   23.93    0.60
  -4  -9   5   23.27    0.57
   3   9  -5    3.37    0.14
  -3  -9   5    3.41    0.13
   2   9  -5    0.27    0.05
  -2  -9   5    0.30    0.05
   1   9  -5    1.29    0.09
  -1  -9   5    1.26    0.08
   0   9  -5   14.08    0.38
   0  -9   5   14.66    0.37
  -1   9  -5    2.13    0.11
   1  -9   5    2.00    0.10
  -2   9  -5    2.28    0.12
   2  -9   5    2.10    0.11
   3  -9   5    0.08    0.05
   4  -9   5    0.09    0.06
   5  -9   5   -0.02    0.05
   7   8  -5    0.28    0.07
   6   8  -5    0.64    0.08
   5   8  -5    0.12    0.05
  -5  -8   5    0.09    0.05
   4   8  -5    0.72    0.08
  -4  -8   5    0.68    0.07
   3   8  -5   20.67    0.52
  -3  -8   5   20.08    0.49
   2   8  -5   12.55    0.34
  -2  -8   5   12.39    0.32
   1   8  -5   25.46    0.62
  -1  -8   5   24.65    0.58
   0   8  -5    3.62    0.14
   0  -8   5    3.35    0.13
  -1   8  -5    4.46    0.16
   1  -8   5    4.65    0.16
  -2   8  -5    2.21    0.11
   2  -8   5    2.23    0.11
   3  -8   5    1.30    0.09
   4  -8   5    1.47    0.10
   5  -8   5   -0.04    0.05
   8   7  -5   -0.01    0.06
   6   7  -5    5.34    0.19
   5   7  -5    0.84    0.08
   4   7  -5    0.07    0.05
  -4  -7   5    0.09    0.04
   3   7  -5   29.17    0.71
  -3  -7   5   29.17    0.67
   2   7  -5    2.59    0.11
  -2  -7   5    2.60    0.11
   1   7  -5   15.51    0.40
  -1  -7   5   15.87    0.38
   0   7  -5    2.21    0.11
   0  -7   5    2.17    0.09
  -1   7  -5   29.98    0.73
   1  -7   5   30.59    0.69
  -2   7  -5   10.17    0.28
   2  -7   5    9.62    0.27
  -3   7  -5    0.14    0.04
   3  -7   5    0.30    0.05
   4  -7   5    0.13    0.05
   5  -7   5   -0.10    0.05
   6  -7   5    1.06    0.10
   8   6  -5    0.19    0.07
   7   6  -5    4.70    0.19
   6   6  -5    0.02    0.04
   5   6  -5    2.46    0.11
   4   6  -5    1.88    0.10
  -4  -6   5    1.92    0.10
   3   6  -5   17.16    0.43
  -3  -6   5   16.95    0.42
   2   6  -5   -0.01    0.03
  -2  -6   5    0.05    0.03
   1   6  -5   17.46    0.44
  -1  -6   5   17.63    0.42
   0   6  -5   25.70    0.62
   0  -6   5   26.07    0.59
  -1   6  -5   27.38    0.65
   1  -6   5   26.99    0.62
  -2   6  -5   18.80    0.46
   2  -6   5   17.81    0.44
  -3   6  -5    0.18    0.04
   3  -6   5    0.42    0.06
   4  -6   5    2.25    0.11
   5  -6   5    1.35    0.09
   6  -6   5   -0.03    0.05
   8   5  -5    0.02    0.06
   7   5  -5    2.62    0.14
   6   5  -5    4.77    0.18
   5   5  -5    2.38    0.11
   4   5  -5   16.32    0.42
  -4  -5   5   16.45    0.41
   3   5  -5   27.69    0.65
  -3  -5   5   26.89    0.63
   2   5  -5   -0.04    0.03
  -2  -5   5    0.01    0.03
   1   5  -5   49.24    1.13
  -1  -5   5   49.46    1.08
   0  -5   5    1.78    0.08
  -1   5  -5    5.96    0.18
   1  -5   5    6.05    0.17
  -2   5  -5    0.81    0.07
   2  -5   5    0.74    0.06
  -3   5  -5    5.76    0.18
  -4   5  -5    7.28    0.22
   4  -5   5    7.76    0.22
   5  -5   5    0.03    0.04
   6  -5   5    0.03    0.05
   7  -5   5    0.09    0.07
   8   4  -5    0.00    0.05
   7   4  -5    0.15    0.05
   6   4  -5    2.02    0.11
   5   4  -5   37.77    0.88
   5   4  -5   37.53    0.86
   4   4  -5    0.57    0.05
   3   4  -5    4.02    0.13
  -3  -4   5    4.05    0.14
   2   4  -5  153.44    3.46
  -2  -4   5  157.26    3.30
   1   4  -5   15.04    0.37
  -1  -4   5   15.59    0.36
   0   4  -5   15.00    0.37
   0  -4   5   15.10    0.35
  -1   4  -5    1.50    0.07
   1  -4   5    1.44    0.07
  -2   4  -5    1.42    0.08
   2  -4   5    1.38    0.07
  -3   4  -5    0.16    0.04
   3  -4   5    0.07    0.04
  -4   4  -5    5.51    0.17
   4  -4   5    4.69    0.16
   5  -4   5    1.57    0.10
   6  -4   5    0.02    0.05
   7  -4   5    0.76    0.09
   8   3  -5    0.03    0.06
   7   3  -5    0.07    0.04
   6   3  -5    5.04    0.18
   5   3  -5    7.43    0.22
   4   3  -5    0.67    0.06
   4   3  -5    0.75    0.06
   3   3  -5   14.51    0.35
  -3  -3   5   14.17    0.35
   2   3  -5   40.99    0.94
  -2  -3   5   41.75    0.91
   1   3  -5   68.23    1.59
  -1  -3   5   72.39    1.45
  -1  -3   5   71.15    1.51
   0   3  -5   49.19    1.11
   0  -3   5   48.75    1.06
  -1   3  -5    1.32    0.06
   1  -3   5    1.18    0.06
  -2   3  -5  108.08    2.43
   2  -3   5  109.17    2.31
  -3   3  -5   16.25    0.39
   3  -3   5   15.21    0.37
  -4   3  -5    0.69    0.06
   4  -3   5    0.50    0.06
   5  -3   5    2.43    0.11
   6  -3   5    0.26    0.05
   7  -3   5    4.17    0.17
   8  -3   5    0.14    0.06
   8   2  -5    0.00    0.05
   7   2  -5    0.05    0.05
   6   2  -5    2.26    0.11
   5   2  -5    2.00    0.10
   4   2  -5    6.32    0.17
   4   2  -5    6.20    0.19
   3   2  -5    1.77    0.08
   3   2  -5    1.88    0.07
  -3  -2   5    1.95    0.06
   2   2  -5   41.73    0.95
   2   2  -5   41.79    0.91
  -2  -2   5   42.94    0.86
  -2  -2   5   41.54    0.92
   1   2  -5    0.00    0.02
   1   2  -5    0.01    0.02
  -1  -2   5    0.04    0.02
  -1  -2   5    0.05    0.01
   0   2  -5   37.61    0.81
   0   2  -5   38.92    0.87
   0  -2   5   37.94    0.78
   0  -2   5   37.30    0.82
  -1   2  -5    9.01    0.23
  -1   2  -5    8.89    0.19
   1  -2   5    8.38    0.21
  -2   2  -5    1.15    0.06
   2  -2   5    1.12    0.05
  -3   2  -5    0.93    0.06
   3  -2   5    0.80    0.06
  -4   2  -5   16.78    0.41
   4  -2   5   15.82    0.39
   5  -2   5    5.15    0.17
   6  -2   5    0.22    0.05
   7  -2   5    5.06    0.19
   8  -2   5   -0.06    0.06
   8   1  -5    1.02    0.10
   7   1  -5    0.10    0.05
   6   1  -5    2.47    0.12
   5   1  -5    0.77    0.07
   4   1  -5    0.40    0.05
  -4  -1   5    0.51    0.05
   3   1  -5    0.00    0.03
   3   1  -5    0.14    0.03
  -3  -1   5    0.04    0.02
   2   1  -5   19.29    0.44
   2   1  -5   19.31    0.45
  -2  -1   5   19.69    0.41
  -2  -1   5   18.68    0.44
   1   1  -5    7.59    0.19
   1   1  -5    7.67    0.19
  -1  -1   5    7.83    0.17
  -1  -1   5    7.79    0.19
   0   1  -5  110.89    2.32
   0   1  -5  106.98    2.45
   0  -1   5  111.50    2.26
   0  -1   5  111.21    2.33
  -1   1  -5   57.55    1.19
  -1   1  -5   55.56    1.27
   1  -1   5   55.43    1.20
  -2   1  -5    1.43    0.07
   2  -1   5    1.44    0.06
  -3   1  -5   24.62    0.58
   3  -1   5   24.17    0.55
   4  -1   5    0.08    0.04
   5  -1   5    4.65    0.15
   6  -1   5   11.88    0.32
   7  -1   5    0.95    0.08
   8  -1   5    0.21    0.07
   8   0  -5    0.85    0.09
   7   0  -5    0.16    0.06
   6   0  -5   -0.02    0.04
   5   0  -5    6.61    0.20
   4   0  -5    6.60    0.19
  -4   0   5    6.66    0.18
   3   0  -5   15.76    0.36
   3   0  -5   14.93    0.37
  -3   0   5   15.47    0.35
   2   0  -5    6.80    0.18
   2   0  -5    6.85    0.17
  -2   0   5    6.88    0.17
   1   0  -5   44.27    0.96
   1   0  -5   44.63    1.01
  -1   0   5   44.70    0.97
  -1   0   5   45.21    0.92
   0   0  -5   15.00    0.33
   0   0  -5   14.63    0.35
   0   0   5   14.94    0.32
   0   0   5   14.75    0.34
  -1   0  -5    0.03    0.02
   1   0   5    0.02    0.02
   1   0   5    0.00    0.02
  -2   0  -5    0.07    0.01
  -2   0  -5    0.06    0.02
   2   0   5    0.04    0.02
  -3   0  -5    6.94    0.19
   3   0   5    6.99    0.18
   4   0   5    0.12    0.03
   5   0   5    6.87    0.19
   6   0   5    0.09    0.04
   7   0   5    0.06    0.05
   8   0   5    3.04    0.14
   9   0   5    0.09    0.06
   8  -1  -5    0.28    0.07
   7  -1  -5   -0.01    0.05
   6  -1  -5    1.52    0.09
   5  -1  -5    1.74    0.09
   4  -1  -5    9.50    0.25
  -4   1   5    9.60    0.25
   3  -1  -5    2.32    0.09
  -3   1   5    2.28    0.09
   2  -1  -5  117.29    2.52
   2  -1  -5  111.90    2.39
  -2   1   5  110.14    2.31
   1  -1  -5   55.52    1.24
   1  -1  -5   55.28    1.18
  -1   1   5   55.01    1.14
   0  -1  -5   13.73    0.31
   0  -1  -5   13.48    0.32
   0   1   5   13.83    0.30
   0   1   5   13.75    0.31
  -1  -1  -5   34.65    0.81
  -1  -1  -5   35.98    0.75
   1   1   5   34.52    0.74
   1   1   5   36.11    0.76
  -2  -1  -5   54.42    1.15
   2   1   5   54.81    1.12
   2   1   5   53.07    1.15
   3   1   5   12.98    0.30
   4   1   5   25.10    0.56
   5   1   5   15.97    0.38
   6   1   5    2.68    0.11
   7   1   5    1.92    0.10
   8   1   5    1.72    0.11
   9   1   5    0.03    0.06
   7  -2  -5   -0.01    0.05
   6  -2  -5    0.20    0.05
   5  -2  -5    2.87    0.12
  -5   2   5    2.90    0.12
   4  -2  -5    0.80    0.07
  -4   2   5    0.78    0.07
   3  -2  -5   19.42    0.46
  -3   2   5   19.71    0.45
   2  -2  -5    3.92    0.12
  -2   2   5    3.92    0.12
   1  -2  -5    1.47    0.06
  -1   2   5    1.52    0.06
   0  -2  -5    0.39    0.04
   0   2   5    0.39    0.03
  -1  -2  -5   12.39    0.28
   1   2   5   12.36    0.28
   1   2   5   12.37    0.27
  -2  -2  -5   24.51    0.53
   2   2   5   24.16    0.53
   2   2   5   24.77    0.53
   3   2   5    2.83    0.08
   3   2   5    2.90    0.09
   4   2   5   16.90    0.38
   5   2   5    0.01    0.03
   6   2   5    5.83    0.18
   7   2   5    0.55    0.06
   8   2   5    1.11    0.09
   7  -3  -5    0.90    0.09
   6  -3  -5    0.16    0.05
   5  -3  -5    3.91    0.14
  -5   3   5    3.90    0.15
   4  -3  -5    7.05    0.20
  -4   3   5    6.81    0.21
   3  -3  -5    1.06    0.07
  -3   3   5    1.12    0.07
   2  -3  -5   22.06    0.51
  -2   3   5   22.80    0.50
   1  -3  -5   16.07    0.37
  -1   3   5   16.56    0.37
   0  -3  -5    5.62    0.15
   0   3   5    5.66    0.15
  -1  -3  -5   42.60    0.91
   1   3   5   41.92    0.88
  -2  -3  -5    3.09    0.09
   2   3   5    3.18    0.10
   2   3   5    3.28    0.08
  -3  -3  -5   10.74    0.25
   3   3   5   10.52    0.23
   3   3   5   10.24    0.25
   4   3   5    1.14    0.05
   4   3   5    1.22    0.07
   5   3   5   34.07    0.76
   5   3   5   34.53    0.75
   6   3   5   31.89    0.72
   7   3   5    5.88    0.19
   6  -4  -5    0.01    0.05
   5  -4  -5    0.45    0.06
  -5   4   5    0.45    0.06
   4  -4  -5   10.37    0.28
  -4   4   5   10.32    0.28
   3  -4  -5   13.34    0.33
  -3   4   5   13.55    0.34
   2  -4  -5    2.36    0.09
  -2   4   5    2.47    0.10
   1  -4  -5    1.86    0.08
  -1   4   5    2.03    0.08
   0  -4  -5   20.96    0.48
   0   4   5   21.53    0.47
  -1  -4  -5    0.39    0.04
   1   4   5    0.37    0.03
  -2  -4  -5    0.07    0.02
   2   4   5    0.07    0.02
  -3  -4  -5   31.25    0.69
   3   4   5   30.85    0.67
   3   4   5   31.97    0.67
   4   4   5   22.63    0.50
   4   4   5   22.30    0.49
   5   4   5    0.39    0.05
   5   4   5    0.33    0.04
   6   4   5    3.68    0.13
   7   4   5    3.95    0.15
   8   4   5    0.48    0.07
   6  -5  -5    0.58    0.07
   6  -5  -5    0.52    0.08
   5  -5  -5    1.58    0.09
  -5   5   5    1.51    0.11
   4  -5  -5    2.61    0.11
  -4   5   5    2.63    0.13
   3  -5  -5    6.60    0.19
  -3   5   5    6.83    0.21
   2  -5  -5    5.33    0.16
  -2   5   5    5.40    0.17
   1  -5  -5   22.09    0.51
  -1   5   5   22.54    0.50
   0  -5  -5   66.93    1.46
   0   5   5   69.31    1.42
  -1  -5  -5   11.42    0.28
  -1  -5  -5   11.36    0.25
   1   5   5   11.39    0.27
  -2  -5  -5    0.08    0.03
   2   5   5    0.07    0.03
  -3  -5  -5    0.04    0.02
   3   5   5    0.00    0.03
   4   5   5    0.33    0.04
   5   5   5   39.51    0.85
   6   5   5    0.79    0.07
   7   5   5    0.86    0.07
   8   5   5    2.87    0.13
   6  -6  -5    0.90    0.10
   5  -6  -5    0.05    0.05
   5  -6  -5    0.14    0.05
  -5   6   5   -0.03    0.05
   4  -6  -5    0.71    0.07
   4  -6  -5    0.63    0.07
  -4   6   5    0.53    0.07
   3  -6  -5    0.33    0.05
  -3   6   5    0.26    0.06
   2  -6  -5   15.02    0.36
  -2   6   5   14.73    0.37
   1  -6  -5    0.11    0.04
   1  -6  -5    0.13    0.03
  -1   6   5    0.05    0.04
   0  -6  -5    8.41    0.22
   0  -6  -5    8.64    0.21
   0   6   5    8.84    0.23
   0   6   5    8.82    0.23
  -1  -6  -5    1.29    0.05
  -1  -6  -5    1.25    0.07
   1   6   5    1.19    0.07
  -2  -6  -5    2.18    0.09
   2   6   5    2.31    0.09
  -3  -6  -5    6.70    0.19
   3   6   5    6.86    0.18
  -4  -6  -5    1.01    0.06
   4   6   5    0.92    0.06
   5   6   5   26.51    0.59
   6   6   5    0.24    0.05
   7   6   5    5.26    0.17
   9   6   5    2.20    0.15
   5  -7  -5    0.87    0.09
   5  -7  -5    0.98    0.09
  -5   7   5    0.98    0.10
   4  -7  -5    0.40    0.06
   4  -7  -5    0.42    0.07
  -4   7   5    0.33    0.06
   3  -7  -5    2.81    0.12
   3  -7  -5    2.79    0.12
  -3   7   5    2.76    0.13
   2  -7  -5    4.88    0.16
   2  -7  -5    4.94    0.16
  -2   7   5    4.77    0.17
   1  -7  -5    1.28    0.07
   1  -7  -5    1.26    0.08
  -1   7   5    1.16    0.08
   0  -7  -5    0.67    0.05
   0  -7  -5    0.69    0.06
   0   7   5    0.62    0.06
   0   7   5    0.64    0.06
  -1  -7  -5    3.58    0.12
   1   7   5    3.62    0.13
   1   7   5    3.62    0.12
  -2  -7  -5    0.40    0.05
   2   7   5    0.37    0.05
  -3  -7  -5    3.76    0.13
   3   7   5    3.72    0.12
  -4  -7  -5    0.01    0.03
   4   7   5    0.01    0.04
   5   7   5    2.36    0.10
   6   7   5   34.28    0.75
   9   7   5   -0.02    0.06
   5  -8  -5    3.56    0.16
   4  -8  -5    2.40    0.12
   4  -8  -5    2.41    0.13
  -4   8   5    2.29    0.14
   3  -8  -5   12.13    0.33
   3  -8  -5   12.33    0.33
  -3   8   5   12.13    0.34
   2  -8  -5    3.73    0.13
   2  -8  -5    3.53    0.14
  -2   8   5    3.67    0.15
   1  -8  -5    9.18    0.25
  -1   8   5    9.07    0.26
   0  -8  -5    0.03    0.04
   0   8   5    0.07    0.04
  -1  -8  -5    1.10    0.07
   1   8   5    1.11    0.08
   1   8   5    1.16    0.07
  -2  -8  -5    0.72    0.06
   2   8   5    0.69    0.07
   2   8   5    0.74    0.07
  -3  -8  -5    6.03    0.19
   3   8   5    6.16    0.17
   3   8   5    6.24    0.21
  -4  -8  -5    1.45    0.08
   4   8   5    1.44    0.08
   5   8   5    8.03    0.22
   6   8   5    4.66    0.15
   7   8   5    0.91    0.09
   8   8   5    1.62    0.13
   9   8   5    0.08    0.07
   4  -9  -5    1.62    0.10
   4  -9  -5    1.60    0.11
  -4   9   5    1.53    0.12
   3  -9  -5    0.00    0.05
  -3   9   5    0.10    0.05
   2  -9  -5    0.41    0.06
  -2   9   5    0.40    0.07
   1  -9  -5   11.65    0.31
  -1   9   5   11.48    0.31
   0  -9  -5    9.53    0.27
   0   9   5   10.16    0.27
  -1  -9  -5   49.05    1.09
   1   9   5   49.67    1.14
   1   9   5   48.11    1.05
  -2  -9  -5    2.10    0.11
   2   9   5    1.85    0.11
   2   9   5    1.78    0.10
  -3  -9  -5   39.65    0.91
   3   9   5   39.67    0.96
   3   9   5   41.03    0.87
  -4  -9  -5    8.93    0.27
   4   9   5    9.30    0.29
   4   9   5    9.25    0.24
   5   9   5    2.30    0.10
   5   9   5    2.24    0.13
   6   9   5    4.02    0.18
   7   9   5    1.13    0.11
   8   9   5    1.95    0.14
   9   9   5    0.62    0.09
   3 -10  -5    0.48    0.07
  -3  10   5    0.50    0.08
   2 -10  -5    1.25    0.09
  -2  10   5    1.06    0.09
   1 -10  -5    1.28    0.08
  -1  10   5    1.29    0.09
   0 -10  -5   10.69    0.30
   0  10   5   11.38    0.30
  -1 -10  -5    3.76    0.14
   1  10   5    3.91    0.15
  -2 -10  -5    2.25    0.11
   2  10   5    2.26    0.11
   2  10   5    2.18    0.10
  -3 -10  -5    2.68    0.12
   3  10   5    2.86    0.14
   3  10   5    3.06    0.12
  -4 -10  -5    1.87    0.10
   4  10   5    1.99    0.09
   4  10   5    1.84    0.12
   5  10   5    6.30    0.23
   6  10   5    0.39    0.07
   7  10   5    3.49    0.18
   8  10   5    7.55    0.29
   3 -11  -5    0.18    0.06
   2 -11  -5    0.74    0.08
  -2  11   5    0.59    0.08
   1 -11  -5    0.05    0.05
  -1  11   5    0.09    0.05
   0 -11  -5    3.09    0.13
   0  11   5    2.91    0.14
  -1 -11  -5    5.83    0.20
   1  11   5    5.91    0.20
  -2 -11  -5    0.11    0.05
   2  11   5    0.17    0.05
   2  11   5    0.15    0.05
  -3 -11  -5    0.54    0.07
   3  11   5    0.57    0.07
   3  11   5    0.54    0.06
  -4 -11  -5   -0.01    0.04
   4  11   5    0.00    0.05
   4  11   5    0.06    0.04
   5  11   5    0.08    0.06
   6  11   5    5.71    0.23
   7  11   5    2.81    0.17
   8  11   5    3.04    0.18
   2 -12  -5    0.89    0.09
   1 -12  -5    0.59    0.08
  -1  12   5    0.56    0.08
   0 -12  -5    3.19    0.15
   0  12   5    3.38    0.15
  -1 -12  -5   -0.01    0.05
   1  12   5   -0.02    0.04
  -2 -12  -5    0.06    0.04
   2  12   5   -0.05    0.04
  -3 -12  -5    2.94    0.14
   3  12   5    3.09    0.13
   3  12   5    2.98    0.14
  -4 -12  -5    0.84    0.08
   4  12   5    0.96    0.09
   5  12   5    0.82    0.09
   6  12   5   -0.03    0.06
   7  12   5    2.64    0.17
   1 -13  -5    1.06    0.10
   0 -13  -5    0.34    0.07
   0  13   5    0.31    0.07
  -1 -13  -5    2.26    0.13
   1  13   5    2.14    0.12
  -2 -13  -5    2.15    0.12
   2  13   5    2.40    0.12
  -3 -13  -5    3.01    0.15
   3  13   5    3.06    0.15
  -4 -13  -5    0.86    0.09
   4  13   5    0.96    0.10
   5  13   5    1.21    0.11
   6  13   5    0.52    0.09
   1  14   5    0.55    0.08
  -2 -14  -5    0.07    0.06
  -3 -14  -5    0.99    0.10
  -4 -14  -5   -0.02    0.06
   4  14   5    0.05    0.07
   5  14   5   11.59    0.38
   4  13  -6    0.19    0.08
   3  13  -6    0.06    0.06
   2  13  -6    0.06    0.06
   1  13  -6    0.26    0.07
   0  13  -6    1.02    0.11
   0 -13   6    1.13    0.10
   1 -13   6    1.18    0.10
   5  12  -6    0.04    0.07
   4  12  -6    0.01    0.06
   3  12  -6    5.62    0.22
   2  12  -6    1.01    0.10
  -2 -12   6    1.08    0.09
   1  12  -6    0.02    0.06
  -1 -12   6    0.10    0.05
   0  12  -6    0.32    0.07
   0 -12   6    0.43    0.07
   1 -12   6    0.13    0.06
   2 -12   6    1.95    0.12
   6  11  -6    1.53    0.12
   5  11  -6    0.27    0.07
   4  11  -6   -0.06    0.06
  -4 -11   6    0.04    0.04
   3  11  -6    0.73    0.08
  -3 -11   6    0.57    0.07
   2  11  -6    2.38    0.13
  -2 -11   6    2.66    0.12
   1  11  -6    8.23    0.26
  -1 -11   6    8.16    0.25
   0  11  -6    1.69    0.11
   0 -11   6    1.89    0.11
  -1  11  -6    0.98    0.10
   1 -11   6    0.97    0.08
   2 -11   6   -0.02    0.05
   3 -11   6    0.51    0.08
   7  10  -6   -0.11    0.06
   6  10  -6    0.89    0.10
   5  10  -6    0.24    0.06
  -5 -10   6    0.19    0.05
   4  10  -6    7.25    0.24
  -4 -10   6    7.03    0.23
   3  10  -6    1.75    0.11
  -3 -10   6    1.71    0.10
   2  10  -6   -0.02    0.05
  -2 -10   6   -0.01    0.03
   1  10  -6    3.07    0.14
  -1 -10   6    3.30    0.13
   0  10  -6    0.28    0.06
   0 -10   6    0.29    0.06
  -1  10  -6    0.69    0.08
   1 -10   6    0.60    0.07
   2 -10   6    6.98    0.22
   3 -10   6    1.33    0.09
   4 -10   6    0.17    0.05
   7   9  -6   -0.02    0.06
   6   9  -6    1.51    0.11
   5   9  -6    0.13    0.06
  -5  -9   6    0.18    0.06
   4   9  -6    0.72    0.08
  -4  -9   6    0.84    0.07
   3   9  -6    0.01    0.05
  -3  -9   6    0.04    0.04
   2   9  -6    2.85    0.13
  -2  -9   6    2.79    0.12
   1   9  -6    2.04    0.11
  -1  -9   6    2.00    0.10
   0   9  -6    0.08    0.05
   0  -9   6    0.06    0.04
  -1   9  -6    1.05    0.09
   1  -9   6    1.12    0.08
  -2   9  -6    2.31    0.12
   2  -9   6    2.26    0.11
   3  -9   6    3.68    0.15
   4  -9   6    3.00    0.14
   6   8  -6    6.91    0.23
   5   8  -6    0.67    0.08
  -5  -8   6    0.73    0.08
   4   8  -6    0.00    0.05
  -4  -8   6    0.03    0.04
   3   8  -6    1.51    0.09
  -3  -8   6    1.64    0.09
   2   8  -6    1.43    0.10
  -2  -8   6    1.55    0.09
   1   8  -6    0.09    0.05
  -1  -8   6    0.09    0.04
   0   8  -6    8.44    0.25
   0  -8   6    8.21    0.23
  -1   8  -6    0.21    0.05
   1  -8   6    0.20    0.05
  -2   8  -6    2.70    0.12
   2  -8   6    2.33    0.11
   3  -8   6    2.74    0.12
   4  -8   6    8.54    0.26
   5  -8   6    0.75    0.08
   7   7  -6    0.14    0.06
   6   7  -6   -0.01    0.05
   5   7  -6    5.46    0.19
  -5  -7   6    5.18    0.19
   4   7  -6   24.04    0.59
  -4  -7   6   23.13    0.57
   3   7  -6    4.87    0.17
  -3  -7   6    4.74    0.16
   2   7  -6   20.16    0.50
  -2  -7   6   19.49    0.48
   1   7  -6    0.03    0.04
  -1  -7   6   -0.05    0.03
   0   7  -6    7.20    0.22
   0  -7   6    7.22    0.21
  -1   7  -6    0.78    0.08
   1  -7   6    0.77    0.07
  -2   7  -6   14.59    0.39
   2  -7   6   14.48    0.37
  -3   7  -6    0.05    0.04
   3  -7   6    0.14    0.05
   4  -7   6   13.39    0.36
   5  -7   6    0.15    0.05
   6  -7   6    0.39    0.08
   8   6  -6    0.05    0.06
   7   6  -6    0.45    0.07
   6   6  -6   -0.03    0.05
   6   6  -6    0.06    0.05
   5   6  -6    6.05    0.20
   4   6  -6    0.94    0.08
  -4  -6   6    0.91    0.08
   3   6  -6    0.08    0.04
  -3  -6   6    0.05    0.04
   2   6  -6   45.13    1.05
  -2  -6   6   45.24    1.00
   1   6  -6   12.25    0.32
  -1  -6   6   12.33    0.31
   0   6  -6   48.72    1.13
   0  -6   6   49.06    1.08
  -1   6  -6   41.83    0.97
   1  -6   6   41.15    0.92
  -2   6  -6    9.49    0.28
  -3   6  -6   12.96    0.35
   4  -6   6    6.94    0.22
   5  -6   6    2.03    0.11
   6  -6   6   11.01    0.33
   8   5  -6    0.53    0.08
   7   5  -6    1.10    0.10
   6   5  -6    1.11    0.09
   5   5  -6    0.05    0.04
   5   5  -6   -0.02    0.04
   4   5  -6    0.02    0.04
  -4  -5   6    0.01    0.04
   3   5  -6    6.14    0.19
  -3  -5   6    6.15    0.19
   2   5  -6    2.28    0.10
  -2  -5   6    2.31    0.10
   1   5  -6    0.19    0.04
  -1  -5   6    0.14    0.03
   0   5  -6    7.77    0.22
   0  -5   6    7.65    0.21
  -1   5  -6   49.24    1.13
   1  -5   6   48.84    1.07
  -2   5  -6   22.37    0.53
   2  -5   6   20.55    0.50
  -3   5  -6    7.94    0.24
  -4   5  -6    0.72    0.07
   4  -5   6    1.13    0.08
   5  -5   6   10.45    0.30
   6  -5   6    0.06    0.05
   7  -5   6    0.23    0.07
   8   4  -6    0.96    0.10
   7   4  -6    1.02    0.09
   6   4  -6    0.05    0.05
   5   4  -6    4.13    0.16
   5   4  -6    4.04    0.14
   4   4  -6    5.77    0.18
   4   4  -6    5.87    0.18
   3   4  -6    3.83    0.13
  -3  -4   6    4.12    0.14
   2   4  -6    0.91    0.06
  -2  -4   6    0.97    0.06
   1   4  -6    3.56    0.12
  -1  -4   6    3.39    0.11
  -1  -4   6    3.57    0.09
   0   4  -6    4.60    0.15
   0  -4   6    4.64    0.14
  -1   4  -6   12.86    0.33
   1  -4   6   12.87    0.31
  -2   4  -6   23.91    0.56
   2  -4   6   21.87    0.52
  -3   4  -6   11.17    0.32
   3  -4   6   12.77    0.30
  -4   4  -6   15.03    0.40
   4  -4   6   15.43    0.38
   5  -4   6   10.59    0.29
   6  -4   6    4.26    0.17
   7  -4   6    0.30    0.07
   8   3  -6    0.82    0.09
   7   3  -6    0.09    0.05
   6   3  -6    0.16    0.06
   5   3  -6    1.64    0.09
   4   3  -6    3.10    0.12
   4   3  -6    3.02    0.11
   3   3  -6    0.02    0.03
   3   3  -6    0.01    0.03
  -3  -3   6    0.05    0.04
   2   3  -6    0.38    0.04
   2   3  -6    0.38    0.04
  -2  -3   6    0.36    0.04
   1   3  -6   31.69    0.75
  -1  -3   6   33.37    0.67
  -1  -3   6   32.41    0.72
   0   3  -6    0.17    0.03
   0  -3   6    0.11    0.03
  -1   3  -6   95.42    2.11
   1  -3   6   92.41    2.00
  -2   3  -6    0.02    0.03
   2  -3   6   -0.01    0.02
  -3   3  -6   45.76    1.04
   3  -3   6   44.26    0.99
  -4   3  -6    1.63    0.09
   4  -3   6    1.34    0.08
  -5   3  -6   22.83    0.56
   5  -3   6   22.07    0.54
   6  -3   6    2.54    0.12
   7  -3   6    3.15    0.15
   8  -3   6    0.76    0.10
   8   2  -6    0.41    0.08
   7   2  -6    0.37    0.06
   6   2  -6    1.51    0.09
   5   2  -6    1.83    0.10
   4   2  -6    5.30    0.15
   4   2  -6    5.25    0.17
   3   2  -6    1.59    0.08
   3   2  -6    1.64    0.07
  -3  -2   6    1.53    0.06
   2   2  -6   11.14    0.28
   2   2  -6   11.15    0.28
  -2  -2   6   11.40    0.29
  -2  -2   6   11.79    0.25
   1   2  -6    3.79    0.11
   1   2  -6    3.76    0.12
  -1  -2   6    3.99    0.10
  -1  -2   6    3.74    0.12
   0   2  -6    6.19    0.17
   0   2  -6    5.88    0.15
   0  -2   6    5.78    0.16
   0  -2   6    5.83    0.14
  -1   2  -6    1.64    0.04
  -1   2  -6    1.27    0.07
   1  -2   6    1.23    0.06
  -2   2  -6   18.33    0.44
   2  -2   6   17.25    0.41
  -3   2  -6  120.51    2.68
   3  -2   6  118.21    2.54
  -4   2  -6    3.62    0.13
   4  -2   6    3.41    0.12
   5  -2   6    8.15    0.23
   6  -2   6    0.34    0.06
   7  -2   6    7.08    0.23
   8  -2   6    0.31    0.07
   8   1  -6    0.09    0.06
   7   1  -6    0.56    0.07
   6   1  -6    0.44    0.06
   5   1  -6   -0.05    0.03
   4   1  -6    0.25    0.04
  -4  -1   6    0.27    0.04
   3   1  -6   11.59    0.29
   3   1  -6   11.46    0.28
  -3  -1   6   11.74    0.27
   2   1  -6   68.77    1.57
   2   1  -6   71.57    1.50
  -2  -1   6   69.40    1.51
  -2  -1   6   69.87    1.43
   1   1  -6    5.35    0.14
  -1  -1   6    5.03    0.15
  -1  -1   6    5.21    0.13
   0   1  -6   45.32    0.97
   0   1  -6   45.36    1.03
   0  -1   6   44.77    0.98
   0  -1   6   45.86    0.94
  -1   1  -6    2.56    0.07
  -1   1  -6    2.47    0.09
   1  -1   6    2.41    0.08
   1  -1   6    2.46    0.08
  -2   1  -6   37.87    0.87
   2  -1   6   37.29    0.82
  -3   1  -6    5.10    0.16
   3  -1   6    4.84    0.14
  -4   1  -6    6.58    0.20
   4  -1   6    6.36    0.18
   5  -1   6   10.00    0.27
   6  -1   6   13.43    0.35
   7  -1   6    3.79    0.15
   8  -1   6    0.19    0.06
   8   0  -6    0.08    0.06
   7   0  -6    0.25    0.06
   6   0  -6    2.24    0.12
   5   0  -6    2.98    0.12
   4   0  -6   10.96    0.29
  -4   0   6   11.19    0.27
   3   0  -6    0.01    0.03
   3   0  -6    0.02    0.02
  -3   0   6    0.00    0.03
   2   0  -6   17.58    0.41
   2   0  -6   17.69    0.41
  -2   0   6   17.53    0.39
   1   0  -6   20.90    0.49
   1   0  -6   21.05    0.47
  -1   0   6   21.08    0.48
  -1   0   6   20.91    0.45
   0   0  -6   24.60    0.57
   0   0  -6   24.08    0.53
   0   0   6   24.75    0.54
   0   0   6   24.25    0.52
  -1   0  -6   42.17    0.87
  -1   0  -6   40.28    0.93
   1   0   6   40.38    0.88
   1   0   6   40.21    0.85
  -2   0  -6   10.18    0.26
  -2   0  -6   10.44    0.23
   2   0   6    9.86    0.24
   2   0   6   10.24    0.24
  -3   0  -6   18.70    0.46
   3   0   6   19.35    0.43
   4   0   6   30.22    0.67
   5   0   6    0.03    0.04
   6   0   6   27.97    0.65
   7   0   6    0.44    0.06
   8   0   6    0.46    0.07
   9   0   6    0.11    0.07
   7  -1  -6    1.74    0.11
   6  -1  -6    1.35    0.09
   5  -1  -6    0.00    0.04
  -5   1   6    0.01    0.03
   4  -1  -6    0.34    0.05
  -4   1   6    0.29    0.05
   3  -1  -6    2.47    0.10
  -3   1   6    2.35    0.09
   2  -1  -6  327.91    6.88
   2  -1  -6  331.75    7.24
  -2   1   6  314.43    6.69
   1  -1  -6    0.14    0.03
   1  -1  -6    0.15    0.02
  -1   1   6    0.09    0.02
   0  -1  -6    1.89    0.06
   0  -1  -6    1.87    0.07
   0   1   6    1.77    0.06
   0   1   6    1.79    0.07
  -1  -1  -6    3.75    0.10
   1   1   6    3.49    0.10
   1   1   6    3.52    0.10
  -2  -1  -6   48.89    1.02
  -2  -1  -6   47.57    1.09
   2   1   6   46.54    1.00
   2   1   6   48.63    1.02
   3   1   6   27.76    0.61
   3   1   6   28.58    0.61
   4   1   6  126.43    2.68
   5   1   6    0.01    0.03
   6   1   6    1.99    0.09
   7   1   6    3.60    0.14
   8   1   6    4.25    0.17
   7  -2  -6    0.06    0.06
   6  -2  -6    0.46    0.07
   5  -2  -6    5.84    0.19
  -5   2   6    5.78    0.19
   4  -2  -6    6.06    0.18
  -4   2   6    5.89    0.18
   3  -2  -6    7.48    0.21
  -3   2   6    7.78    0.21
   2  -2  -6    0.41    0.04
  -2   2   6    0.53    0.05
   1  -2  -6   49.57    1.10
   1  -2  -6   48.41    1.06
  -1   2   6   49.20    1.03
   0  -2  -6   95.18    2.13
   0  -2  -6   96.30    2.02
   0   2   6   95.08    1.96
  -1  -2  -6    4.94    0.13
   1   2   6    4.85    0.12
   1   2   6    4.77    0.13
  -2  -2  -6   19.46    0.43
   2   2   6   19.28    0.42
   2   2   6   19.75    0.43
  -3  -2  -6   40.86    0.87
   3   2   6   40.59    0.87
   3   2   6   40.65    0.86
   4   2   6   11.37    0.27
   4   2   6   11.82    0.28
   5   2   6    0.01    0.03
   6   2   6   43.99    0.97
   7   2   6    0.06    0.04
   7  -3  -6   -0.01    0.05
   6  -3  -6    0.58    0.07
   5  -3  -6    1.14    0.08
  -5   3   6    0.92    0.08
   4  -3  -6    2.67    0.11
  -4   3   6    2.69    0.12
   3  -3  -6    5.02    0.15
  -3   3   6    4.88    0.16
   2  -3  -6    4.80    0.14
  -2   3   6    4.85    0.15
   1  -3  -6    3.32    0.11
  -1   3   6    3.23    0.11
   0  -3  -6   22.33    0.49
   0   3   6   21.72    0.48
  -1  -3  -6   70.23    1.49
   1   3   6   69.85    1.45
  -2  -3  -6    5.53    0.14
   2   3   6    5.46    0.15
  -3  -3  -6  222.62    4.78
   3   3   6  228.74    4.77
   3   3   6  225.77    4.59
   4   3   6   17.29    0.39
   4   3   6   16.81    0.38
   5   3   6    2.16    0.08
   5   3   6    2.20    0.10
   6   3   6    0.45    0.05
   6   3   6    0.66    0.06
   9   3   6    0.84    0.09
   6  -4  -6    0.05    0.05
   5  -4  -6    1.56    0.09
  -5   4   6    1.60    0.10
   4  -4  -6    0.02    0.04
  -4   4   6   -0.02    0.04
   3  -4  -6   -0.02    0.04
  -3   4   6    0.05    0.04
   2  -4  -6    7.82    0.21
  -2   4   6    7.78    0.22
   1  -4  -6   16.30    0.39
  -1   4   6   16.46    0.38
   0  -4  -6   39.75    0.86
   0   4   6   39.13    0.84
  -1  -4  -6   10.27    0.25
   1   4   6   10.10    0.24
  -2  -4  -6    5.36    0.15
   2   4   6    5.33    0.15
  -3  -4  -6    3.11    0.10
   3   4   6    3.15    0.10
   3   4   6    3.12    0.07
   4   4   6   31.30    0.68
   5   4   6   17.94    0.42
   6   4   6    2.62    0.11
   7   4   6    8.85    0.26
   8   4   6    0.17    0.05
   9   4   6    0.06    0.06
   6  -5  -6    0.30    0.07
   5  -5  -6    0.80    0.08
  -5   5   6    0.73    0.08
   4  -5  -6    0.85    0.07
  -4   5   6    0.95    0.08
   3  -5  -6    1.24    0.08
  -3   5   6    1.31    0.09
   2  -5  -6    0.34    0.05
  -2   5   6    0.35    0.05
   1  -5  -6   34.88    0.78
  -1   5   6   34.93    0.76
   0  -5  -6    0.56    0.05
   0   5   6    0.48    0.05
  -1  -5  -6   55.12    1.18
   1   5   6   53.84    1.14
  -2  -5  -6   16.11    0.38
   2   5   6   16.11    0.37
  -3  -5  -6   12.90    0.32
   3   5   6   13.21    0.31
  -4  -5  -6    6.50    0.18
   4   5   6    6.59    0.18
   5   5   6   43.48    0.94
   6   5   6    2.27    0.10
   7   5   6    0.01    0.04
   8   5   6    1.95    0.11
   6  -6  -6    0.48    0.08
   5  -6  -6    0.51    0.08
   5  -6  -6    0.80    0.08
  -5   6   6    0.71    0.09
   4  -6  -6    0.15    0.05
  -4   6   6    0.16    0.06
   3  -6  -6    6.78    0.20
  -3   6   6    6.93    0.22
   2  -6  -6   11.12    0.29
  -2   6   6   11.44    0.30
   1  -6  -6    0.14    0.04
  -1   6   6    0.11    0.04
   0  -6  -6   14.46    0.35
   0   6   6   13.81    0.34
  -1  -6  -6   68.84    1.47
   1   6   6   68.02    1.43
  -2  -6  -6    0.00    0.03
  -3  -6  -6    0.89    0.07
   3   6   6    0.85    0.06
  -4  -6  -6    0.62    0.06
   4   6   6    0.65    0.06
   5   6   6   37.29    0.81
   6   6   6    0.07    0.04
   7   6   6    5.20    0.18
   8   6   6    2.40    0.12
   5  -7  -6    1.31    0.10
   5  -7  -6    1.25    0.10
  -5   7   6    1.37    0.11
   4  -7  -6    0.36    0.06
   4  -7  -6    0.36    0.06
  -4   7   6    0.31    0.07
   3  -7  -6    3.02    0.12
   3  -7  -6    3.10    0.13
  -3   7   6    3.13    0.14
   2  -7  -6    2.37    0.11
   2  -7  -6    2.28    0.11
  -2   7   6    2.29    0.12
   1  -7  -6    8.66    0.24
   1  -7  -6    8.55    0.23
  -1   7   6    8.64    0.24
   0  -7  -6    4.87    0.15
   0   7   6    4.92    0.16
  -1  -7  -6   28.13    0.64
   1   7   6   28.05    0.62
  -2  -7  -6   27.07    0.62
   2   7   6   27.16    0.60
  -3  -7  -6    3.49    0.13
   3   7   6    3.53    0.12
  -4  -7  -6   34.72    0.80
   4   7   6   35.63    0.76
   5   7   6    1.63    0.09
   6   7   6    2.17    0.10
   7   7   6    0.30    0.05
   5  -8  -6    1.68    0.11
   5  -8  -6    1.64    0.12
   4  -8  -6    0.19    0.06
   4  -8  -6    0.20    0.06
  -4   8   6    0.23    0.07
   3  -8  -6    5.81    0.19
   3  -8  -6    5.89    0.20
  -3   8   6    5.78    0.21
   2  -8  -6    0.12    0.05
  -2   8   6    0.11    0.05
   1  -8  -6    0.80    0.07
  -1   8   6    0.75    0.07
   0  -8  -6    0.66    0.07
   0   8   6    0.54    0.06
  -1  -8  -6    2.44    0.11
   1   8   6    2.48    0.11
   1   8   6    2.55    0.11
  -2  -8  -6   27.30    0.63
   2   8   6   27.20    0.61
   2   8   6   26.82    0.66
  -3  -8  -6   34.08    0.77
   3   8   6   33.46    0.74
  -4  -8  -6    4.92    0.17
   4   8   6    5.00    0.16
   5   8   6    0.74    0.07
   6   8   6    9.56    0.26
   9   8   6    0.65    0.10
   4  -9  -6    0.39    0.07
  -4   9   6    0.39    0.07
   3  -9  -6    1.06    0.09
  -3   9   6    1.00    0.09
   2  -9  -6    5.46    0.19
  -2   9   6    5.73    0.20
   1  -9  -6    8.83    0.25
  -1   9   6    8.32    0.25
   0  -9  -6    4.37    0.16
   0   9   6    4.56    0.16
  -1  -9  -6   15.74    0.40
   1   9   6   15.85    0.39
  -2  -9  -6   60.75    1.33
   2   9   6   59.68    1.28
   2   9   6   60.46    1.40
  -3  -9  -6    0.24    0.05
   3   9   6    0.16    0.06
   3   9   6    0.23    0.05
  -4  -9  -6    1.19    0.09
   4   9   6    1.27    0.10
   4   9   6    1.32    0.08
   5   9   6    3.41    0.13
   5   9   6    3.63    0.17
   6   9   6   21.43    0.59
   6   9   6   21.43    0.50
   7   9   6    3.70    0.18
   8   9   6    0.02    0.07
   3 -10  -6   -0.03    0.05
  -3  10   6   -0.01    0.05
   2 -10  -6    0.07    0.05
  -2  10   6    0.07    0.05
   1 -10  -6    3.19    0.14
  -1  10   6    2.95    0.14
   0 -10  -6    0.69    0.07
   0  10   6    0.60    0.07
  -1 -10  -6    3.44    0.14
   1  10   6    3.49    0.14
  -2 -10  -6   15.28    0.40
   2  10   6   16.39    0.42
   2  10   6   15.74    0.39
  -3 -10  -6    4.04    0.16
   3  10   6    4.14    0.17
   3  10   6    4.15    0.15
  -4 -10  -6    1.27    0.09
   4  10   6    1.44    0.10
   4  10   6    1.41    0.08
   5  10   6    4.04    0.18
   5  10   6    4.09    0.14
   6  10   6    4.26    0.19
   7  10   6    0.28    0.08
   8  10   6    2.79    0.17
   2 -11  -6    0.14    0.06
  -2  11   6    0.00    0.05
   1 -11  -6    0.79    0.08
  -1  11   6    0.75    0.08
   0 -11  -6    3.92    0.16
   0  11   6    3.95    0.16
  -1 -11  -6   -0.01    0.04
   1  11   6    0.09    0.04
  -2 -11  -6    0.18    0.05
   2  11   6    0.18    0.05
  -3 -11  -6   14.28    0.39
   3  11   6   14.71    0.37
   3  11   6   14.61    0.41
  -4 -11  -6    9.04    0.28
   4  11   6    9.03    0.30
   4  11   6    9.38    0.25
   5  11   6    2.81    0.15
   6  11   6    1.43    0.12
   7  11   6    1.50    0.13
   1 -12  -6    0.26    0.06
  -1  12   6    0.19    0.07
   0 -12  -6    2.04    0.12
   0  12   6    2.21    0.12
  -1 -12  -6    0.51    0.07
   1  12   6    0.45    0.07
  -2 -12  -6    0.12    0.05
   2  12   6    0.18    0.05
  -3 -12  -6    1.17    0.09
   3  12   6    1.10    0.09
   3  12   6    1.16    0.09
  -4 -12  -6    4.12    0.17
   4  12   6    4.44    0.16
   4  12   6    4.25    0.18
   5  12   6    1.13    0.11
   6  12   6   -0.07    0.06
   7  12   6    3.21    0.18
   0 -13  -6    0.97    0.09
   0  13   6    0.89    0.09
  -1 -13  -6   -0.01    0.04
   1  13   6   -0.05    0.05
  -2 -13  -6    0.26    0.06
   2  13   6    0.20    0.06
  -3 -13  -6    4.79    0.19
   3  13   6    4.94    0.18
  -4 -13  -6    0.09    0.05
   4  13   6    0.07    0.06
   5  13   6    0.90    0.10
   6  13   6    0.33    0.08
   1  14   6    2.63    0.14
   2  14   6    0.06    0.06
   4  14   6    0.30    0.08
   5  14   6    2.31    0.15
   3  13  -7    3.78    0.18
   2  13  -7    5.59    0.23
   1  13  -7    1.04    0.11
  -1 -13   7    0.96    0.09
   0  13  -7    1.43    0.12
   0 -13   7    1.44    0.11
   5  12  -7    0.22    0.08
   4  12  -7    2.10    0.14
   3  12  -7    1.32    0.11
  -3 -12   7    1.13    0.09
   2  12  -7    6.75    0.24
  -2 -12   7    6.68    0.23
   1  12  -7    6.09    0.23
  -1 -12   7    6.10    0.22
   0  12  -7    0.80    0.09
   0 -12   7    0.76    0.08
  -1  12  -7    8.14    0.28
   1 -12   7    8.38    0.27
   2 -12   7    2.20    0.13
   6  11  -7    0.53    0.09
   5  11  -7   -0.01    0.06
   4  11  -7    1.74    0.12
  -4 -11   7    1.57    0.10
   3  11  -7    0.19    0.06
  -3 -11   7    0.19    0.05
   2  11  -7    0.08    0.06
  -2 -11   7    0.15    0.05
   1  11  -7    5.00    0.20
  -1 -11   7    5.00    0.18
   0  11  -7    0.92    0.09
   0 -11   7    0.92    0.08
  -1  11  -7   -0.03    0.05
   1 -11   7    0.00    0.05
   2 -11   7    3.26    0.15
   3 -11   7    5.22    0.20
   7  10  -7    0.63    0.09
   6  10  -7   -0.01    0.06
   5  10  -7    2.07    0.13
  -5 -10   7    2.02    0.12
   4  10  -7    2.14    0.13
  -4 -10   7    2.11    0.12
   3  10  -7    1.80    0.11
  -3 -10   7    1.75    0.10
   2  10  -7    2.45    0.12
  -2 -10   7    2.47    0.12
   1  10  -7    0.04    0.05
  -1 -10   7    0.11    0.05
   0  10  -7    2.98    0.14
   0 -10   7    3.06    0.13
  -1  10  -7    2.27    0.13
   1 -10   7    2.40    0.12
  -2  10  -7    1.41    0.10
   2 -10   7    1.46    0.10
   3 -10   7    1.80    0.11
   4 -10   7    0.40    0.07
   6   9  -7    0.12    0.06
   5   9  -7   10.44    0.32
  -5  -9   7   10.93    0.32
   4   9  -7    1.51    0.11
  -4  -9   7    1.55    0.10
   3   9  -7    1.78    0.11
  -3  -9   7    2.09    0.11
   2   9  -7    4.36    0.17
  -2  -9   7    4.25    0.16
   1   9  -7    7.93    0.25
  -1  -9   7    8.16    0.24
   0   9  -7    1.78    0.11
   0  -9   7    1.76    0.10
  -1   9  -7    0.03    0.05
   1  -9   7   -0.04    0.04
  -2   9  -7    4.04    0.17
   2  -9   7    4.14    0.16
   3  -9   7    0.08    0.05
   4  -9   7    0.19    0.06
   7   8  -7    0.39    0.08
   6   8  -7    2.87    0.14
   5   8  -7    8.62    0.27
  -5  -8   7    8.85    0.28
   4   8  -7    7.82    0.25
  -4  -8   7    7.87    0.25
   3   8  -7    0.94    0.08
  -3  -8   7    0.99    0.08
   2   8  -7   18.92    0.49
  -2  -8   7   18.84    0.47
   1   8  -7    2.38    0.12
  -1  -8   7    2.44    0.11
   0   8  -7   14.45    0.38
   0  -8   7   13.79    0.36
  -1   8  -7    0.06    0.05
   1  -8   7    0.00    0.04
  -2   8  -7   10.76    0.31
   2  -8   7   10.16    0.29
  -3   8  -7    0.10    0.05
   3  -8   7    0.02    0.05
   4  -8   7    0.09    0.05
   5  -8   7    0.25    0.07
   7   7  -7   -0.03    0.05
   6   7  -7    6.09    0.22
   6   7  -7    6.39    0.22
   5   7  -7    0.21    0.06
  -5  -7   7    0.08    0.05
   4   7  -7    0.00    0.04
  -4  -7   7    0.06    0.04
   3   7  -7    1.06    0.08
  -3  -7   7    1.15    0.08
   2   7  -7    0.67    0.07
  -2  -7   7    0.66    0.06
   1   7  -7    6.47    0.21
  -1  -7   7    6.23    0.19
   0   7  -7   87.53    1.99
   0  -7   7   87.22    1.89
  -1   7  -7    3.91    0.15
   1  -7   7    3.94    0.14
  -2   7  -7    0.18    0.05
   2  -7   7    0.06    0.05
  -3   7  -7    8.28    0.26
   4  -7   7    1.42    0.09
   5  -7   7    0.00    0.05
   6  -7   7    0.76    0.09
   7   6  -7    0.38    0.07
   6   6  -7    0.06    0.05
   5   6  -7    0.96    0.08
   4   6  -7   19.47    0.49
  -4  -6   7   19.21    0.49
   3   6  -7    0.96    0.08
  -3  -6   7    0.77    0.07
   2   6  -7   14.03    0.37
  -2  -6   7   14.14    0.36
   1   6  -7   43.92    1.02
  -1  -6   7   43.10    0.97
   0   6  -7    0.20    0.05
   0  -6   7    0.35    0.05
  -1   6  -7    2.70    0.12
   1  -6   7    2.77    0.11
  -2   6  -7   45.82    1.06
   2  -6   7   44.24    1.00
  -3   6  -7   15.11    0.44
   3  -6   7   18.79    0.43
  -4   6  -7    2.88    0.13
   5  -6   7    1.63    0.10
   6  -6   7   -0.01    0.06
   7   5  -7    0.02    0.05
   6   5  -7    0.34    0.06
   5   5  -7    0.56    0.07
   5   5  -7    0.63    0.07
   4   5  -7   17.73    0.45
  -4  -5   7   18.08    0.46
   3   5  -7    3.43    0.13
  -3  -5   7    3.42    0.14
   2   5  -7    0.27    0.05
  -2  -5   7    0.20    0.04
   1   5  -7   60.91    1.40
  -1  -5   7   61.82    1.34
   0   5  -7   24.65    0.59
   0  -5   7   23.82    0.56
  -1   5  -7    5.69    0.18
   1  -5   7    5.56    0.17
  -2   5  -7    1.37    0.08
   2  -5   7    1.35    0.08
  -3   5  -7    9.41    0.29
   3  -5   7   10.96    0.28
  -4   5  -7    4.85    0.17
   5  -5   7    0.71    0.07
   6  -5   7    3.73    0.16
   7  -5   7    0.16    0.07
   7   4  -7    0.80    0.09
   6   4  -7   -0.04    0.05
   5   4  -7    7.37    0.23
   4   4  -7    0.46    0.06
   4   4  -7    0.40    0.06
   3   4  -7   19.63    0.49
   3   4  -7   19.99    0.47
  -3  -4   7   19.97    0.48
   2   4  -7   28.19    0.67
  -2  -4   7   28.70    0.65
   1   4  -7    1.27    0.07
  -1  -4   7    1.39    0.05
  -1  -4   7    1.17    0.07
   0   4  -7   54.51    1.24
   0  -4   7   53.49    1.18
  -1   4  -7   31.13    0.74
   1  -4   7   31.18    0.70
  -2   4  -7    0.03    0.04
   2  -4   7    0.00    0.04
  -3   4  -7   11.34    0.32
   3  -4   7   12.19    0.30
  -4   4  -7    4.28    0.16
   4  -4   7    4.48    0.15
  -5   4  -7    0.58    0.06
   5  -4   7    0.51    0.06
   6  -4   7    0.34    0.07
   7  -4   7    0.52    0.08
   7   3  -7    0.05    0.06
   6   3  -7    1.20    0.09
   5   3  -7    0.61    0.07
   4   3  -7    1.49    0.08
   4   3  -7    1.45    0.09
   3   3  -7   31.43    0.72
   3   3  -7   32.24    0.75
  -3  -3   7   31.98    0.73
   2   3  -7    0.73    0.06
   2   3  -7    0.69    0.06
  -2  -3   7    0.81    0.07
   1   3  -7    0.27    0.03
   1   3  -7    0.26    0.04
  -1  -3   7    0.35    0.03
  -1  -3   7    0.27    0.04
   0   3  -7   11.23    0.26
   0   3  -7   11.22    0.29
   0  -3   7   10.88    0.27
   0  -3   7   11.14    0.25
  -1   3  -7   94.84    2.02
  -1   3  -7   97.61    2.17
   1  -3   7   95.94    2.05
  -2   3  -7    2.94    0.11
   2  -3   7    2.34    0.09
  -3   3  -7    2.24    0.10
   3  -3   7    2.03    0.09
  -4   3  -7    5.77    0.19
   4  -3   7    5.59    0.18
  -5   3  -7    3.28    0.14
   5  -3   7    3.16    0.13
   6  -3   7    4.38    0.16
   7  -3   7    0.27    0.07
   8  -3   7    0.05    0.07
   7   2  -7    2.96    0.14
   6   2  -7    3.90    0.16
   5   2  -7    0.38    0.05
   4   2  -7   12.76    0.33
   3   2  -7    6.54    0.18
   3   2  -7    6.51    0.19
   2   2  -7    7.85    0.21
   2   2  -7    7.75    0.21
  -2  -2   7    7.75    0.18
  -2  -2   7    7.62    0.21
   1   2  -7   25.77    0.58
   1   2  -7   25.82    0.61
  -1  -2   7   26.67    0.55
  -1  -2   7   26.35    0.59
   0   2  -7   -0.01    0.02
   0   2  -7   -0.01    0.02
   0  -2   7    0.13    0.02
   0  -2   7    0.05    0.02
  -1   2  -7   68.45    1.55
  -1   2  -7   70.31    1.44
   1  -2   7   66.17    1.46
  -2   2  -7    6.75    0.20
   2  -2   7    6.82    0.18
  -3   2  -7    8.41    0.24
   3  -2   7    8.02    0.21
  -4   2  -7    0.07    0.04
   4  -2   7    0.01    0.03
   5  -2   7    0.63    0.06
   6  -2   7    3.04    0.13
   7  -2   7    1.17    0.10
   8  -2   7    0.40    0.07
   7   1  -7    0.60    0.08
   6   1  -7    0.07    0.05
   5   1  -7    4.45    0.16
   4   1  -7    0.17    0.04
   3   1  -7   62.60    1.36
   3   1  -7   62.38    1.41
  -3  -1   7   63.24    1.30
   2   1  -7    1.64    0.08
   2   1  -7    1.70    0.07
  -2  -1   7    1.65    0.07
  -2  -1   7    1.70    0.09
   1   1  -7    4.51    0.13
   1   1  -7    4.35    0.13
  -1  -1   7    4.42    0.12
  -1  -1   7    4.55    0.13
   0   1  -7   86.45    1.82
   0   1  -7   86.20    1.93
   0  -1   7   86.57    1.76
   0  -1   7   85.60    1.84
  -1   1  -7    9.83    0.22
  -1   1  -7    9.45    0.25
   1  -1   7    9.21    0.22
   1  -1   7    9.44    0.23
  -2   1  -7   59.64    1.26
  -2   1  -7   58.76    1.35
   2  -1   7   58.73    1.27
  -3   1  -7   23.30    0.56
   3  -1   7   22.96    0.52
  -4   1  -7    0.05    0.03
   4  -1   7    0.03    0.03
   5  -1   7    1.81    0.09
   6  -1   7    5.61    0.18
   7  -1   7    3.20    0.14
   8  -1   7    0.87    0.09
   7   0  -7   -0.01    0.05
   6   0  -7   -0.07    0.04
   5   0  -7    0.58    0.06
   4   0  -7    0.66    0.06
  -4   0   7    0.73    0.06
   3   0  -7    0.03    0.03
  -3   0   7    0.12    0.03
   2   0  -7  238.49    5.01
   2   0  -7  245.91    5.32
  -2   0   7  230.56    4.85
   1   0  -7  101.85    2.25
   1   0  -7   99.31    2.13
  -1   0   7  100.46    2.15
  -1   0   7  101.34    2.06
   0   0  -7   17.11    0.41
   0   0  -7   16.43    0.38
   0   0   7   16.91    0.37
   0   0   7   16.91    0.39
  -1   0  -7   46.38    0.97
  -1   0  -7   45.54    1.04
   1   0   7   44.97    0.98
   1   0   7   45.16    0.95
  -2   0  -7   64.32    1.34
  -2   0  -7   63.67    1.44
   2   0   7   63.09    1.32
   2   0   7   62.99    1.36
  -3   0  -7    9.04    0.24
   3   0   7    8.50    0.21
   4   0   7    5.52    0.16
   5   0   7    5.77    0.17
   6   0   7   -0.01    0.04
   7   0   7    0.59    0.07
   8   0   7    1.75    0.11
   9   0   7    0.10    0.07
   7  -1  -7    0.05    0.06
   6  -1  -7    1.85    0.11
   5  -1  -7    0.88    0.07
   4  -1  -7    5.82    0.18
  -4   1   7    5.86    0.18
   3  -1  -7    1.97    0.09
  -3   1   7    1.86    0.08
   2  -1  -7   24.40    0.56
   2  -1  -7   25.32    0.57
  -2   1   7   24.30    0.54
   1  -1  -7   10.47    0.26
   1  -1  -7   10.79    0.26
  -1   1   7   10.45    0.25
   0  -1  -7  143.57    3.09
   0  -1  -7  147.19    3.27
   0   1   7  149.09    3.11
   0   1   7  147.56    2.99
  -1  -1  -7    1.94    0.07
  -1  -1  -7    1.95    0.08
   1   1   7    1.82    0.07
   1   1   7    2.06    0.07
  -2  -1  -7  291.92    6.20
  -2  -1  -7  285.32    6.59
   2   1   7  302.34    5.97
   2   1   7  292.39    6.23
  -3  -1  -7    1.81    0.06
   3   1   7    1.82    0.08
   3   1   7    2.02    0.07
   4   1   7    2.01    0.08
   5   1   7   12.06    0.30
   6   1   7    8.78    0.24
   7   1   7    5.10    0.17
   8   1   7    0.04    0.05
   7  -2  -7    0.63    0.08
   6  -2  -7    2.47    0.13
   5  -2  -7    3.57    0.14
  -5   2   7    3.80    0.15
   4  -2  -7    0.11    0.04
  -4   2   7    0.11    0.04
   3  -2  -7    2.65    0.11
  -3   2   7    2.59    0.11
   2  -2  -7    3.32    0.11
  -2   2   7    3.35    0.12
   1  -2  -7    1.90    0.07
   1  -2  -7    1.86    0.08
  -1   2   7    1.99    0.08
   0  -2  -7    3.19    0.10
   0  -2  -7    3.34    0.10
   0   2   7    3.19    0.10
   0   2   7    3.29    0.10
  -1  -2  -7   17.40    0.39
   1   2   7   17.19    0.39
   1   2   7   17.38    0.39
  -2  -2  -7    2.93    0.08
   2   2   7    2.61    0.08
   2   2   7    2.65    0.09
  -3  -2  -7   14.81    0.34
   3   2   7   14.87    0.35
   3   2   7   15.47    0.34
   4   2   7   86.84    1.81
   4   2   7   87.59    1.86
   5   2   7    4.06    0.14
   5   2   7    3.83    0.12
   6   2   7    0.10    0.04
   7  -3  -7    0.09    0.06
   6  -3  -7    0.85    0.09
   5  -3  -7    0.16    0.05
  -5   3   7    0.18    0.05
   4  -3  -7    3.92    0.14
  -4   3   7    3.89    0.15
   3  -3  -7    0.46    0.05
  -3   3   7    0.38    0.05
   2  -3  -7    7.14    0.20
  -2   3   7    7.11    0.20
   1  -3  -7   25.18    0.57
  -1   3   7   25.57    0.56
   0  -3  -7   14.56    0.34
   0   3   7   14.73    0.34
  -1  -3  -7   80.99    1.71
   1   3   7   81.21    1.66
   1   3   7   78.71    1.70
  -2  -3  -7   17.82    0.41
   2   3   7   17.56    0.40
   2   3   7   18.34    0.39
  -3  -3  -7    2.73    0.09
   3   3   7    2.73    0.08
   3   3   7    2.62    0.10
   4   3   7    4.74    0.15
   4   3   7    4.89    0.13
   5   3   7    0.74    0.05
   5   3   7    0.74    0.06
   6   3   7    1.08    0.08
   7   3   7    1.02    0.08
   8   3   7    0.06    0.05
   9   3   7    0.79    0.09
   6  -4  -7   -0.05    0.05
   5  -4  -7    1.24    0.09
  -5   4   7    1.12    0.09
   4  -4  -7    2.04    0.10
  -4   4   7    2.12    0.11
   3  -4  -7    0.05    0.04
  -3   4   7    0.08    0.04
   2  -4  -7    1.00    0.07
  -2   4   7    0.99    0.08
   1  -4  -7    8.00    0.21
  -1   4   7    7.90    0.21
   0  -4  -7   11.70    0.28
   0   4   7   11.30    0.28
  -1  -4  -7    0.41    0.04
   1   4   7    0.37    0.04
  -2  -4  -7    0.49    0.05
   2   4   7    0.45    0.05
  -3  -4  -7    1.94    0.08
   3   4   7    1.96    0.08
  -4  -4  -7   20.61    0.47
   4   4   7   20.63    0.47
   5   4   7   23.94    0.55
   6   4   7   13.85    0.35
   7   4   7    2.29    0.11
   8   4   7    0.47    0.07
   9   4   7    1.24    0.10
   6  -5  -7    0.11    0.06
   5  -5  -7    0.98    0.09
  -5   5   7    0.98    0.09
   4  -5  -7    0.18    0.05
  -4   5   7    0.21    0.05
   3  -5  -7    1.63    0.09
  -3   5   7    1.59    0.10
   2  -5  -7    2.09    0.10
  -2   5   7    1.97    0.10
   1  -5  -7    3.12    0.12
  -1   5   7    3.12    0.12
   0  -5  -7    0.04    0.04
   0   5   7    0.11    0.04
  -1  -5  -7   57.62    1.24
   1   5   7   57.13    1.21
  -2  -5  -7    1.41    0.07
   2   5   7    1.46    0.08
  -3  -5  -7   20.21    0.47
   3   5   7   20.18    0.46
  -4  -5  -7    9.72    0.25
   4   5   7    9.76    0.25
   5   5   7    4.35    0.14
   6   5   7    6.73    0.20
   7   5   7    0.81    0.07
   8   5   7    3.90    0.16
   9   5   7    0.38    0.07
   5  -6  -7    2.34    0.12
  -5   6   7    2.34    0.14
   4  -6  -7    3.49    0.14
  -4   6   7    3.52    0.16
   3  -6  -7    0.22    0.05
  -3   6   7    0.21    0.05
   2  -6  -7    0.92    0.07
  -2   6   7    0.82    0.07
   1  -6  -7    1.78    0.09
  -1   6   7    1.95    0.10
   0  -6  -7   11.44    0.29
   0   6   7   11.47    0.29
  -1  -6  -7    9.66    0.25
   1   6   7    9.57    0.25
  -2  -6  -7    1.00    0.07
   2   6   7    1.10    0.07
  -3  -6  -7    5.58    0.17
   3   6   7    5.46    0.16
  -4  -6  -7   16.14    0.39
   4   6   7   16.05    0.38
   5   6   7   31.13    0.69
   6   6   7    5.68    0.18
   7   6   7    0.57    0.07
   8   6   7    2.70    0.13
   5  -7  -7    0.21    0.07
   5  -7  -7    0.16    0.07
  -5   7   7    0.22    0.07
   4  -7  -7    2.63    0.13
   4  -7  -7    2.71    0.13
  -4   7   7    2.56    0.14
   3  -7  -7   10.62    0.30
   3  -7  -7   10.39    0.29
  -3   7   7   10.49    0.31
   2  -7  -7    7.77    0.23
   2  -7  -7    8.06    0.23
  -2   7   7    8.31    0.24
   1  -7  -7    8.64    0.24
  -1   7   7    8.65    0.25
   0  -7  -7    4.44    0.15
   0   7   7    4.60    0.16
  -1  -7  -7    7.70    0.22
   1   7   7    7.86    0.22
  -2  -7  -7   17.72    0.42
   2   7   7   16.93    0.41
  -3  -7  -7   23.21    0.55
   3   7   7   23.45    0.53
  -4  -7  -7    2.76    0.12
   4   7   7    2.62    0.11
   5   7   7    2.64    0.11
   6   7   7    0.10    0.04
   7   7   7    2.90    0.13
   4  -8  -7    0.02    0.05
  -4   8   7    0.01    0.06
   3  -8  -7   -0.08    0.04
  -3   8   7   -0.01    0.05
   2  -8  -7    4.65    0.16
  -2   8   7    4.37    0.17
   1  -8  -7    1.00    0.08
  -1   8   7    0.86    0.08
   0  -8  -7   40.87    0.91
   0   8   7   39.74    0.89
  -1  -8  -7    2.40    0.11
   1   8   7    2.63    0.11
   1   8   7    2.56    0.11
  -2  -8  -7    4.26    0.15
   2   8   7    4.25    0.14
  -3  -8  -7    2.97    0.12
   3   8   7    2.85    0.12
  -4  -8  -7    0.58    0.06
   4   8   7    0.57    0.06
   5   8   7   53.56    1.14
   6   8   7    0.75    0.07
   7   8   7    3.97    0.15
   4  -9  -7    0.79    0.09
   3  -9  -7   -0.02    0.05
  -3   9   7    0.01    0.05
   2  -9  -7    1.08    0.09
  -2   9   7    0.97    0.08
   1  -9  -7    0.02    0.04
  -1   9   7    0.07    0.05
   0  -9  -7    2.87    0.12
   0   9   7    2.83    0.13
  -1  -9  -7    0.63    0.07
   1   9   7    0.50    0.06
  -2  -9  -7   31.60    0.72
   2   9   7   30.42    0.76
   2   9   7   31.26    0.70
  -3  -9  -7    0.65    0.06
   3   9   7    0.59    0.07
   3   9   7    0.69    0.06
  -4  -9  -7   13.86    0.37
   4   9   7   14.32    0.35
   5   9   7   -0.03    0.04
   6   9   7    5.12    0.17
   8   9   7    5.13    0.23
   3 -10  -7    0.06    0.06
   2 -10  -7    0.00    0.05
  -2  10   7   -0.01    0.05
   1 -10  -7    0.25    0.06
  -1  10   7    0.14    0.06
   0 -10  -7    0.22    0.05
   0  10   7    0.25    0.06
  -1 -10  -7    2.77    0.13
   1  10   7    2.84    0.13
  -2 -10  -7    0.30    0.06
   2  10   7    0.41    0.06
   2  10   7    0.41    0.06
  -3 -10  -7   -0.01    0.04
   3  10   7    0.00    0.04
   3  10   7   -0.03    0.04
  -4 -10  -7    0.10    0.05
   4  10   7    0.09    0.04
   4  10   7    0.09    0.06
  -5 -10  -7    1.18    0.09
   5  10   7    1.17    0.11
   5  10   7    1.28    0.08
   6  10   7    0.63    0.09
   6  10   7    0.61    0.07
   7  10   7    1.38    0.12
   8  10   7    0.14    0.08
   2 -11  -7    0.18    0.06
  -2  11   7    0.24    0.07
   1 -11  -7    0.04    0.05
  -1  11   7   -0.04    0.05
   0 -11  -7    1.35    0.10
   0  11   7    1.37    0.10
  -1 -11  -7    0.03    0.05
   1  11   7    0.04    0.04
  -2 -11  -7    0.64    0.08
   2  11   7    0.84    0.08
  -3 -11  -7    0.97    0.08
   3  11   7    1.05    0.10
   3  11   7    0.91    0.08
  -4 -11  -7    0.46    0.07
   4  11   7    0.52    0.06
   4  11   7    0.53    0.08
  -5 -11  -7    0.25    0.06
   5  11   7    0.15    0.05
   5  11   7    0.10    0.06
   6  11   7    0.89    0.10
   7  11   7    1.00    0.12
   1 -12  -7    0.30    0.07
  -1  12   7    0.31    0.07
   0 -12  -7    0.52    0.08
   0  12   7    0.68    0.08
  -1 -12  -7    1.51    0.10
   1  12   7    1.44    0.10
  -2 -12  -7    0.50    0.07
   2  12   7    0.43    0.07
  -3 -12  -7    2.51    0.13
   3  12   7    2.44    0.12
   3  12   7    2.60    0.14
  -4 -12  -7   -0.02    0.04
   4  12   7   -0.03    0.04
   4  12   7   -0.04    0.05
   5  12   7    0.50    0.08
   6  12   7    7.71    0.29
   7  12   7    0.04    0.07
  -1 -13  -7    0.76    0.09
   1  13   7    0.70    0.08
  -2 -13  -7    0.07    0.06
   2  13   7    0.07    0.06
  -3 -13  -7    0.09    0.06
   3  13   7    0.09    0.05
  -4 -13  -7    0.90    0.09
   4  13   7    0.75    0.09
   5  13   7    0.42    0.08
   6  13   7    2.28    0.16
   2  14   7    1.08    0.10
   5  14   7    0.53    0.09
   2  13  -8    0.84    0.10
  -2 -13   8    0.98    0.09
   1  13  -8    0.94    0.10
  -1 -13   8    0.88    0.09
   0  13  -8    0.61    0.09
   0 -13   8    0.58    0.08
   4  12  -8    0.13    0.06
  -4 -12   8    0.11    0.06
   3  12  -8    0.77    0.09
  -3 -12   8    0.85    0.09
   2  12  -8    0.35    0.08
  -2 -12   8    0.51    0.07
   1  12  -8    0.05    0.06
  -1 -12   8    0.09    0.05
   0  12  -8    1.36    0.11
   0 -12   8    1.33    0.10
  -1  12  -8    0.01    0.06
   1 -12   8   -0.05    0.05
   5  11  -8    0.14    0.07
  -5 -11   8    0.10    0.05
   4  11  -8    0.03    0.06
  -4 -11   8    0.00    0.04
   3  11  -8    0.35    0.07
  -3 -11   8    0.28    0.06
   2  11  -8    0.08    0.06
  -2 -11   8    0.03    0.05
   1  11  -8    0.63    0.08
  -1 -11   8    0.52    0.07
   0  11  -8    0.66    0.08
   0 -11   8    0.71    0.08
  -1  11  -8    0.61    0.08
   1 -11   8    0.71    0.08
   2 -11   8    4.29    0.18
   6  10  -8    0.12    0.07
   5  10  -8    1.14    0.11
  -5 -10   8    1.14    0.10
   4  10  -8    1.78    0.11
  -4 -10   8    1.94    0.11
   3  10  -8    1.12    0.10
  -3 -10   8    1.18    0.09
   2  10  -8    2.10    0.12
  -2 -10   8    2.10    0.11
   1  10  -8    1.63    0.11
  -1 -10   8    1.51    0.10
   0  10  -8    0.20    0.06
   0 -10   8    0.01    0.04
  -1  10  -8    2.18    0.12
   1 -10   8    2.03    0.11
  -2  10  -8   -0.01    0.04
   2 -10   8    0.04    0.04
   3 -10   8   -0.01    0.05
   6   9  -8    1.48    0.11
   5   9  -8    3.58    0.16
  -5  -9   8    3.21    0.16
   4   9  -8    0.85    0.09
  -4  -9   8    0.80    0.08
   3   9  -8    0.19    0.05
  -3  -9   8    0.19    0.05
   2   9  -8    1.06    0.09
  -2  -9   8    1.19    0.08
   1   9  -8    3.77    0.16
  -1  -9   8    3.74    0.15
   0   9  -8    0.26    0.06
   0  -9   8    0.29    0.05
  -1   9  -8    3.79    0.16
   1  -9   8    3.92    0.15
  -2   9  -8    1.14    0.09
   2  -9   8    1.06    0.09
   3  -9   8    0.39    0.06
   4  -9   8    0.30    0.07
   6   8  -8    2.38    0.13
   6   8  -8    2.41    0.14
   5   8  -8    3.12    0.15
  -5  -8   8    2.97    0.15
   4   8  -8   -0.02    0.05
  -4  -8   8    0.14    0.05
   3   8  -8    1.03    0.09
  -3  -8   8    0.95    0.08
   2   8  -8    3.53    0.15
  -2  -8   8    3.43    0.14
   1   8  -8    0.21    0.05
  -1  -8   8    0.26    0.05
   0   8  -8    0.34    0.06
   0  -8   8    0.36    0.06
  -1   8  -8    7.45    0.24
   1  -8   8    7.16    0.22
  -2   8  -8    8.46    0.27
   2  -8   8    8.22    0.25
  -3   8  -8    1.96    0.12
   3  -8   8    1.90    0.11
   4  -8   8   -0.01    0.05
   5  -8   8    0.15    0.06
   7   7  -8    1.00    0.10
   6   7  -8    2.17    0.13
   5   7  -8    0.04    0.05
  -5  -7   8   -0.01    0.04
   4   7  -8    8.84    0.26
  -4  -7   8    8.47    0.27
   3   7  -8    2.91    0.13
  -3  -7   8    3.04    0.13
   2   7  -8   19.17    0.50
  -2  -7   8   19.56    0.48
   1   7  -8   33.38    0.80
  -1  -7   8   33.20    0.77
   0   7  -8    0.31    0.06
   0  -7   8    0.36    0.05
  -1   7  -8   20.70    0.53
   1  -7   8   21.16    0.51
  -2   7  -8    6.74    0.22
   2  -7   8    6.79    0.21
  -3   7  -8    6.94    0.23
   3  -7   8    6.53    0.21
   4  -7   8    0.02    0.05
   5  -7   8   -0.10    0.05
   7   6  -8    0.13    0.06
   6   6  -8    0.63    0.08
   5   6  -8    3.79    0.15
   5   6  -8    3.42    0.15
   4   6  -8    0.00    0.04
  -4  -6   8   -0.02    0.04
   3   6  -8   -0.04    0.04
  -3  -6   8    0.04    0.04
   2   6  -8    8.50    0.25
  -2  -6   8    8.71    0.25
   1   6  -8    2.64    0.12
  -1  -6   8    2.55    0.11
   0   6  -8   21.76    0.55
   0  -6   8   22.30    0.52
  -1   6  -8   21.49    0.54
   1  -6   8   21.25    0.51
  -2   6  -8    2.14    0.11
   2  -6   8    1.95    0.10
  -3   6  -8    7.69    0.25
   3  -6   8    8.14    0.24
  -4   6  -8    3.61    0.15
   5  -6   8    0.80    0.08
   6  -6   8    6.09    0.22
   7   5  -8    0.36    0.07
   6   5  -8    1.78    0.11
   5   5  -8    0.68    0.07
   5   5  -8    0.56    0.07
   4   5  -8    0.62    0.07
   4   5  -8    0.68    0.07
  -4  -5   8    0.60    0.07
   3   5  -8   16.08    0.41
   3   5  -8   16.02    0.40
  -3  -5   8   15.72    0.41
   2   5  -8   31.60    0.75
  -2  -5   8   31.59    0.73
   1   5  -8   13.75    0.36
  -1  -5   8   14.24    0.35
   0   5  -8    1.16    0.08
   0  -5   8    1.30    0.07
  -1   5  -8    2.25    0.10
   1  -5   8    2.25    0.10
  -2   5  -8   27.99    0.68
   2  -5   8   27.46    0.64
  -3   5  -8    3.78    0.15
  -4   5  -8    1.20    0.08
   5  -5   8    0.50    0.07
   6  -5   8    0.23    0.06
   7  -5   8    0.53    0.09
   7   4  -8   -0.01    0.05
   6   4  -8   -0.10    0.04
   5   4  -8    4.27    0.16
   4   4  -8    0.84    0.07
   4   4  -8    0.75    0.07
  -4  -4   8    0.81    0.08
   3   4  -8    0.18    0.04
   3   4  -8    0.14    0.05
  -3  -4   8    0.12    0.05
   2   4  -8    1.12    0.08
   2   4  -8    1.10    0.07
  -2  -4   8    1.08    0.08
   1   4  -8    5.80    0.18
   1   4  -8    5.74    0.16
  -1  -4   8    5.46    0.17
   0   4  -8   28.09    0.62
   0   4  -8   28.09    0.68
   0  -4   8   28.40    0.60
   0  -4   8   28.28    0.64
  -1   4  -8    5.67    0.18
   1  -4   8    5.20    0.16
  -2   4  -8   28.66    0.69
   2  -4   8   27.65    0.64
  -3   4  -8   19.59    0.50
  -4   4  -8    0.06    0.04
   4  -4   8    0.00    0.04
  -5   4  -8    0.09    0.04
   5  -4   8    0.08    0.05
   6  -4   8   -0.01    0.04
   7  -4   8    0.39    0.08
   7   3  -8    1.11    0.10
   6   3  -8    0.80    0.08
   5   3  -8    3.21    0.14
   4   3  -8    1.14    0.08
   4   3  -8    1.17    0.08
   3   3  -8    0.37    0.05
   3   3  -8    0.38    0.05
  -3  -3   8    0.45    0.06
   2   3  -8    3.34    0.12
  -2  -3   8    3.35    0.13
   1   3  -8    0.09    0.04
  -1  -3   8    0.10    0.04
  -1  -3   8    0.08    0.02
   0   3  -8   71.67    1.61
   0   3  -8   70.19    1.50
   0  -3   8   70.14    1.53
   0  -3   8   71.15    1.45
  -1   3  -8    3.70    0.10
  -1   3  -8    3.60    0.13
   1  -3   8    3.72    0.12
  -2   3  -8    3.26    0.13
   2  -3   8    3.11    0.11
  -3   3  -8   45.77    1.06
   3  -3   8   44.08    0.99
  -4   3  -8   24.29    0.61
   4  -3   8   24.20    0.57
  -5   3  -8    1.52    0.09
   5  -3   8    1.27    0.08
   6  -3   8    0.50    0.07
   7  -3   8    2.45    0.13
   8  -3   8    0.04    0.06
   7   2  -8    0.03    0.06
   6   2  -8    1.47    0.10
   5   2  -8    0.54    0.06
   4   2  -8    0.61    0.06
   3   2  -8    8.98    0.25
   3   2  -8    9.27    0.24
  -3  -2   8    9.01    0.26
   2   2  -8   12.58    0.32
   2   2  -8   12.21    0.31
  -2  -2   8   12.68    0.32
  -2  -2   8   12.06    0.28
   1   2  -8    0.51    0.05
   1   2  -8    0.49    0.05
  -1  -2   8    0.54    0.04
  -1  -2   8    0.53    0.05
   0   2  -8   17.97    0.43
   0   2  -8   16.80    0.39
   0  -2   8   17.48    0.38
   0  -2   8   17.30    0.41
  -1   2  -8   16.87    0.36
  -1   2  -8   16.46    0.41
   1  -2   8   15.68    0.36
   1  -2   8   15.99    0.38
  -2   2  -8   75.22    1.69
   2  -2   8   72.96    1.59
  -3   2  -8   25.27    0.60
   3  -2   8   23.49    0.55
  -4   2  -8   36.44    0.85
   4  -2   8   34.71    0.80
  -5   2  -8    5.68    0.20
   5  -2   8    5.63    0.18
   6  -2   8    4.15    0.15
   7  -2   8    6.33    0.21
   8  -2   8    0.12    0.06
   7   1  -8    1.00    0.09
   6   1  -8    0.62    0.08
   5   1  -8    0.94    0.08
   4   1  -8    1.05    0.07
   3   1  -8    0.12    0.03
   3   1  -8    0.06    0.04
   2   1  -8   20.10    0.46
   2   1  -8   20.48    0.48
  -2  -1   8   19.78    0.48
  -2  -1   8   19.17    0.43
   1   1  -8   34.87    0.77
   1   1  -8   35.25    0.81
  -1  -1   8   34.89    0.78
  -1  -1   8   34.62    0.73
   0   1  -8   13.56    0.34
   0   1  -8   13.25    0.31
   0  -1   8   13.44    0.30
   0  -1   8   13.35    0.32
  -1   1  -8   15.67    0.39
  -1   1  -8   16.31    0.35
   1  -1   8   15.60    0.37
   1  -1   8   15.49    0.35
  -2   1  -8   12.37    0.33
  -2   1  -8   12.43    0.27
   2  -1   8   12.41    0.29
   2  -1   8   12.45    0.30
  -3   1  -8    0.19    0.04
   3  -1   8    0.23    0.04
  -4   1  -8   -0.03    0.03
   4  -1   8    0.01    0.04
   5  -1   8   61.46    1.34
   6  -1   8    2.05    0.10
   7  -1   8    1.30    0.09
   8  -1   8    0.13    0.06
   7   0  -8   -0.06    0.05
   6   0  -8    1.50    0.10
   5   0  -8    0.15    0.05
   4   0  -8    5.72    0.19
   3   0  -8    9.07    0.25
  -3   0   8    8.96    0.23
   2   0  -8    4.15    0.13
   2   0  -8    4.07    0.13
  -2   0   8    4.06    0.12
   1   0  -8   22.31    0.52
   1   0  -8   21.44    0.49
  -1   0   8   21.94    0.50
  -1   0   8   21.48    0.47
   0   0  -8    0.00    0.02
   0   0  -8    0.10    0.02
   0   0   8    0.09    0.03
   0   0   8    0.07    0.03
  -1   0  -8   21.61    0.51
  -1   0  -8   21.28    0.47
   1   0   8   21.04    0.47
   1   0   8   21.30    0.48
  -2   0  -8    4.13    0.14
  -2   0  -8    4.37    0.11
   2   0   8    4.24    0.12
   2   0   8    4.33    0.13
  -3   0  -8    0.67    0.06
   3   0   8    0.66    0.05
   3   0   8    0.68    0.06
   4   0   8   11.40    0.28
   5   0   8   13.46    0.33
   6   0   8    0.21    0.05
   7   0   8    5.24    0.18
   8   0   8    0.32    0.07
   7  -1  -8    1.28    0.11
   6  -1  -8    0.21    0.05
   5  -1  -8    1.46    0.09
   4  -1  -8    0.38    0.06
  -4   1   8    0.39    0.05
   3  -1  -8    8.60    0.24
  -3   1   8    8.33    0.22
   2  -1  -8   14.39    0.35
   2  -1  -8   14.37    0.35
  -2   1   8   14.52    0.34
   1  -1  -8   23.63    0.53
   1  -1  -8   24.02    0.55
  -1   1   8   23.10    0.54
  -1   1   8   23.68    0.52
   0  -1  -8   22.51    0.50
   0  -1  -8   22.57    0.53
   0   1   8   22.31    0.51
   0   1   8   22.40    0.49
  -1  -1  -8   18.75    0.42
  -1  -1  -8   18.56    0.45
   1   1   8   18.40    0.41
   1   1   8   18.69    0.42
  -2  -1  -8    1.60    0.08
  -2  -1  -8    1.70    0.06
   2   1   8    1.54    0.07
   2   1   8    1.55    0.06
  -3  -1  -8   51.55    1.08
   3   1   8   50.49    1.08
   3   1   8   50.77    1.10
   4   1   8   21.24    0.49
   4   1   8   21.83    0.49
   5   1   8   30.65    0.69
   6   1   8   15.49    0.38
   7   1   8    0.95    0.08
   6  -2  -8    0.34    0.07
   5  -2  -8    1.43    0.09
   4  -2  -8    4.56    0.16
  -4   2   8    4.47    0.16
   3  -2  -8   40.89    0.92
  -3   2   8   41.22    0.89
   2  -2  -8    0.15    0.04
  -2   2   8    0.23    0.05
   1  -2  -8   10.37    0.26
   1  -2  -8   10.49    0.26
  -1   2   8   10.72    0.26
   0  -2  -8    8.54    0.22
   0  -2  -8    8.83    0.23
   0   2   8    8.43    0.22
   0   2   8    8.57    0.21
  -1  -2  -8    4.61    0.13
  -1  -2  -8    4.85    0.15
   1   2   8    4.71    0.14
   1   2   8    4.75    0.13
  -2  -2  -8   10.54    0.25
   2   2   8   10.36    0.25
   2   2   8   10.45    0.24
  -3  -2  -8   79.53    1.68
   3   2   8   79.63    1.64
   3   2   8   78.23    1.68
   4   2   8    3.12    0.11
   4   2   8    3.13    0.10
   5   2   8    6.37    0.19
   5   2   8    6.50    0.18
   6   2   8    5.75    0.19
   9   2   8    0.32    0.07
   6  -3  -8    1.33    0.10
   5  -3  -8    0.64    0.07
  -5   3   8    0.59    0.08
   4  -3  -8    3.44    0.14
  -4   3   8    3.46    0.14
   3  -3  -8    0.92    0.08
  -3   3   8    0.99    0.08
   2  -3  -8   51.57    1.13
  -2   3   8   51.39    1.10
   1  -3  -8   23.08    0.53
  -1   3   8   22.98    0.52
   0  -3  -8   53.82    1.15
   0   3   8   52.40    1.12
  -1  -3  -8   13.57    0.32
   1   3   8   13.47    0.31
   1   3   8   13.70    0.32
  -2  -3  -8   17.86    0.41
   2   3   8   17.90    0.41
   2   3   8   17.82    0.40
  -3  -3  -8    9.29    0.23
   3   3   8    9.37    0.22
   3   3   8    9.17    0.24
  -4  -3  -8    3.88    0.12
   4   3   8    3.95    0.13
   5   3   8   59.66    1.27
   6   3   8    8.36    0.24
   7   3   8    7.44    0.23
   8   3   8   -0.03    0.05
   9   3   8    0.23    0.07
   6  -4  -8    0.15    0.06
   5  -4  -8    0.88    0.08
  -5   4   8    0.83    0.09
   4  -4  -8    0.06    0.05
  -4   4   8    0.06    0.04
   3  -4  -8    6.63    0.20
  -3   4   8    6.77    0.21
   2  -4  -8    0.20    0.04
  -2   4   8    0.31    0.05
   1  -4  -8   18.01    0.43
  -1   4   8   18.12    0.42
   0  -4  -8   10.22    0.26
   0   4   8   10.22    0.26
  -1  -4  -8   19.53    0.44
   1   4   8   18.82    0.43
  -2  -4  -8  187.54    3.97
   2   4   8  189.62    3.85
  -3  -4  -8   26.43    0.58
   3   4   8   25.21    0.57
  -4  -4  -8    6.30    0.18
   4   4   8    6.48    0.19
   5   4   8    7.12    0.21
   6   4   8    2.04    0.10
   7   4   8    3.71    0.15
   8   4   8    3.99    0.17
   9   4   8    0.04    0.05
  -6   5   8    1.01    0.10
   5  -5  -8    0.08    0.05
  -5   5   8    0.18    0.06
   4  -5  -8    1.48    0.09
  -4   5   8    1.57    0.10
   3  -5  -8    0.07    0.04
  -3   5   8    0.15    0.04
   2  -5  -8    1.92    0.10
  -2   5   8    1.91    0.10
   1  -5  -8    1.98    0.09
  -1   5   8    1.89    0.10
   0  -5  -8   24.44    0.56
   0   5   8   24.67    0.55
  -1  -5  -8    0.34    0.05
   1   5   8    0.31    0.05
  -2  -5  -8   25.66    0.58
   2   5   8   25.53    0.57
  -3  -5  -8   44.42    0.97
   3   5   8   44.20    0.95
  -4  -5  -8   33.70    0.74
   4   5   8   32.14    0.72
   5   5   8   25.43    0.58
   6   5   8    6.70    0.21
   7   5   8    3.38    0.14
   8   5   8    0.06    0.05
   9   5   8    0.88    0.10
   5  -6  -8    0.20    0.06
  -5   6   8    0.15    0.06
   4  -6  -8    0.06    0.05
  -4   6   8    0.09    0.05
   3  -6  -8    3.86    0.15
  -3   6   8    4.12    0.16
   2  -6  -8    4.55    0.16
  -2   6   8    4.50    0.16
   1  -6  -8    2.77    0.11
  -1   6   8    2.62    0.12
   0  -6  -8    8.56    0.24
   0   6   8    8.68    0.24
  -1  -6  -8    0.39    0.05
   1   6   8    0.44    0.05
  -2  -6  -8    0.51    0.05
   2   6   8    0.43    0.05
  -3  -6  -8    4.41    0.15
   3   6   8    4.32    0.14
  -4  -6  -8  102.69    2.18
   4   6   8  101.11    2.11
   5   6   8    2.09    0.10
   6   6   8    1.12    0.08
   7   6   8   17.75    0.44
   8   6   8    5.81    0.21
   5  -7  -8    0.06    0.06
   4  -7  -8    5.65    0.20
   4  -7  -8    5.52    0.20
  -4   7   8    5.34    0.21
   3  -7  -8    0.29    0.06
  -3   7   8    0.42    0.06
   2  -7  -8    0.12    0.05
  -2   7   8    0.09    0.05
   1  -7  -8   16.23    0.40
  -1   7   8   16.21    0.41
   0  -7  -8    1.03    0.08
   0   7   8    1.06    0.08
  -1  -7  -8    3.17    0.12
   1   7   8    3.31    0.13
  -2  -7  -8    0.20    0.05
   2   7   8    0.27    0.05
  -3  -7  -8    3.33    0.12
   3   7   8    2.73    0.12
  -4  -7  -8    1.65    0.09
   4   7   8    1.61    0.09
  -5  -7  -8   18.33    0.45
   5   7   8   17.98    0.43
   6   7   8    4.12    0.15
   7   7   8    7.75    0.24
   8   7   8    3.92    0.16
   4  -8  -8    0.20    0.06
  -4   8   8    0.35    0.08
   3  -8  -8    0.19    0.06
  -3   8   8    0.17    0.06
   2  -8  -8    4.56    0.16
  -2   8   8    4.35    0.17
   1  -8  -8    1.71    0.10
  -1   8   8    1.56    0.10
   0  -8  -8   17.22    0.43
   0   8   8   16.82    0.42
  -1  -8  -8    6.43    0.20
   1   8   8    6.64    0.20
  -2  -8  -8   23.70    0.56
   2   8   8   22.87    0.54
  -3  -8  -8   29.80    0.69
   3   8   8   29.70    0.67
  -4  -8  -8    0.98    0.08
   4   8   8    1.00    0.08
  -5  -8  -8    1.60    0.10
   5   8   8    1.64    0.09
   6   8   8    0.67    0.07
   7   8   8    0.43    0.06
   3  -9  -8    0.74    0.08
  -3   9   8    0.84    0.09
   2  -9  -8    0.09    0.05
  -2   9   8    0.12    0.05
   1  -9  -8    1.18    0.09
  -1   9   8    1.10    0.09
   0  -9  -8    1.46    0.09
   0   9   8    1.68    0.10
  -1  -9  -8    9.27    0.27
   1   9   8    9.62    0.27
  -2  -9  -8    9.67    0.27
   2   9   8    9.48    0.29
   2   9   8    9.68    0.27
  -3  -9  -8    1.48    0.09
   3   9   8    1.40    0.09
  -4  -9  -8   15.19    0.40
   4   9   8   15.04    0.37
  -5  -9  -8    5.09    0.18
   5   9   8    4.99    0.17
   6   9   8    4.84    0.17
   7   9   8    1.33    0.09
   2 -10  -8   -0.03    0.05
  -2  10   8   -0.04    0.05
   1 -10  -8    4.61    0.18
  -1  10   8    4.41    0.18
   0 -10  -8    2.36    0.12
   0  10   8    2.30    0.12
  -1 -10  -8   15.52    0.41
   1  10   8   15.27    0.40
  -2 -10  -8    0.78    0.08
   2  10   8    0.77    0.07
  -3 -10  -8   -0.02    0.04
   3  10   8   -0.02    0.04
   3  10   8   -0.01    0.05
  -4 -10  -8    1.16    0.08
   4  10   8    1.22    0.09
   4  10   8    1.09    0.09
  -5 -10  -8   18.83    0.49
   5  10   8   18.91    0.46
   6  10   8    0.10    0.05
   7  10   8    0.02    0.06
   8  10   8    5.82    0.26
   1 -11  -8    0.10    0.06
  -1  11   8    0.29    0.07
   0 -11  -8    7.04    0.23
   0  11   8    6.81    0.23
  -1 -11  -8    1.61    0.10
   1  11   8    1.50    0.10
  -2 -11  -8    0.85    0.08
   2  11   8    0.94    0.08
  -3 -11  -8    0.36    0.06
   3  11   8    0.31    0.07
   3  11   8    0.47    0.06
  -4 -11  -8    3.50    0.15
   4  11   8    3.50    0.14
   4  11   8    3.47    0.16
  -5 -11  -8    0.70    0.08
   5  11   8    0.72    0.07
   5  11   8    0.78    0.09
   6  11   8    1.96    0.14
   7  11   8    2.38    0.16
   0 -12  -8    1.55    0.11
   0  12   8    1.57    0.12
  -1 -12  -8    3.93    0.17
   1  12   8    4.30    0.18
  -2 -12  -8    5.65    0.21
   2  12   8    5.85    0.21
  -3 -12  -8    0.10    0.05
   3  12   8    0.16    0.05
  -4 -12  -8    6.80    0.24
   4  12   8    6.82    0.22
   4  12   8    6.76    0.25
  -5 -12  -8   -0.04    0.05
   5  12   8    0.03    0.06
   5  12   8    0.00    0.05
   6  12   8    5.95    0.25
   1  13   8   -0.03    0.04
  -2 -13  -8    6.34    0.23
   2  13   8    6.39    0.23
  -3 -13  -8    1.70    0.12
   3  13   8    1.80    0.11
  -4 -13  -8    1.03    0.09
   4  13   8    1.07    0.11
   4  13   8    1.06    0.09
  -5 -13  -8    7.42    0.27
   5  13   8    7.34    0.28
   3  14   8    0.62    0.08
  -2 -13   9    2.99    0.16
  -1 -13   9    0.68    0.09
  -4 -12   9    4.74    0.20
   3  12  -9   -0.10    0.06
  -3 -12   9   -0.07    0.04
   2  12  -9    0.73    0.10
  -2 -12   9    0.81    0.09
   1  12  -9    0.32    0.08
  -1 -12   9    0.16    0.06
   0  12  -9    4.36    0.20
   0 -12   9    4.18    0.18
  -1  12  -9    3.22    0.17
   1 -12   9    3.26    0.16
   5  11  -9    0.03    0.07
  -5 -11   9   -0.02    0.05
   4  11  -9    0.87    0.10
  -4 -11   9    0.93    0.09
   3  11  -9    1.26    0.11
  -3 -11   9    1.25    0.10
   2  11  -9    2.64    0.14
  -2 -11   9    2.79    0.14
   1  11  -9    2.79    0.15
  -1 -11   9    2.56    0.13
   0  11  -9    6.70    0.25
   0 -11   9    6.65    0.23
  -1  11  -9    1.00    0.10
   1 -11   9    1.07    0.10
  -2  11  -9    0.31    0.07
   2 -11   9    0.38    0.07
   6  10  -9    0.33    0.08
   5  10  -9    2.29    0.14
  -5 -10   9    2.29    0.14
   4  10  -9   -0.03    0.06
  -4 -10   9   -0.01    0.04
   3  10  -9    3.29    0.16
  -3 -10   9    2.88    0.14
   2  10  -9    2.91    0.14
  -2 -10   9    2.81    0.13
   1  10  -9    1.95    0.12
  -1 -10   9    2.10    0.11
   0  10  -9    1.31    0.10
   0 -10   9    1.45    0.10
  -1  10  -9    6.41    0.23
   1 -10   9    6.10    0.21
  -2  10  -9    0.83    0.09
   2 -10   9    0.74    0.08
   3 -10   9    0.24    0.06
   6   9  -9    0.00    0.06
   6   9  -9    0.07    0.06
   5   9  -9    2.85    0.15
  -5  -9   9    2.82    0.15
   4   9  -9    0.09    0.06
  -4  -9   9    0.07    0.05
   3   9  -9    0.02    0.05
  -3  -9   9    0.02    0.04
   2   9  -9    3.72    0.16
  -2  -9   9    3.56    0.15
   1   9  -9    0.80    0.08
  -1  -9   9    0.84    0.07
   0   9  -9    1.50    0.11
   0  -9   9    1.70    0.10
  -1   9  -9   11.33    0.34
   1  -9   9   11.11    0.32
  -2   9  -9    1.66    0.11
   2  -9   9    1.77    0.11
  -3   9  -9    0.05    0.04
   3  -9   9    0.00    0.05
   4  -9   9    0.38    0.07
   6   8  -9    1.12    0.10
   5   8  -9    0.30    0.07
   5   8  -9    0.40    0.07
  -5  -8   9    0.40    0.07
   4   8  -9    0.42    0.07
  -4  -8   9    0.52    0.07
   3   8  -9    1.39    0.10
  -3  -8   9    1.24    0.09
   2   8  -9    1.32    0.09
  -2  -8   9    1.22    0.09
   1   8  -9    0.37    0.06
  -1  -8   9    0.32    0.05
   0   8  -9    0.16    0.05
   0  -8   9    0.10    0.05
  -1   8  -9    5.98    0.21
   1  -8   9    5.72    0.19
  -2   8  -9   10.18    0.31
   2  -8   9   10.20    0.29
  -3   8  -9    4.70    0.19
   3  -8   9    4.63    0.18
   4  -8   9    0.09    0.06
   5  -8   9    3.01    0.15
   6   7  -9    0.00    0.06
   5   7  -9    9.70    0.29
   5   7  -9    9.20    0.29
  -5  -7   9    9.33    0.30
   4   7  -9   -0.01    0.05
  -4  -7   9    0.03    0.04
   3   7  -9   39.79    0.95
  -3  -7   9   39.67    0.92
   2   7  -9   -0.01    0.05
  -2  -7   9    0.04    0.04
   1   7  -9   -0.05    0.04
  -1  -7   9   -0.06    0.03
   0   7  -9    5.43    0.19
   0  -7   9    5.10    0.18
  -1   7  -9    0.34    0.06
   1  -7   9    0.25    0.05
  -2   7  -9    0.06    0.04
   2  -7   9    0.01    0.04
  -3   7  -9   10.48    0.32
   3  -7   9    9.93    0.29
  -4   7  -9    0.24    0.05
   4  -7   9    0.32    0.06
   5  -7   9    0.09    0.05
   7   6  -9    0.12    0.07
   6   6  -9   -0.09    0.05
   5   6  -9    2.25    0.11
   5   6  -9    2.07    0.12
   4   6  -9    1.57    0.10
   4   6  -9    1.58    0.10
  -4  -6   9    1.51    0.10
   3   6  -9    0.27    0.06
   3   6  -9    0.20    0.05
  -3  -6   9    0.12    0.05
   2   6  -9    5.81    0.19
  -2  -6   9    5.77    0.19
   1   6  -9   25.16    0.62
  -1  -6   9   24.83    0.59
   0   6  -9    0.44    0.06
   0  -6   9    0.51    0.06
  -1   6  -9    0.28    0.05
   1  -6   9    0.19    0.05
  -2   6  -9    3.84    0.16
  -3   6  -9    7.12    0.23
   3  -6   9    6.61    0.21
  -4   6  -9    0.25    0.05
   4  -6   9    0.34    0.06
   5  -6   9   10.80    0.31
   6  -6   9    0.76    0.09
   7   5  -9    0.02    0.06
   6   5  -9    0.43    0.07
   5   5  -9    1.22    0.09
   4   5  -9    3.07    0.13
   4   5  -9    3.13    0.13
  -4  -5   9    3.27    0.15
   3   5  -9    0.31    0.06
   3   5  -9    0.30    0.05
  -3  -5   9    0.32    0.06
   2   5  -9   27.06    0.67
   2   5  -9   28.25    0.63
  -2  -5   9   27.24    0.65
   1   5  -9    5.23    0.18
   1   5  -9    5.30    0.16
  -1  -5   9    5.25    0.17
   0   5  -9    2.94    0.12
   0  -5   9    3.13    0.12
  -1   5  -9    0.49    0.06
   1  -5   9    0.36    0.05
  -2   5  -9   40.38    0.96
   2  -5   9   39.47    0.90
  -3   5  -9    2.51    0.12
   3  -5   9    2.52    0.11
  -4   5  -9    1.06    0.08
  -5   5  -9    0.62    0.07
   5  -5   9    1.00    0.08
   6  -5   9    0.82    0.09
   7   4  -9    0.17    0.06
   6   4  -9    4.96    0.19
   5   4  -9    2.00    0.11
   4   4  -9    0.10    0.04
   4   4  -9    0.14    0.04
  -4  -4   9    0.07    0.05
   3   4  -9    8.43    0.24
   3   4  -9    8.47    0.24
  -3  -4   9    8.51    0.25
   2   4  -9   16.27    0.39
   2   4  -9   16.02    0.41
  -2  -4   9   16.20    0.41
   1   4  -9    6.45    0.18
   1   4  -9    6.36    0.20
  -1  -4   9    6.41    0.19
   0   4  -9    0.22    0.03
   0   4  -9    0.10    0.04
   0  -4   9    0.11    0.04
   0  -4   9    0.14    0.03
  -1   4  -9    0.17    0.05
   1  -4   9    0.15    0.04
  -2   4  -9    4.71    0.17
   2  -4   9    4.78    0.16
  -3   4  -9    8.48    0.26
   3  -4   9    8.55    0.24
  -4   4  -9    0.51    0.06
   4  -4   9    0.72    0.07
  -5   4  -9    0.03    0.04
   5  -4   9   -0.05    0.04
   6  -4   9   -0.02    0.05
   7  -4   9    0.89    0.09
   7   3  -9    0.23    0.07
   6   3  -9    2.05    0.12
   5   3  -9    0.70    0.07
   4   3  -9    9.30    0.27
   3   3  -9    0.00    0.04
   3   3  -9    0.13    0.04
  -3  -3   9    0.12    0.05
   2   3  -9   12.34    0.31
   2   3  -9   11.93    0.32
  -2  -3   9   12.12    0.32
   1   3  -9   36.69    0.81
   1   3  -9   36.07    0.86
  -1  -3   9   37.26    0.83
   0   3  -9   17.58    0.44
   0   3  -9   17.29    0.39
   0  -3   9   17.23    0.38
   0  -3   9   16.80    0.41
  -1   3  -9   30.39    0.73
   1  -3   9   30.16    0.65
   1  -3   9   30.32    0.68
  -2   3  -9    0.06    0.04
   2  -3   9    0.03    0.04
  -3   3  -9    3.99    0.15
   3  -3   9    3.87    0.13
  -4   3  -9    6.63    0.22
   4  -3   9    6.52    0.20
  -5   3  -9    1.21    0.09
   5  -3   9    1.27    0.09
   6  -3   9    0.45    0.07
   7  -3   9    0.16    0.06
   7   2  -9    0.25    0.07
   6   2  -9    0.49    0.07
   5   2  -9    0.06    0.04
   4   2  -9    4.93    0.17
   3   2  -9    6.16    0.19
   3   2  -9    6.33    0.19
  -3  -2   9    6.11    0.20
   2   2  -9   -0.02    0.03
   2   2  -9   -0.01    0.03
  -2  -2   9    0.05    0.04
   1   2  -9   48.50    1.14
   1   2  -9   48.78    1.07
  -1  -2   9   50.64    1.03
  -1  -2   9   50.05    1.09
   0   2  -9   34.58    0.74
   0   2  -9   33.75    0.80
   0  -2   9   34.38    0.76
   0  -2   9   33.63    0.72
  -1   2  -9    3.72    0.10
  -1   2  -9    3.60    0.13
   1  -2   9    3.44    0.12
   1  -2   9    3.66    0.11
  -2   2  -9    3.22    0.13
   2  -2   9    3.24    0.11
   2  -2   9    3.08    0.11
  -3   2  -9   22.74    0.56
   3  -2   9   22.23    0.52
  -4   2  -9    3.64    0.14
   4  -2   9    3.19    0.12
  -5   2  -9    9.51    0.29
   5  -2   9    9.17    0.26
   6  -2   9    8.16    0.24
   7  -2   9    0.01    0.05
   8  -2   9   -0.04    0.06
   7   1  -9    0.06    0.06
   6   1  -9    0.03    0.05
   5   1  -9    1.62    0.10
   4   1  -9    4.43    0.16
   3   1  -9    6.40    0.19
   2   1  -9    0.02    0.03
   2   1  -9    0.06    0.04
  -2  -1   9    0.07    0.03
  -2  -1   9    0.00    0.04
   1   1  -9    3.05    0.11
   1   1  -9    3.00    0.10
  -1  -1   9    3.10    0.12
  -1  -1   9    3.10    0.10
   0   1  -9   27.71    0.62
   0   1  -9   28.07    0.67
   0  -1   9   28.25    0.60
   0  -1   9   28.48    0.64
  -1   1  -9   28.93    0.69
  -1   1  -9   29.99    0.63
   1  -1   9   28.02    0.62
   1  -1   9   28.51    0.65
  -2   1  -9    1.98    0.10
   2  -1   9    1.97    0.08
   2  -1   9    1.98    0.08
  -3   1  -9   69.49    1.60
   3  -1   9   70.38    1.46
   3  -1   9   69.75    1.51
  -4   1  -9    1.31    0.09
   4  -1   9    1.38    0.08
   5  -1   9    0.01    0.04
   6  -1   9    0.06    0.04
   7  -1   9   -0.01    0.05
   8  -1   9    2.65    0.14
   6   0  -9    0.23    0.06
   5   0  -9    0.98    0.08
   4   0  -9    4.28    0.15
   3   0  -9    0.21    0.05
  -3   0   9    0.24    0.04
   2   0  -9    0.30    0.05
   2   0  -9    0.32    0.04
  -2   0   9    0.32    0.04
   1   0  -9    2.89    0.10
   1   0  -9    2.95    0.11
  -1   0   9    2.88    0.11
  -1   0   9    2.89    0.10
   0   0  -9    0.13    0.03
   0   0  -9    0.10    0.03
   0   0   9    0.13    0.03
   0   0   9    0.20    0.03
  -1   0  -9    0.07    0.03
  -1   0  -9    0.03    0.02
   1   0   9    0.04    0.03
   1   0   9    0.11    0.03
  -2   0  -9    3.52    0.13
  -2   0  -9    3.72    0.10
   2   0   9    3.59    0.12
   2   0   9    3.68    0.11
  -3   0  -9    0.70    0.06
   3   0   9    0.97    0.07
   3   0   9    0.79    0.06
  -4   0  -9    2.91    0.13
   4   0   9    2.77    0.10
   4   0   9    2.75    0.11
   5   0   9   24.00    0.56
   6   0   9    4.39    0.15
   7   0   9    0.52    0.07
   6  -1  -9    0.01    0.05
   5  -1  -9    1.00    0.09
   4  -1  -9    0.26    0.05
   3  -1  -9   69.20    1.50
  -3   1   9   68.78    1.45
   2  -1  -9    0.12    0.04
  -2   1   9    0.07    0.03
   1  -1  -9    1.10    0.07
   1  -1  -9    1.07    0.06
  -1   1   9    1.19    0.07
  -1   1   9    1.18    0.07
   0  -1  -9    2.48    0.10
   0  -1  -9    2.35    0.09
   0   1   9    2.38    0.09
   0   1   9    2.40    0.09
  -1  -1  -9   66.27    1.44
  -1  -1  -9   66.36    1.53
   1   1   9   68.91    1.45
   1   1   9   68.05    1.40
  -2  -1  -9   15.49    0.36
  -2  -1  -9   16.07    0.40
   2   1   9   16.16    0.37
   2   1   9   15.62    0.36
  -3  -1  -9    5.40    0.14
   3   1   9    5.50    0.15
   3   1   9    5.35    0.16
   4   1   9    1.92    0.09
   4   1   9    1.77    0.08
   5   1   9    2.39    0.10
   5   1   9    2.53    0.12
   6   1   9    1.21    0.08
   6  -2  -9    1.14    0.10
   5  -2  -9    0.45    0.07
   4  -2  -9    0.07    0.04
  -4   2   9    0.03    0.04
   3  -2  -9    4.98    0.16
  -3   2   9    4.85    0.16
   2  -2  -9    0.28    0.05
  -2   2   9    0.39    0.05
   1  -2  -9   15.79    0.38
   1  -2  -9   15.53    0.37
  -1   2   9   15.31    0.36
   0  -2  -9   20.80    0.50
   0  -2  -9   20.66    0.47
   0   2   9   20.58    0.46
   0   2   9   20.66    0.48
  -1  -2  -9   41.03    0.96
  -1  -2  -9   40.56    0.90
   1   2   9   41.85    0.90
   1   2   9   42.21    0.88
  -2  -2  -9    4.90    0.14
   2   2   9    5.18    0.14
   2   2   9    5.07    0.15
  -3  -2  -9   11.93    0.28
   3   2   9   11.77    0.29
   3   2   9   11.89    0.28
   4   2   9    3.31    0.10
   4   2   9    3.02    0.12
   5   2   9   11.37    0.30
   6   2   9    1.70    0.10
   7   2   9    0.90    0.08
   8   2   9    0.84    0.09
   9   2   9    3.32    0.17
   6  -3  -9    0.46    0.08
   5  -3  -9    0.22    0.06
   4  -3  -9    5.76    0.19
  -4   3   9    5.62    0.19
   3  -3  -9    0.11    0.05
  -3   3   9    0.28    0.05
   2  -3  -9    0.02    0.04
  -2   3   9    0.08    0.04
   1  -3  -9    0.75    0.06
  -1   3   9    0.71    0.07
   0  -3  -9    0.33    0.04
   0   3   9    0.25    0.04
  -1  -3  -9    1.28    0.07
   1   3   9    1.26    0.06
   1   3   9    1.26    0.07
  -2  -3  -9   77.56    1.65
   2   3   9   76.96    1.64
   2   3   9   77.38    1.61
  -3  -3  -9    6.45    0.17
   3   3   9    6.60    0.19
  -4  -3  -9    0.13    0.03
   4   3   9    0.12    0.04
   5   3   9    9.12    0.25
   6   3   9   -0.03    0.04
   7   3   9    0.37    0.06
   8   3   9    1.42    0.10
   9   3   9    2.62    0.15
   5  -4  -9    0.50    0.07
  -5   4   9    0.44    0.07
   4  -4  -9    0.78    0.07
  -4   4   9    0.75    0.08
   3  -4  -9    1.66    0.10
  -3   4   9    1.74    0.10
   2  -4  -9    7.21    0.21
  -2   4   9    7.15    0.21
   1  -4  -9    0.01    0.04
  -1   4   9   -0.07    0.04
   0  -4  -9   37.90    0.85
   0   4   9   38.29    0.83
  -1  -4  -9   11.31    0.28
   1   4   9   10.90    0.28
  -2  -4  -9    0.00    0.03
   2   4   9   -0.01    0.03
  -3  -4  -9    0.79    0.06
   3   4   9    0.73    0.06
  -4  -4  -9    0.02    0.03
   4   4   9   -0.04    0.03
   5   4   9    0.86    0.07
   6   4   9    1.42    0.09
   7   4   9    3.13    0.14
   8   4   9   -0.05    0.04
   9   4   9    0.68    0.09
   5  -5  -9   -0.10    0.05
  -5   5   9   -0.04    0.05
   4  -5  -9    0.18    0.05
  -4   5   9    0.21    0.06
   3  -5  -9    0.02    0.04
  -3   5   9   -0.06    0.04
   2  -5  -9   27.24    0.63
  -2   5   9   26.84    0.62
   1  -5  -9    2.01    0.10
  -1   5   9    2.08    0.10
   0  -5  -9    0.55    0.05
   0   5   9    0.49    0.06
  -1  -5  -9   11.07    0.28
   1   5   9   10.85    0.28
  -2  -5  -9    7.35    0.20
   2   5   9    7.33    0.21
  -3  -5  -9    1.31    0.07
   3   5   9    1.39    0.08
  -4  -5  -9   -0.01    0.03
   4   5   9   -0.01    0.04
   5   5   9    1.27    0.08
   6   5   9    0.68    0.07
   7   5   9   -0.04    0.04
   8   5   9    1.67    0.11
   9   5   9   -0.03    0.05
   5  -6  -9    0.11    0.06
  -5   6   9    0.19    0.07
   4  -6  -9   -0.12    0.04
  -4   6   9    0.00    0.05
   3  -6  -9    0.10    0.05
  -3   6   9    0.14    0.05
   2  -6  -9    0.03    0.05
  -2   6   9    0.00    0.04
   1  -6  -9    0.06    0.04
  -1   6   9    0.14    0.05
   0  -6  -9   33.77    0.76
   0   6   9   33.56    0.75
  -1  -6  -9    1.02    0.07
   1   6   9    1.03    0.08
  -2  -6  -9   23.84    0.55
   2   6   9   22.92    0.53
  -3  -6  -9    0.15    0.04
   3   6   9    0.14    0.05
  -4  -6  -9    8.80    0.24
   4   6   9    8.89    0.24
  -5  -6  -9   17.65    0.43
   5   6   9   16.98    0.42
   6   6   9    4.50    0.16
   7   6   9    0.26    0.06
   8   6   9    2.32    0.13
   9   6   9    0.93    0.10
   4  -7  -9    0.07    0.06
  -4   7   9   -0.01    0.05
   3  -7  -9    1.99    0.11
  -3   7   9    1.98    0.12
   2  -7  -9    1.09    0.08
  -2   7   9    1.09    0.09
   1  -7  -9    0.90    0.08
  -1   7   9    0.92    0.08
   0  -7  -9    2.97    0.12
   0   7   9    3.11    0.13
  -1  -7  -9    3.88    0.14
   1   7   9    3.68    0.14
  -2  -7  -9    2.45    0.11
   2   7   9    2.30    0.11
  -3  -7  -9    5.70    0.18
   3   7   9    5.46    0.17
  -4  -7  -9    6.67    0.20
   4   7   9    6.71    0.20
  -5  -7  -9    0.47    0.06
   5   7   9    0.49    0.06
   6   7   9    0.02    0.04
   7   7   9    0.69    0.08
   8   7   9    2.31    0.13
   3  -8  -9    1.59    0.11
  -3   8   9    1.48    0.11
   2  -8  -9    4.45    0.17
  -2   8   9    4.24    0.17
   1  -8  -9    1.30    0.09
  -1   8   9    1.25    0.10
   0  -8  -9    8.62    0.25
   0   8   9    8.79    0.26
  -1  -8  -9    4.88    0.16
   1   8   9    4.61    0.17
  -2  -8  -9   10.31    0.28
   2   8   9    9.82    0.27
  -3  -8  -9    1.42    0.09
   3   8   9    1.47    0.09
  -4  -8  -9    1.07    0.08
   4   8   9    1.09    0.08
  -5  -8  -9    7.41    0.23
   5   8   9    7.34    0.22
   6   8   9   -0.02    0.04
   7   8   9    0.10    0.05
   8   8   9    2.23    0.12
   3  -9  -9    0.51    0.08
  -3   9   9    0.61    0.09
   2  -9  -9    0.71    0.08
  -2   9   9    0.97    0.09
   1  -9  -9   10.52    0.30
  -1   9   9    9.95    0.30
   0  -9  -9    0.09    0.05
   0   9   9    0.10    0.05
  -1  -9  -9    0.31    0.05
   1   9   9    0.31    0.06
  -2  -9  -9    0.45    0.06
   2   9   9    0.46    0.06
  -3  -9  -9    1.06    0.08
   3   9   9    1.13    0.08
  -4  -9  -9   16.48    0.43
   4   9   9   16.54    0.41
  -5  -9  -9    1.14    0.08
   5   9   9    1.09    0.08
   6   9   9    3.47    0.14
   7   9   9    3.15    0.14
   2 -10  -9    0.14    0.06
  -2  10   9    0.06    0.06
   1 -10  -9    3.11    0.15
  -1  10   9    2.94    0.15
   0 -10  -9    3.43    0.14
   0  10   9    3.27    0.15
  -1 -10  -9    7.44    0.24
   1  10   9    7.56    0.24
  -2 -10  -9    7.35    0.24
   2  10   9    7.30    0.23
  -3 -10  -9    3.23    0.14
   3  10   9    3.43    0.15
   3  10   9    3.29    0.14
  -4 -10  -9    2.49    0.13
   4  10   9    2.41    0.12
  -5 -10  -9    0.66    0.08
   5  10   9    0.60    0.07
   6  10   9    0.75    0.08
   7  10   9    8.78    0.26
   1 -11  -9    0.15    0.06
  -1  11   9    0.30    0.08
   0 -11  -9    0.57    0.07
   0  11   9    0.51    0.08
  -1 -11  -9    0.02    0.05
   1  11   9   -0.04    0.04
  -2 -11  -9    0.00    0.05
   2  11   9    0.08    0.05
  -3 -11  -9   -0.01    0.04
   3  11   9   -0.03    0.05
  -4 -11  -9    0.80    0.08
   4  11   9    0.80    0.09
   4  11   9    0.74    0.08
  -5 -11  -9    0.37    0.07
   5  11   9    0.38    0.08
   5  11   9    0.45    0.07
   6  11   9    0.82    0.11
   6  11   9    0.83    0.08
   7  11   9    1.71    0.14
   0  12   9    0.85    0.09
  -1 -12  -9    1.95    0.12
   1  12   9    1.89    0.12
  -2 -12  -9    0.19    0.06
   2  12   9    0.13    0.06
  -3 -12  -9    1.63    0.11
   3  12   9    1.69    0.11
  -4 -12  -9    1.36    0.11
   4  12   9    1.22    0.11
   4  12   9    1.26    0.10
  -5 -12  -9   -0.06    0.05
   5  12   9   -0.03    0.05
   5  12   9   -0.06    0.06
   6  12   9    0.08    0.07
   2  13   9    0.08    0.06
  -3 -13  -9    0.88    0.09
   3  13   9    0.93    0.09
  -4 -13  -9    0.06    0.05
   4  13   9    0.02    0.06
   5  13   9    2.71    0.16
  -3 -12  10    0.64    0.09
   2  12 -10    0.66    0.10
  -2 -12  10    0.64    0.08
   1  12 -10    0.83    0.10
  -1 -12  10    0.80    0.09
   0  12 -10    0.26    0.08
   0 -12  10    0.42    0.08
  -5 -11  10    0.11    0.06
   4  11 -10    0.08    0.06
  -4 -11  10    0.09    0.05
   3  11 -10   -0.14    0.05
  -3 -11  10    0.03    0.05
   2  11 -10    0.77    0.10
  -2 -11  10    0.82    0.09
   1  11 -10   -0.14    0.05
  -1 -11  10   -0.01    0.05
   0  11 -10    0.20    0.07
   0 -11  10    0.30    0.06
  -1  11 -10   -0.03    0.05
   1 -11  10    0.02    0.05
  -2  11 -10    0.37    0.07
   5  10 -10    3.08    0.16
  -5 -10  10    2.86    0.16
   4  10 -10    0.03    0.06
  -4 -10  10    0.11    0.05
   3  10 -10    0.09    0.07
  -3 -10  10    0.14    0.05
   2  10 -10    0.45    0.07
  -2 -10  10    0.68    0.07
   1  10 -10    0.57    0.08
  -1 -10  10    0.51    0.07
   0  10 -10    3.09    0.15
   0 -10  10    3.36    0.15
  -1  10 -10    0.15    0.06
   1 -10  10    0.13    0.05
  -2  10 -10    1.20    0.10
   2 -10  10    1.13    0.10
   3 -10  10    0.05    0.06
   5   9 -10    0.05    0.06
   5   9 -10   -0.03    0.05
  -5  -9  10    0.11    0.05
   4   9 -10    1.49    0.11
  -4  -9  10    1.54    0.11
   3   9 -10   -0.01    0.05
  -3  -9  10    0.01    0.04
   2   9 -10    0.07    0.06
  -2  -9  10    0.04    0.04
   1   9 -10    5.76    0.21
  -1  -9  10    5.76    0.20
   0   9 -10    0.81    0.09
   0  -9  10    0.88    0.08
  -1   9 -10    0.01    0.05
   1  -9  10    0.01    0.04
  -2   9 -10    0.16    0.06
   2  -9  10    0.33    0.06
  -3   9 -10    0.80    0.09
   3  -9  10    0.77    0.08
   6   8 -10    1.90    0.13
   5   8 -10    0.51    0.08
   5   8 -10    0.63    0.08
  -5  -8  10    0.62    0.08
   4   8 -10    0.03    0.05
   4   8 -10    0.01    0.06
  -4  -8  10    0.07    0.05
   3   8 -10    1.74    0.11
  -3  -8  10    1.66    0.11
   2   8 -10    2.11    0.12
  -2  -8  10    2.01    0.11
   1   8 -10    0.16    0.05
  -1  -8  10    0.11    0.04
   0   8 -10    0.45    0.07
   0  -8  10    0.39    0.06
  -1   8 -10    2.73    0.14
   1  -8  10    2.84    0.13
  -2   8 -10    1.44    0.10
   2  -8  10    1.43    0.09
  -3   8 -10    0.00    0.04
   3  -8  10    0.02    0.04
   4  -8  10    2.12    0.12
   6   7 -10    1.55    0.11
   5   7 -10    1.54    0.11
   5   7 -10    1.37    0.11
  -5  -7  10    1.75    0.12
   4   7 -10    1.06    0.09
   4   7 -10    1.30    0.09
  -4  -7  10    1.16    0.09
   3   7 -10    0.99    0.08
   3   7 -10    0.83    0.08
  -3  -7  10    0.95    0.08
   2   7 -10    0.08    0.05
  -2  -7  10    0.10    0.04
   1   7 -10   28.34    0.70
  -1  -7  10   27.81    0.67
   0   7 -10    0.09    0.05
   0  -7  10    0.03    0.04
  -1   7 -10    0.16    0.05
   1  -7  10    0.11    0.04
  -2   7 -10    7.87    0.26
   2  -7  10    7.83    0.24
  -3   7 -10    1.03    0.09
   3  -7  10    0.91    0.08
  -4   7 -10    0.02    0.04
   4  -7  10    0.07    0.05
   5  -7  10    1.28    0.11
   6   6 -10    0.32    0.07
   5   6 -10    0.14    0.06
   4   6 -10    2.76    0.13
   4   6 -10    2.60    0.13
  -4  -6  10    2.69    0.14
   3   6 -10    0.29    0.06
   3   6 -10    0.39    0.06
  -3  -6  10    0.39    0.06
   2   6 -10    0.94    0.08
   2   6 -10    1.07    0.08
  -2  -6  10    1.34    0.09
   1   6 -10    0.11    0.05
   1   6 -10    0.21    0.04
  -1  -6  10    0.08    0.05
   0   6 -10   10.24    0.30
   0  -6  10    9.77    0.28
  -1   6 -10   60.28    1.39
   1  -6  10   58.09    1.31
  -2   6 -10    0.99    0.08
   2  -6  10    1.04    0.08
  -3   6 -10    9.28    0.29
   3  -6  10    8.35    0.26
  -4   6 -10    0.00    0.04
   4  -6  10    0.05    0.05
   5  -6  10    2.17    0.12
   6  -6  10    0.42    0.08
   6   5 -10    0.00    0.05
   5   5 -10    0.88    0.09
   4   5 -10    2.68    0.12
   4   5 -10    2.73    0.13
  -4  -5  10    2.81    0.14
   3   5 -10    1.42    0.09
   3   5 -10    1.38    0.09
  -3  -5  10    1.29    0.09
   2   5 -10    4.69    0.17
   2   5 -10    4.63    0.15
  -2  -5  10    4.64    0.17
   1   5 -10    3.56    0.12
   1   5 -10    3.58    0.14
  -1  -5  10    3.47    0.14
   0   5 -10    3.24    0.14
   0  -5  10    3.25    0.13
  -1   5 -10    9.96    0.29
   1  -5  10   10.13    0.28
  -2   5 -10    0.02    0.04
   2  -5  10    0.12    0.05
  -3   5 -10   14.30    0.39
   3  -5  10   13.35    0.36
  -4   5 -10    5.75    0.23
   4  -5  10    8.19    0.23
  -5   5 -10    6.61    0.24
   6  -5  10    0.05    0.05
   6   4 -10    0.46    0.07
   5   4 -10    0.51    0.07
   4   4 -10    0.22    0.05
  -4  -4  10    0.11    0.05
   3   4 -10    2.81    0.12
   3   4 -10    2.82    0.12
  -3  -4  10    2.79    0.13
   2   4 -10    0.93    0.07
   2   4 -10    1.05    0.08
  -2  -4  10    0.95    0.08
   1   4 -10    2.72    0.10
   1   4 -10    2.75    0.12
  -1  -4  10    2.68    0.12
   0   4 -10    4.54    0.16
   0   4 -10    4.52    0.13
   0  -4  10    4.32    0.15
  -1   4 -10    0.24    0.05
   1  -4  10    0.16    0.04
   1  -4  10    0.12    0.04
  -2   4 -10    1.45    0.10
   2  -4  10    1.72    0.09
  -3   4 -10    4.53    0.17
   3  -4  10    4.55    0.16
  -4   4 -10    0.04    0.04
   4  -4  10    0.08    0.05
  -5   4 -10    7.36    0.27
   5  -4  10    9.48    0.26
   6  -4  10    4.49    0.17
   7  -4  10    3.16    0.16
   6   3 -10    0.59    0.08
   5   3 -10    1.86    0.11
   4   3 -10    0.03    0.04
   3   3 -10    0.15    0.05
   3   3 -10    0.17    0.05
  -3  -3  10    0.11    0.05
   2   3 -10    6.52    0.20
   2   3 -10    6.38    0.19
  -2  -3  10    6.18    0.20
   1   3 -10    5.43    0.18
   1   3 -10    5.97    0.17
  -1  -3  10    5.57    0.18
   0   3 -10   20.73    0.46
   0   3 -10   20.36    0.51
   0  -3  10   20.46    0.49
   0  -3  10   20.99    0.45
  -1   3 -10    1.80    0.09
   1  -3  10    1.80    0.09
   1  -3  10    1.71    0.08
  -2   3 -10    1.14    0.08
   2  -3  10    1.02    0.07
   2  -3  10    1.08    0.07
  -3   3 -10    0.01    0.04
   3  -3  10    0.06    0.04
  -4   3 -10    0.81    0.08
   4  -3  10    0.97    0.07
  -5   3 -10    0.00    0.04
   5  -3  10    0.02    0.05
   6  -3  10    8.26    0.25
   7  -3  10    0.99    0.10
   6   2 -10    0.44    0.07
   5   2 -10    1.42    0.09
   4   2 -10    0.41    0.06
   3   2 -10   12.70    0.33
   3   2 -10   12.32    0.32
  -3  -2  10   12.00    0.34
   2   2 -10    1.89    0.09
   2   2 -10    1.76    0.08
  -2  -2  10    1.88    0.10
   1   2 -10   31.42    0.70
   1   2 -10   31.60    0.74
  -1  -2  10   30.99    0.66
  -1  -2  10   30.94    0.72
   0   2 -10    0.20    0.03
   0   2 -10    0.16    0.04
   0  -2  10    0.24    0.04
   0  -2  10    0.19    0.04
  -1   2 -10    0.78    0.04
  -1   2 -10    0.73    0.07
   1  -2  10    0.65    0.05
   1  -2  10    0.68    0.06
  -2   2 -10   56.97    1.33
   2  -2  10   58.10    1.21
   2  -2  10   56.71    1.25
  -3   2 -10    3.02    0.13
   3  -2  10    2.89    0.11
  -4   2 -10    7.69    0.24
   4  -2  10    7.26    0.21
  -5   2 -10    5.37    0.20
   5  -2  10    5.08    0.17
   6  -2  10    3.69    0.15
   7  -2  10    0.08    0.06
   8  -2  10    2.70    0.14
   6   1 -10    0.07    0.06
   5   1 -10   -0.02    0.05
   4   1 -10    6.50    0.21
   3   1 -10    9.49    0.26
   2   1 -10    1.57    0.08
   2   1 -10    1.45    0.08
  -2  -1  10    1.36    0.09
   1   1 -10    0.74    0.06
   1   1 -10    0.78    0.07
  -1  -1  10    0.85    0.07
  -1  -1  10    0.63    0.06
   0   1 -10   23.91    0.53
   0   1 -10   23.84    0.57
   0  -1  10   23.55    0.52
   0  -1  10   23.11    0.54
  -1   1 -10   58.03    1.18
  -1   1 -10   54.05    1.27
   1  -1  10   54.06    1.16
   1  -1  10   54.87    1.20
  -2   1 -10   29.29    0.71
   2  -1  10   29.87    0.65
   2  -1  10   29.57    0.66
  -3   1 -10   22.20    0.56
   3  -1  10   22.43    0.52
   3  -1  10   22.51    0.51
  -4   1 -10   17.47    0.46
   4  -1  10   17.43    0.42
   5  -1  10    8.68    0.24
   6  -1  10    7.52    0.23
   7  -1  10    0.98    0.08
   8  -1  10    1.25    0.10
   6   0 -10    0.05    0.06
   5   0 -10    0.81    0.08
   4   0 -10    0.12    0.05
   3   0 -10    1.31    0.08
   2   0 -10   22.00    0.52
   2   0 -10   21.11    0.50
  -2   0  10   21.03    0.48
   1   0 -10    0.98    0.06
   1   0 -10    1.01    0.07
  -1   0  10    0.83    0.06
  -1   0  10    0.97    0.07
   0   0 -10    0.19    0.04
   0   0 -10    0.23    0.04
   0   0  10    0.23    0.04
   0   0  10    0.24    0.04
  -1   0 -10    4.50    0.13
  -1   0 -10    4.47    0.15
   1   0  10    4.25    0.13
   1   0  10    4.53    0.14
  -2   0 -10    1.47    0.08
  -2   0 -10    1.00    0.05
   2   0  10    1.40    0.07
   2   0  10    1.41    0.07
  -3   0 -10    4.33    0.16
   3   0  10    4.66    0.15
   3   0  10    4.61    0.14
  -4   0 -10   59.36    1.40
   4   0  10   60.74    1.28
   4   0  10   60.76    1.31
   5   0  10    1.24    0.07
   5   0  10    1.36    0.09
   6   0  10    0.63    0.06
   6  -1 -10    1.15    0.10
   5  -1 -10    0.29    0.07
   4  -1 -10    3.25    0.14
   3  -1 -10   22.44    0.53
  -3   1  10   22.14    0.52
   2  -1 -10    0.37    0.05
  -2   1  10    0.32    0.05
   1  -1 -10    0.98    0.07
   1  -1 -10    1.10    0.07
  -1   1  10    1.19    0.07
  -1   1  10    1.06    0.07
   0  -1 -10    3.43    0.11
   0  -1 -10    3.34    0.12
   0   1  10    3.22    0.12
   0   1  10    3.37    0.12
  -1  -1 -10   16.24    0.41
  -1  -1 -10   16.27    0.38
   1   1  10   16.43    0.38
   1   1  10   16.59    0.39
  -2  -1 -10    1.01    0.06
  -2  -1 -10    1.32    0.08
   2   1  10    1.41    0.06
   2   1  10    1.45    0.07
  -3  -1 -10   26.51    0.66
   3   1  10   27.07    0.60
   3   1  10   27.23    0.60
   4   1  10    0.25    0.04
   4   1  10    0.25    0.05
   5   1  10    6.39    0.18
   5   1  10    6.47    0.20
   6   1  10    4.19    0.16
   7   1  10    6.97    0.23
   8   1  10    0.73    0.09
   6  -2 -10    0.10    0.06
   5  -2 -10    0.21    0.06
   4  -2 -10    0.16    0.05
   3  -2 -10    1.94    0.10
  -3   2  10    1.91    0.10
   2  -2 -10   15.47    0.39
  -2   2  10   15.89    0.38
   1  -2 -10   12.14    0.31
   1  -2 -10   12.45    0.32
  -1   2  10   12.69    0.31
   0  -2 -10   40.72    0.89
   0  -2 -10   40.67    0.94
   0   2  10   39.95    0.90
   0   2  10   40.43    0.87
  -1  -2 -10    1.21    0.07
  -1  -2 -10    1.24    0.08
   1   2  10    1.42    0.07
   1   2  10    1.40    0.08
   2   2  10    7.39    0.19
   2   2  10    7.12    0.20
  -3  -2 -10   27.99    0.61
   3   2  10   27.58    0.62
   3   2  10   27.59    0.61
   4   2  10    3.78    0.14
   5   2  10   43.94    0.96
   6   2  10    2.30    0.11
   7   2  10    8.67    0.27
   8   2  10    0.47    0.07
   5  -3 -10   -0.05    0.05
   4  -3 -10   -0.07    0.05
  -4   3  10    0.01    0.04
   3  -3 -10    1.25    0.09
  -3   3  10    1.31    0.09
   2  -3 -10    0.95    0.07
  -2   3  10    1.13    0.08
   1  -3 -10    1.42    0.08
  -1   3  10    1.40    0.08
   0  -3 -10    0.02    0.04
   0   3  10   -0.03    0.04
  -1  -3 -10   24.94    0.57
   1   3  10   25.09    0.56
   1   3  10   24.77    0.56
  -2  -3 -10    1.71    0.08
   2   3  10    2.11    0.09
  -3  -3 -10   21.59    0.49
   3   3  10   21.90    0.50
   4   3  10   38.76    0.85
   5   3  10    4.98    0.17
   6   3  10    4.12    0.16
   7   3  10    0.46    0.07
   8   3  10    0.04    0.05
   5  -4 -10    0.12    0.06
   4  -4 -10    0.52    0.07
  -4   4  10    0.44    0.07
   3  -4 -10    0.38    0.06
  -3   4  10    0.54    0.07
   2  -4 -10    0.06    0.04
  -2   4  10    0.06    0.04
   1  -4 -10    0.44    0.06
  -1   4  10    0.46    0.05
   0  -4 -10    4.91    0.16
   0   4  10    4.89    0.16
  -1  -4 -10    7.06    0.20
   1   4  10    6.94    0.20
  -2  -4 -10   18.10    0.43
   2   4  10   18.45    0.43
  -3  -4 -10    3.29    0.11
   3   4  10    3.07    0.12
  -4  -4 -10   -0.02    0.03
   4   4  10   -0.04    0.04
   5   4  10   27.63    0.63
   6   4  10    0.87    0.08
   7   4  10    0.08    0.05
   8   4  10    2.75    0.14
   9   4  10    2.14    0.14
   5  -5 -10    0.13    0.06
  -5   5  10    0.13    0.06
   4  -5 -10    1.37    0.09
  -4   5  10    1.33    0.10
   3  -5 -10    0.09    0.05
  -3   5  10    0.20    0.05
   2  -5 -10    0.01    0.04
  -2   5  10    0.02    0.04
   1  -5 -10    2.25    0.11
  -1   5  10    2.19    0.11
   0  -5 -10    6.24    0.19
   0   5  10    6.11    0.19
  -1  -5 -10   16.69    0.40
   1   5  10   16.40    0.40
  -2  -5 -10    0.52    0.05
   2   5  10    0.57    0.06
  -3  -5 -10    2.62    0.11
   3   5  10    2.54    0.11
  -4  -5 -10    2.22    0.10
   4   5  10    2.16    0.10
   5   5  10    2.42    0.11
   6   5  10    6.36    0.21
   7   5  10    1.96    0.11
   8   5  10    8.96    0.28
   9   5  10    0.33    0.08
   4  -6 -10    0.37    0.07
  -4   6  10    0.41    0.07
   3  -6 -10    1.38    0.10
  -3   6  10    1.46    0.10
   2  -6 -10    0.93    0.08
  -2   6  10    1.04    0.09
   1  -6 -10    0.82    0.07
  -1   6  10    0.78    0.07
   0  -6 -10    3.73    0.14
   0   6  10    3.67    0.14
  -1  -6 -10    0.64    0.06
   1   6  10    0.56    0.06
  -2  -6 -10    3.98    0.14
   2   6  10    3.82    0.14
  -3  -6 -10   32.17    0.72
   3   6  10   30.60    0.70
  -4  -6 -10   28.59    0.66
   4   6  10   28.39    0.65
  -5  -6 -10    0.11    0.04
   5   6  10    0.06    0.04
   6   6  10    9.10    0.26
   7   6  10    2.30    0.12
   8   6  10    0.70    0.09
   9   6  10    0.84    0.10
   4  -7 -10    1.72    0.11
  -4   7  10    1.52    0.12
   3  -7 -10    0.16    0.06
  -3   7  10    0.06    0.05
   2  -7 -10    0.01    0.04
  -2   7  10   -0.05    0.04
   1  -7 -10    0.14    0.05
  -1   7  10    0.06    0.05
   0  -7 -10    1.03    0.08
   0   7  10    1.06    0.08
  -1  -7 -10    0.06    0.04
   1   7  10    0.08    0.04
  -2  -7 -10    9.84    0.27
   2   7  10    9.47    0.26
  -3  -7 -10    1.91    0.10
   3   7  10    1.99    0.10
  -4  -7 -10    1.09    0.08
   4   7  10    1.11    0.08
  -5  -7 -10    0.10    0.04
   5   7  10    0.11    0.05
   6   7  10   10.90    0.30
   7   7  10    5.00    0.18
   8   7  10    0.38    0.07
   9   7  10    0.12    0.07
   3  -8 -10    0.02    0.06
  -3   8  10   -0.07    0.04
   2  -8 -10    3.52    0.15
  -2   8  10    3.38    0.16
   1  -8 -10    0.02    0.04
  -1   8  10    0.06    0.05
   0  -8 -10    0.38    0.06
   0   8  10    0.36    0.06
  -1  -8 -10    1.49    0.09
   1   8  10    1.43    0.09
  -2  -8 -10    6.63    0.21
   2   8  10    6.44    0.20
  -3  -8 -10    0.03    0.04
   3   8  10   -0.01    0.04
  -4  -8 -10   16.64    0.43
   4   8  10   16.60    0.41
  -5  -8 -10    3.61    0.15
   5   8  10    3.35    0.14
   6   8  10    7.22    0.23
   7   8  10    0.03    0.05
   8   8  10    2.30    0.13
   2  -9 -10    0.84    0.09
  -2   9  10    0.89    0.10
   1  -9 -10    0.12    0.06
  -1   9  10    0.20    0.06
   0  -9 -10    0.08    0.05
   0   9  10   -0.02    0.05
  -1  -9 -10   18.12    0.46
   1   9  10   18.18    0.45
  -2  -9 -10    4.90    0.18
   2   9  10    5.18    0.18
  -3  -9 -10    0.53    0.07
   3   9  10    0.43    0.06
  -4  -9 -10    0.57    0.07
   4   9  10    0.46    0.06
  -5  -9 -10    6.31    0.22
   5   9  10    6.26    0.20
   6   9  10    0.25    0.06
   7   9  10    1.00    0.09
   8   9  10    1.08    0.10
   1 -10 -10    0.07    0.06
  -1  10  10    0.01    0.06
   0 -10 -10    3.95    0.16
   0  10  10    3.83    0.17
  -1 -10 -10    0.00    0.05
   1  10  10    0.01    0.05
  -2 -10 -10    4.09    0.17
   2  10  10    4.11    0.16
  -3 -10 -10    6.42    0.22
   3  10  10    6.01    0.20
  -4 -10 -10    0.37    0.06
   4  10  10    0.41    0.07
  -5 -10 -10    3.46    0.15
   5  10  10    3.21    0.14
   6  10  10    0.46    0.07
   7  10  10    3.51    0.15
   0 -11 -10    3.91    0.17
   0  11  10    4.04    0.17
  -1 -11 -10    2.18    0.12
   1  11  10    2.07    0.13
  -2 -11 -10    1.81    0.11
   2  11  10    1.67    0.11
  -3 -11 -10    7.07    0.24
   3  11  10    6.67    0.22
  -4 -11 -10    4.30    0.18
   4  11  10    4.10    0.16
   4  11  10    4.32    0.19
  -5 -11 -10    0.32    0.07
   5  11  10    0.29    0.06
   5  11  10    0.21    0.07
   6  11  10    0.64    0.08
   1  12  10    0.33    0.08
  -2 -12 -10    0.64    0.08
   2  12  10    0.86    0.09
  -3 -12 -10    1.75    0.11
   3  12  10    1.78    0.12
  -4 -12 -10    1.05    0.10
   4  12  10    0.97    0.10
   4  12  10    1.07    0.10
  -5 -12 -10    5.53    0.22
   5  12  10    5.47    0.23
   5  12  10    5.53    0.20
   6  12  10    0.66    0.10
   6  12  10    0.72    0.09
   3  13  10    1.14    0.10
   4  13  10    1.17    0.10
   5  13  10    2.89    0.17
   5  13  10    2.78    0.14
  -4 -11  11    0.00    0.05
   3  11 -11    0.05    0.07
  -3 -11  11   -0.01    0.05
   2  11 -11    1.05    0.11
  -2 -11  11    1.24    0.11
   1  11 -11    2.21    0.14
  -1 -11  11    2.41    0.14
   0  11 -11    1.74    0.13
   0 -11  11    1.99    0.13
  -1  11 -11    0.13    0.06
   1 -11  11    0.20    0.06
   5  10 -11   -0.01    0.07
   5  10 -11    0.04    0.05
   4  10 -11    0.71    0.09
  -4 -10  11    0.73    0.08
   3  10 -11    0.05    0.06
  -3 -10  11   -0.07    0.04
   2  10 -11    1.41    0.11
  -2 -10  11    1.28    0.10
   1  10 -11   -0.02    0.05
  -1 -10  11    0.06    0.05
   0  10 -11    3.29    0.16
   0 -10  11    3.32    0.16
  -1  10 -11    0.53    0.08
   1 -10  11    0.45    0.07
  -2  10 -11    2.47    0.14
   2 -10  11    2.48    0.14
  -3  10 -11    1.33    0.11
   5   9 -11   -0.08    0.06
   5   9 -11   -0.03    0.05
  -5  -9  11    0.00    0.05
   4   9 -11    1.09    0.09
   4   9 -11    1.01    0.10
  -4  -9  11    1.03    0.10
   3   9 -11    1.18    0.10
  -3  -9  11    1.24    0.10
   2   9 -11    3.71    0.17
  -2  -9  11    3.61    0.16
   1   9 -11    1.43    0.10
  -1  -9  11    1.40    0.10
   0   9 -11    5.32    0.21
   0  -9  11    5.61    0.20
  -1   9 -11    0.94    0.10
   1  -9  11    0.95    0.09
  -2   9 -11    0.29    0.06
   2  -9  11    0.36    0.07
  -3   9 -11    0.16    0.06
   3  -9  11    0.11    0.06
   5   8 -11    0.02    0.05
   5   8 -11    0.04    0.06
  -5  -8  11    0.12    0.06
   4   8 -11   -0.07    0.04
   4   8 -11    0.01    0.05
  -4  -8  11    0.06    0.05
   3   8 -11    0.03    0.04
   3   8 -11   -0.02    0.05
  -3  -8  11   -0.05    0.04
   2   8 -11    0.34    0.06
  -2  -8  11    0.29    0.06
   1   8 -11    2.13    0.12
  -1  -8  11    1.98    0.11
   0   8 -11   10.33    0.31
   0  -8  11    9.77    0.29
  -1   8 -11    1.07    0.09
   1  -8  11    1.29    0.09
  -2   8 -11    0.00    0.05
   2  -8  11    0.01    0.04
  -3   8 -11    1.96    0.12
   3  -8  11    1.86    0.12
  -4   8 -11    2.16    0.14
   4  -8  11    2.12    0.13
   6   7 -11   -0.09    0.05
   5   7 -11    4.28    0.18
  -5  -7  11    4.34    0.19
   4   7 -11    0.36    0.07
   4   7 -11    0.32    0.07
  -4  -7  11    0.44    0.07
   3   7 -11    3.84    0.16
   3   7 -11    3.71    0.15
  -3  -7  11    3.76    0.16
   2   7 -11    1.00    0.09
  -2  -7  11    1.06    0.09
   1   7 -11    2.89    0.14
  -1  -7  11    2.92    0.13
   0   7 -11    8.19    0.27
   0  -7  11    8.47    0.26
  -1   7 -11    7.73    0.25
   1  -7  11    7.08    0.23
  -2   7 -11    7.14    0.25
   2  -7  11    7.00    0.23
  -3   7 -11    2.74    0.14
   3  -7  11    2.87    0.14
  -4   7 -11    2.80    0.15
   4  -7  11    3.20    0.14
   5  -7  11    1.90    0.13
   6   6 -11    2.07    0.13
   5   6 -11    0.80    0.09
   4   6 -11    6.14    0.21
   4   6 -11    6.25    0.21
  -4  -6  11    5.91    0.22
   3   6 -11    1.02    0.08
   3   6 -11    0.99    0.08
  -3  -6  11    0.99    0.09
   2   6 -11    3.38    0.13
   2   6 -11    3.38    0.15
  -2  -6  11    3.38    0.14
   1   6 -11   20.41    0.52
  -1  -6  11   19.63    0.50
   0   6 -11    0.07    0.05
   0  -6  11   -0.01    0.04
  -1   6 -11    0.04    0.04
   1  -6  11   -0.01    0.04
  -2   6 -11    1.02    0.08
   2  -6  11    1.04    0.08
  -3   6 -11    0.19    0.05
   3  -6  11    0.21    0.05
  -4   6 -11    0.13    0.05
   4  -6  11    0.21    0.06
  -5   6 -11    3.11    0.16
   6   5 -11    0.56    0.08
   5   5 -11    0.01    0.05
   4   5 -11   -0.02    0.05
   4   5 -11    0.06    0.05
  -4  -5  11    0.08    0.05
   3   5 -11   18.65    0.46
   3   5 -11   18.45    0.48
  -3  -5  11   17.81    0.48
   2   5 -11    2.53    0.11
   2   5 -11    2.25    0.12
  -2  -5  11    2.35    0.12
   1   5 -11    8.93    0.23
   1   5 -11    8.45    0.26
  -1  -5  11    8.62    0.26
   0   5 -11    3.44    0.14
   0  -5  11    3.45    0.14
  -1   5 -11    8.26    0.26
   1  -5  11    8.20    0.24
  -2   5 -11   18.39    0.49
   2  -5  11   18.88    0.46
  -3   5 -11    0.01    0.04
   3  -5  11    0.14    0.05
  -4   5 -11    0.10    0.05
   4  -5  11    0.09    0.05
  -5   5 -11    1.27    0.10
   6  -5  11   -0.03    0.05
   6   4 -11    1.64    0.11
   5   4 -11    0.28    0.06
   4   4 -11    1.08    0.09
   3   4 -11   11.22    0.32
   3   4 -11   11.23    0.30
  -3  -4  11   10.90    0.32
   2   4 -11   16.14    0.42
   2   4 -11   16.17    0.40
  -2  -4  11   16.36    0.42
   1   4 -11    1.46    0.08
   1   4 -11    1.50    0.09
  -1  -4  11    1.71    0.10
   0   4 -11    9.00    0.27
   0  -4  11    8.91    0.25
  -1   4 -11   53.00    1.26
   1  -4  11   54.17    1.20
   1  -4  11   54.82    1.14
  -2   4 -11    0.10    0.04
   2  -4  11    0.16    0.04
   2  -4  11    0.10    0.04
  -3   4 -11    5.49    0.20
   3  -4  11    5.39    0.18
  -4   4 -11    6.99    0.24
   4  -4  11    7.31    0.22
  -5   4 -11    0.72    0.08
   5  -4  11    0.81    0.08
  -6   4 -11    0.82    0.09
   6  -4  11    1.12    0.09
   7  -4  11    0.56    0.09
   6   3 -11    0.00    0.06
   5   3 -11    0.34    0.06
   4   3 -11    5.19    0.18
   3   3 -11    0.07    0.04
   3   3 -11    0.08    0.04
  -3  -3  11   -0.06    0.04
   2   3 -11    0.67    0.07
   2   3 -11    0.81    0.06
  -2  -3  11    0.81    0.08
   1   3 -11   18.33    0.44
   1   3 -11   18.97    0.48
  -1  -3  11   18.57    0.46
   0   3 -11    1.94    0.08
   0   3 -11    1.91    0.10
   0  -3  11    1.84    0.09
  -1   3 -11   13.12    0.36
   1  -3  11   13.38    0.34
   1  -3  11   13.34    0.32
  -2   3 -11   60.93    1.42
   2  -3  11   62.09    1.29
   2  -3  11   60.03    1.34
  -3   3 -11    0.99    0.08
   3  -3  11    0.97    0.07
  -4   3 -11    7.45    0.25
   4  -3  11    7.51    0.22
  -5   3 -11    0.52    0.07
   5  -3  11    0.56    0.07
   6  -3  11    0.21    0.06
   7  -3  11    0.95    0.09
   6   2 -11    0.86    0.09
   5   2 -11    1.39    0.10
   4   2 -11    4.10    0.16
   3   2 -11    4.06    0.15
  -3  -2  11    4.09    0.16
   2   2 -11    2.03    0.10
   2   2 -11    2.09    0.10
  -2  -2  11    2.06    0.11
   1   2 -11    0.12    0.04
   1   2 -11    0.18    0.04
  -1  -2  11    0.13    0.04
   0   2 -11   13.30    0.31
   0   2 -11   12.95    0.35
   0  -2  11   13.24    0.34
   0  -2  11   13.15    0.31
  -1   2 -11   23.73    0.58
   1  -2  11   23.42    0.55
   1  -2  11   23.11    0.52
  -2   2 -11    4.26    0.16
   2  -2  11    4.13    0.14
   2  -2  11    4.31    0.14
  -3   2 -11   35.85    0.87
   3  -2  11   35.47    0.81
   3  -2  11   35.89    0.79
  -4   2 -11    2.59    0.13
   4  -2  11    2.69    0.11
  -5   2 -11    0.62    0.07
   5  -2  11    0.56    0.07
   6  -2  11   15.63    0.40
   7  -2  11    0.12    0.06
   6   1 -11    0.00    0.05
   5   1 -11    0.55    0.07
   4   1 -11   -0.02    0.05
   3   1 -11    0.00    0.04
   2   1 -11   35.90    0.84
   2   1 -11   35.51    0.80
  -2  -1  11   35.98    0.83
   1   1 -11    2.01    0.10
   1   1 -11    2.16    0.09
  -1  -1  11    2.09    0.09
  -1  -1  11    2.07    0.10
   0   1 -11    3.27    0.13
   0   1 -11    3.35    0.11
   0  -1  11    3.29    0.11
   0  -1  11    3.25    0.12
  -1   1 -11    0.13    0.04
  -1   1 -11    0.22    0.03
   1  -1  11    0.17    0.04
   1  -1  11    0.14    0.04
  -2   1 -11   10.16    0.29
   2  -1  11   10.22    0.26
   2  -1  11   10.05    0.26
  -3   1 -11    8.51    0.26
   3  -1  11    8.49    0.23
   3  -1  11    8.66    0.23
  -4   1 -11    4.84    0.18
   4  -1  11    4.97    0.16
   4  -1  11    4.88    0.17
   5  -1  11    8.01    0.23
   6  -1  11    0.37    0.06
   7  -1  11    0.13    0.06
   6   0 -11    0.53    0.08
   5   0 -11    0.37    0.07
   4   0 -11    2.06    0.11
   3   0 -11    6.11    0.19
   2   0 -11    4.92    0.16
   1   0 -11    6.33    0.18
   1   0 -11    6.41    0.19
  -1   0  11    6.65    0.20
  -1   0  11    6.39    0.18
   0   0 -11    4.01    0.14
   0   0 -11    4.07    0.13
   0   0  11    4.02    0.13
   0   0  11    4.11    0.14
  -1   0 -11   27.56    0.68
  -1   0 -11   29.17    0.63
   1   0  11   28.23    0.62
   1   0  11   28.23    0.64
  -2   0 -11   31.91    0.78
   2   0  11   32.64    0.72
   2   0  11   32.12    0.70
  -3   0 -11    1.08    0.08
   3   0  11    1.03    0.07
   3   0  11    1.03    0.07
  -4   0 -11    0.66    0.07
   4   0  11    0.79    0.07
   4   0  11    0.70    0.06
   5   0  11    5.60    0.17
   5   0  11    5.38    0.18
   6   0  11    4.52    0.17
   6   0  11    4.26    0.15
   7   0  11    1.80    0.11
   8   0  11    1.73    0.13
   5  -1 -11    0.27    0.06
   4  -1 -11    0.14    0.06
   3  -1 -11    0.34    0.05
   2  -1 -11    0.46    0.06
  -2   1  11    0.47    0.05
   1  -1 -11   13.38    0.33
   1  -1 -11   13.57    0.35
  -1   1  11   13.21    0.35
  -1   1  11   13.65    0.33
   0  -1 -11    2.93    0.10
   0  -1 -11    2.79    0.11
   0   1  11    2.83    0.11
   0   1  11    2.88    0.11
  -1  -1 -11   23.43    0.59
  -1  -1 -11   24.23    0.54
   1   1  11   24.14    0.54
   1   1  11   24.26    0.55
  -2  -1 -11    0.44    0.06
   2   1  11    0.44    0.05
   2   1  11    0.50    0.05
  -3  -1 -11   16.73    0.44
   3   1  11   17.07    0.39
   3   1  11   16.74    0.40
   4   1  11    5.17    0.17
   4   1  11    5.23    0.15
   5   1  11    0.14    0.05
   6   1  11    0.19    0.05
   7   1  11    0.11    0.06
   8   1  11    1.85    0.13
   5  -2 -11    2.64    0.14
   4  -2 -11   14.00    0.38
   3  -2 -11    2.34    0.11
  -3   2  11    2.14    0.11
   2  -2 -11   11.33    0.30
  -2   2  11   11.45    0.30
   1  -2 -11    0.35    0.05
  -1   2  11    0.28    0.05
   0  -2 -11    0.01    0.03
   0  -2 -11    0.05    0.04
   0   2  11    0.01    0.04
   0   2  11   -0.03    0.03
  -1  -2 -11    0.34    0.05
  -1  -2 -11    0.29    0.04
   1   2  11    0.34    0.04
   1   2  11    0.31    0.05
   2   2  11   10.20    0.26
   2   2  11   10.20    0.25
   3   2  11   59.49    1.26
   4   2  11   14.69    0.37
   5   2  11    2.99    0.13
   6   2  11    0.08    0.05
   7   2  11    0.24    0.06
   8   2  11    0.07    0.06
   5  -3 -11    0.18    0.07
   4  -3 -11    3.29    0.15
   3  -3 -11    3.86    0.15
  -3   3  11    4.08    0.16
   2  -3 -11    1.44    0.09
  -2   3  11    1.28    0.08
   1  -3 -11   28.67    0.66
  -1   3  11   29.20    0.65
   0  -3 -11    2.36    0.10
   0   3  11    2.34    0.11
  -1  -3 -11    2.48    0.10
   1   3  11    2.49    0.10
   1   3  11    2.57    0.11
  -2  -3 -11    6.89    0.19
  -3  -3 -11    0.64    0.05
   3   3  11    0.64    0.06
   4   3  11   33.68    0.75
   5   3  11    1.90    0.10
   6   3  11    6.12    0.20
   7   3  11    7.90    0.26
   8   3  11    0.72    0.08
   4  -4 -11    0.11    0.05
  -4   4  11    0.14    0.06
   3  -4 -11    1.60    0.10
  -3   4  11    1.90    0.11
   2  -4 -11    3.07    0.13
  -2   4  11    2.95    0.13
   1  -4 -11    6.15    0.19
  -1   4  11    5.79    0.19
   0  -4 -11   26.83    0.62
   0   4  11   26.88    0.61
  -1  -4 -11   38.66    0.86
   1   4  11   38.03    0.84
  -2  -4 -11    7.82    0.23
   2   4  11   10.02    0.24
  -3  -4 -11   11.04    0.28
   3   4  11   11.37    0.29
   4   4  11    6.53    0.20
   5   4  11    0.62    0.07
   6   4  11    5.49    0.19
   7   4  11    2.08    0.12
   8   4  11    2.38    0.14
   4  -5 -11    0.01    0.05
  -4   5  11    0.01    0.05
   3  -5 -11    0.50    0.07
  -3   5  11    0.51    0.07
   2  -5 -11    0.00    0.04
  -2   5  11   -0.03    0.04
   1  -5 -11    0.24    0.05
  -1   5  11    0.33    0.06
   0  -5 -11    6.85    0.21
   0   5  11    6.74    0.21
  -1  -5 -11   26.45    0.63
   1   5  11   27.75    0.62
  -2  -5 -11    5.54    0.18
   2   5  11    6.48    0.19
  -3  -5 -11    2.62    0.11
   3   5  11    2.42    0.11
  -4  -5 -11   37.00    0.82
   4   5  11   36.31    0.81
   5   5  11    0.15    0.05
   6   5  11    7.41    0.23
   7   5  11    0.05    0.05
   8   5  11   -0.10    0.05
   4  -6 -11    0.07    0.06
  -4   6  11    0.04    0.06
   3  -6 -11    0.19    0.05
  -3   6  11    0.23    0.06
   2  -6 -11    0.62    0.07
  -2   6  11    0.78    0.08
   1  -6 -11    3.15    0.13
  -1   6  11    3.10    0.13
   0  -6 -11    2.05    0.10
   0   6  11    2.02    0.11
  -1  -6 -11    2.16    0.10
   1   6  11    2.06    0.11
  -2  -6 -11    1.60    0.09
   2   6  11    1.60    0.09
  -3  -6 -11   28.06    0.64
   3   6  11   26.37    0.62
  -4  -6 -11   21.33    0.51
   4   6  11   20.84    0.50
   5   6  11    2.54    0.12
   6   6  11    3.40    0.14
   7   6  11    0.09    0.05
   8   6  11    0.70    0.09
   3  -7 -11    0.03    0.05
  -3   7  11    0.00    0.05
   2  -7 -11    0.08    0.05
  -2   7  11    0.05    0.05
   1  -7 -11    0.63    0.07
  -1   7  11    0.71    0.08
   0  -7 -11    1.18    0.09
   0   7  11    1.05    0.09
  -1  -7 -11    5.14    0.18
   1   7  11    5.07    0.17
  -2  -7 -11    0.97    0.07
   2   7  11    0.92    0.08
  -3  -7 -11   10.21    0.28
   3   7  11    9.71    0.27
  -4  -7 -11    0.02    0.04
   4   7  11    0.01    0.05
  -5  -7 -11    0.64    0.07
   5   7  11    0.60    0.07
   6   7  11    4.38    0.17
   7   7  11    1.72    0.11
   8   7  11    0.06    0.06
  -3   8  11    0.46    0.08
   2  -8 -11    0.21    0.06
  -2   8  11    0.26    0.07
   1  -8 -11    1.24    0.09
  -1   8  11    1.26    0.10
   0  -8 -11    0.76    0.08
   0   8  11    0.79    0.08
  -1  -8 -11    1.92    0.11
   1   8  11    1.86    0.11
  -2  -8 -11    1.51    0.09
   2   8  11    1.36    0.09
  -3  -8 -11    5.03    0.18
   3   8  11    4.70    0.17
  -4  -8 -11    7.24    0.23
   4   8  11    6.64    0.21
  -5  -8 -11    0.70    0.07
   5   8  11    0.72    0.07
   6   8  11    0.54    0.07
   7   8  11   -0.09    0.05
   8   8  11    1.76    0.12
   2  -9 -11    0.35    0.07
  -2   9  11    0.44    0.08
   1  -9 -11    0.44    0.07
  -1   9  11    0.45    0.07
   0  -9 -11    0.85    0.08
   0   9  11    0.70    0.08
  -1  -9 -11    5.07    0.18
   1   9  11    4.68    0.18
  -2  -9 -11    0.12    0.05
   2   9  11   -0.02    0.05
  -3  -9 -11    3.72    0.15
   3   9  11    3.81    0.15
  -4  -9 -11    0.43    0.06
   4   9  11    0.63    0.07
  -5  -9 -11    0.06    0.04
   5   9  11    0.06    0.05
   6   9  11    1.19    0.09
   7   9  11    0.11    0.06
   8   9  11    1.83    0.13
   1 -10 -11   -0.05    0.05
  -1  10  11   -0.07    0.04
   0 -10 -11    0.86    0.09
   0  10  11    0.74    0.09
  -1 -10 -11    0.09    0.05
   1  10  11    0.09    0.06
  -2 -10 -11    0.07    0.05
   2  10  11    0.21    0.05
  -3 -10 -11    0.04    0.05
   3  10  11    0.02    0.05
  -4 -10 -11    1.18    0.09
   4  10  11    1.17    0.09
  -5 -10 -11    1.62    0.11
   5  10  11    1.70    0.11
   6  10  11    0.34    0.07
   7  10  11    0.11    0.06
  -1 -11 -11    1.23    0.10
   1  11  11    1.38    0.10
  -2 -11 -11   -0.04    0.04
   2  11  11   -0.04    0.05
  -3 -11 -11    0.02    0.04
   3  11  11    0.03    0.05
  -4 -11 -11    0.11    0.05
   4  11  11    0.04    0.05
   4  11  11    0.11    0.06
  -5 -11 -11    0.28    0.06
   5  11  11    0.12    0.06
   6  11  11    2.28    0.13
   7  11  11    0.97    0.10
   2  12  11    0.85    0.09
  -3 -12 -11    2.36    0.14
   3  12  11    2.34    0.13
  -4 -12 -11    3.57    0.17
   4  12  11    3.64    0.16
  -5 -12 -11    0.34    0.07
   5  12  11    0.45    0.08
   5  12  11    0.54    0.10
   6  12  11    2.10    0.13
  -2 -11  12    0.95    0.10
  -1 -11  12    0.21    0.07
   3  10 -12    1.45    0.12
  -3 -10  12    1.35    0.11
   2  10 -12    1.72    0.13
  -2 -10  12    1.74    0.12
   1  10 -12    0.99    0.10
  -1 -10  12    1.07    0.10
   0  10 -12   -0.01    0.06
   0 -10  12    0.06    0.06
  -1  10 -12    0.24    0.07
   1 -10  12    0.25    0.06
  -2  10 -12    0.01    0.05
   5   9 -12   -0.09    0.04
   5   9 -12    0.00    0.06
   4   9 -12    0.13    0.07
  -4  -9  12    0.19    0.06
   3   9 -12    0.07    0.05
  -3  -9  12    0.13    0.06
   2   9 -12    1.23    0.10
  -2  -9  12    1.25    0.10
   1   9 -12    0.93    0.10
  -1  -9  12    1.03    0.09
   0   9 -12    1.93    0.12
   0  -9  12    1.90    0.12
  -1   9 -12    1.07    0.10
   1  -9  12    0.94    0.09
  -2   9 -12    0.04    0.05
   2  -9  12   -0.01    0.05
  -3   9 -12    0.21    0.06
   5   8 -12    0.37    0.07
  -5  -8  12    0.34    0.07
   4   8 -12    0.11    0.06
   4   8 -12    0.13    0.06
  -4  -8  12    0.11    0.06
   3   8 -12    0.61    0.08
  -3  -8  12    0.62    0.08
   2   8 -12    1.46    0.11
  -2  -8  12    1.46    0.10
   1   8 -12    0.66    0.08
  -1  -8  12    0.56    0.07
   0   8 -12    0.58    0.07
   0  -8  12    0.46    0.07
  -1   8 -12    1.53    0.11
   1  -8  12    1.56    0.10
  -2   8 -12    1.20    0.10
   2  -8  12    1.12    0.09
  -3   8 -12    1.29    0.11
   3  -8  12    1.33    0.10
  -4   8 -12    0.75    0.09
   4  -8  12    0.65    0.09
   5   7 -12    0.11    0.06
   4   7 -12    1.54    0.11
   4   7 -12    1.57    0.10
  -4  -7  12    1.50    0.11
   3   7 -12    1.43    0.10
   3   7 -12    1.45    0.10
  -3  -7  12    1.57    0.11
   2   7 -12    0.01    0.05
  -2  -7  12   -0.01    0.04
   1   7 -12    0.72    0.08
  -1  -7  12    0.74    0.07
   0   7 -12    1.31    0.09
   0  -7  12    1.07    0.09
  -1   7 -12    1.40    0.10
   1  -7  12    1.60    0.10
  -2   7 -12    3.54    0.16
   2  -7  12    3.54    0.15
  -3   7 -12    1.60    0.11
   3  -7  12    1.68    0.10
  -4   7 -12    0.05    0.05
   4  -7  12    0.08    0.05
   5   6 -12    0.52    0.08
   4   6 -12   -0.06    0.04
   4   6 -12    0.06    0.05
  -4  -6  12   -0.02    0.05
   3   6 -12    0.40    0.06
   3   6 -12    0.49    0.07
  -3  -6  12    0.40    0.07
   2   6 -12    1.27    0.10
  -2  -6  12    1.18    0.09
   1   6 -12    3.19    0.14
  -1  -6  12    3.07    0.14
   0   6 -12    3.47    0.15
   0  -6  12    3.16    0.14
  -1   6 -12    6.68    0.23
   1  -6  12    7.09    0.22
  -2   6 -12    0.36    0.07
   2  -6  12    0.36    0.06
  -3   6 -12    0.08    0.05
   3  -6  12    0.01    0.05
  -4   6 -12    5.51    0.22
   4  -6  12    5.41    0.20
  -5   6 -12    0.06    0.05
   5  -6  12    0.14    0.06
   5   5 -12    1.55    0.11
   4   5 -12   -0.07    0.04
  -4  -5  12   -0.04    0.05
   3   5 -12    2.26    0.12
   3   5 -12    2.14    0.11
  -3  -5  12    2.11    0.12
   2   5 -12    0.40    0.06
   2   5 -12    0.51    0.06
  -2  -5  12    0.51    0.06
   1   5 -12    0.07    0.05
  -1  -5  12    0.00    0.04
   0   5 -12   10.93    0.32
   0  -5  12   11.02    0.30
  -1   5 -12    6.23    0.22
   1  -5  12    6.33    0.20
  -2   5 -12    6.19    0.22
   2  -5  12    6.03    0.20
  -3   5 -12    0.67    0.07
   3  -5  12    0.58    0.07
  -4   5 -12    4.98    0.20
   4  -5  12    5.31    0.19
  -5   5 -12   -0.04    0.04
   5  -5  12    0.04    0.05
   6  -5  12    0.70    0.09
   5   4 -12    0.55    0.08
   4   4 -12    3.24    0.14
   3   4 -12    3.12    0.14
   3   4 -12    3.13    0.13
  -3  -4  12    2.97    0.14
   2   4 -12    1.20    0.09
   2   4 -12    1.30    0.08
  -2  -4  12    1.23    0.09
   1   4 -12    0.87    0.06
   1   4 -12    0.74    0.07
  -1  -4  12    0.74    0.07
   0   4 -12    0.31    0.05
   0  -4  12    0.31    0.05
  -1   4 -12    1.81    0.11
   1  -4  12    1.81    0.10
  -2   4 -12    2.49    0.12
   2  -4  12    2.73    0.12
   2  -4  12    2.56    0.11
  -3   4 -12    0.73    0.08
   3  -4  12    0.75    0.07
  -4   4 -12    2.41    0.13
   4  -4  12    2.50    0.12
  -5   4 -12    0.64    0.08
   5  -4  12    1.04    0.09
  -6   4 -12    1.06    0.10
   5   3 -12    1.59    0.11
   4   3 -12    0.74    0.08
   3   3 -12    2.59    0.12
  -3  -3  12    2.37    0.13
   2   3 -12    7.86    0.22
   2   3 -12    7.97    0.24
  -2  -3  12    7.73    0.24
   1   3 -12    0.12    0.04
   1   3 -12    0.12    0.04
  -1  -3  12    0.06    0.05
   0   3 -12   12.09    0.33
   0  -3  12   11.87    0.32
  -1   3 -12    0.43    0.06
   1  -3  12    0.52    0.05
   1  -3  12    0.53    0.06
  -2   3 -12    0.41    0.06
   2  -3  12    0.32    0.06
   2  -3  12    0.38    0.05
  -3   3 -12    1.27    0.09
   3  -3  12    1.09    0.08
   3  -3  12    1.09    0.08
  -4   3 -12    7.71    0.26
   4  -3  12    7.72    0.23
  -5   3 -12    2.34    0.13
   5  -3  12    2.66    0.12
   6  -3  12    0.43    0.07
   7  -3  12    0.35    0.07
   5   2 -12    0.72    0.08
   4   2 -12    0.22    0.06
   3   2 -12    9.41    0.27
   2   2 -12    0.28    0.05
   2   2 -12    0.28    0.05
  -2  -2  12    0.27    0.06
   1   2 -12   25.61    0.57
   1   2 -12   24.58    0.62
  -1  -2  12   24.92    0.60
   0   2 -12    0.29    0.04
   0   2 -12    0.16    0.05
   0  -2  12    0.20    0.05
  -1   2 -12    1.33    0.09
   1  -2  12    1.42    0.08
   1  -2  12    1.26    0.08
  -2   2 -12    8.99    0.27
   2  -2  12    9.01    0.25
   2  -2  12    9.13    0.24
  -3   2 -12    2.69    0.13
   3  -2  12    2.72    0.11
   3  -2  12    2.76    0.11
  -4   2 -12    5.51    0.20
   4  -2  12    5.03    0.17
   4  -2  12    5.29    0.18
  -5   2 -12   12.97    0.39
   5  -2  12   12.66    0.34
   6  -2  12    1.02    0.09
   7  -2  12    0.00    0.05
   5   1 -12    0.68    0.08
   4   1 -12    4.72    0.18
   3   1 -12    1.08    0.08
   2   1 -12    2.30    0.10
  -2  -1  12    2.28    0.11
   1   1 -12    0.50    0.05
   1   1 -12    0.51    0.06
  -1  -1  12    0.57    0.07
   0   1 -12   12.59    0.30
   0   1 -12   12.10    0.34
   0  -1  12   12.58    0.32
   0  -1  12   12.39    0.30
  -1   1 -12   36.27    0.87
   1  -1  12   36.27    0.82
   1  -1  12   37.08    0.79
  -2   1 -12    8.23    0.25
   2  -1  12    8.13    0.22
   2  -1  12    8.34    0.23
  -3   1 -12    5.54    0.19
   3  -1  12    5.41    0.17
   3  -1  12    5.49    0.17
  -4   1 -12    2.09    0.12
   4  -1  12    1.82    0.09
   4  -1  12    1.89    0.10
   5  -1  12    2.55    0.12
   5  -1  12    2.50    0.11
   6  -1  12    0.77    0.08
   6  -1  12    0.76    0.08
   7  -1  12    2.41    0.14
   5   0 -12    0.03    0.05
   4   0 -12    2.26    0.12
   3   0 -12    2.03    0.11
   2   0 -12    0.01    0.04
   1   0 -12   17.51    0.42
   1   0 -12   17.36    0.45
  -1   0  12   17.65    0.41
  -1   0  12   18.30    0.45
   0   0 -12    7.43    0.23
   0   0 -12    7.63    0.20
   0   0  12    7.57    0.22
   0   0  12    7.64    0.21
  -1   0 -12   18.85    0.49
  -1   0 -12   20.03    0.44
   1   0  12   18.53    0.45
   1   0  12   18.49    0.44
  -2   0 -12   10.37    0.30
   2   0  12   10.57    0.27
   2   0  12   10.20    0.27
  -3   0 -12    3.15    0.14
   3   0  12    3.11    0.11
   3   0  12    3.23    0.12
  -4   0 -12   34.14    0.85
   4   0  12   34.93    0.78
   4   0  12   34.38    0.77
   5   0  12    3.83    0.15
   5   0  12    3.94    0.14
   6   0  12    0.17    0.05
   7   0  12    0.16    0.06
   5  -1 -12    1.02    0.10
   4  -1 -12    1.33    0.10
   3  -1 -12    3.56    0.14
   2  -1 -12    0.53    0.06
   1  -1 -12   13.01    0.33
  -1   1  12   13.62    0.33
  -1   1  12   12.96    0.35
   0  -1 -12    0.96    0.07
   0  -1 -12    1.12    0.07
   0   1  12    1.00    0.08
   0   1  12    0.98    0.07
  -1  -1 -12    0.51    0.05
  -1  -1 -12    0.42    0.06
   1   1  12    0.48    0.06
   1   1  12    0.35    0.05
  -2  -1 -12    9.96    0.29
   2   1  12    9.59    0.26
   2   1  12    9.83    0.25
  -3  -1 -12   14.23    0.39
   3   1  12   14.46    0.34
   3   1  12   13.99    0.35
   4   1  12    1.64    0.09
   5   1  12   15.31    0.39
   6   1  12   16.16    0.42
   7   1  12   -0.04    0.05
   8   1  12    3.09    0.16
   5  -2 -12    0.47    0.08
   4  -2 -12    1.80    0.11
   3  -2 -12    0.06    0.05
   2  -2 -12    1.08    0.08
  -2   2  12    1.06    0.08
   1  -2 -12    6.59    0.20
  -1   2  12    6.80    0.20
   0  -2 -12    2.78    0.11
   0  -2 -12    2.92    0.12
   0   2  12    2.61    0.11
   0   2  12    2.83    0.12
  -1  -2 -12   50.70    1.19
  -1  -2 -12   51.25    1.11
   1   2  12   52.02    1.12
   1   2  12   49.76    1.09
  -2  -2 -12   14.19    0.34
   3   2  12   18.44    0.44
   4   2  12    2.33    0.11
   5   2  12    1.63    0.10
   6   2  12    8.56    0.26
   7   2  12   -0.02    0.05
   8   2  12    2.35    0.14
   4  -3 -12    1.38    0.10
   3  -3 -12    0.50    0.07
  -3   3  12    0.61    0.07
   2  -3 -12    1.00    0.08
  -2   3  12    0.94    0.08
   1  -3 -12    0.66    0.06
  -1   3  12    0.64    0.07
   0  -3 -12    2.99    0.12
   0   3  12    2.99    0.12
  -1  -3 -12   14.52    0.35
   1   3  12   13.94    0.35
  -2  -3 -12    5.13    0.16
   3   3  12    0.04    0.04
   4   3  12   36.42    0.81
   5   3  12    6.45    0.21
   6   3  12    8.24    0.26
   7   3  12   11.05    0.33
   8   3  12    5.08    0.21
   4  -4 -12   -0.05    0.05
   3  -4 -12    0.62    0.07
  -3   4  12    0.75    0.08
   2  -4 -12    1.87    0.10
  -2   4  12    2.16    0.11
   1  -4 -12    0.16    0.05
  -1   4  12    0.20    0.05
   0  -4 -12    7.63    0.22
   0   4  12    8.05    0.23
  -1  -4 -12    2.69    0.11
   1   4  12    2.54    0.11
  -2  -4 -12    5.90    0.18
  -3  -4 -12    5.69    0.17
   3   4  12    5.91    0.18
   4   4  12    2.00    0.10
   5   4  12    3.71    0.15
   6   4  12    0.47    0.07
   7   4  12    1.31    0.10
   8   4  12    4.01    0.18
   4  -5 -12   -0.02    0.05
   3  -5 -12    1.93    0.11
  -3   5  12    1.87    0.12
   2  -5 -12   -0.05    0.04
  -2   5  12   -0.02    0.04
   1  -5 -12    2.72    0.12
  -1   5  12    2.90    0.13
   0  -5 -12    0.10    0.04
   0   5  12    0.07    0.05
  -1  -5 -12    4.74    0.16
   1   5  12    4.73    0.17
  -2  -5 -12    0.87    0.07
   2   5  12    0.95    0.08
  -3  -5 -12    5.70    0.18
   3   5  12    5.90    0.19
   4   5  12    8.68    0.25
   5   5  12    0.09    0.04
   6   5  12    3.14    0.14
   7   5  12    5.15    0.20
   8   5  12    0.45    0.08
  -4   6  12    0.02    0.06
   3  -6 -12    0.60    0.07
  -3   6  12    0.68    0.08
   2  -6 -12    0.63    0.07
  -2   6  12    0.61    0.08
   1  -6 -12    4.01    0.16
  -1   6  12    4.11    0.16
   0  -6 -12    0.06    0.04
   0   6  12    0.00    0.05
  -1  -6 -12    1.49    0.09
   1   6  12    1.49    0.10
  -2  -6 -12    1.36    0.08
   2   6  12    1.47    0.09
  -3  -6 -12    6.26    0.20
   3   6  12    6.77    0.20
  -4  -6 -12    0.60    0.06
   4   6  12    0.46    0.07
   5   6  12    9.31    0.27
   6   6  12   -0.02    0.05
   7   6  12   14.10    0.39
   8   6  12    0.32    0.07
  -3   7  12    1.22    0.11
   2  -7 -12   -0.09    0.05
  -2   7  12    0.03    0.05
   1  -7 -12    5.63    0.20
  -1   7  12    6.08    0.21
   0  -7 -12    0.34    0.06
   0   7  12    0.41    0.07
  -1  -7 -12    0.05    0.04
   1   7  12    0.07    0.05
  -2  -7 -12    0.21    0.05
   2   7  12    0.09    0.05
  -3  -7 -12    4.83    0.17
   3   7  12    4.78    0.17
  -4  -7 -12    1.61    0.09
   4   7  12    1.32    0.09
   5   7  12    8.30    0.25
   6   7  12    0.09    0.05
   7   7  12    1.07    0.10
   8   7  12   -0.04    0.05
   2  -8 -12    0.54    0.08
  -2   8  12    0.70    0.09
   1  -8 -12   -0.04    0.05
  -1   8  12    0.03    0.05
   0  -8 -12    1.05    0.09
   0   8  12    1.23    0.10
  -1  -8 -12    5.14    0.18
   1   8  12    4.80    0.18
  -2  -8 -12    0.71    0.07
   2   8  12    0.59    0.07
  -3  -8 -12    1.41    0.09
   3   8  12    1.33    0.10
  -4  -8 -12    3.45    0.15
   4   8  12    3.54    0.14
  -5  -8 -12    0.02    0.04
   5   8  12   -0.03    0.04
   6   8  12    0.46    0.07
   7   8  12    2.80    0.14
   8   8  12    3.92    0.18
   1  -9 -12    2.84    0.14
  -1   9  12    2.67    0.15
   0  -9 -12    0.08    0.06
   0   9  12    0.03    0.05
  -1  -9 -12    9.51    0.29
   1   9  12    9.08    0.28
  -2  -9 -12    5.31    0.19
   2   9  12    5.00    0.19
  -3  -9 -12    0.54    0.07
   3   9  12    0.54    0.07
  -4  -9 -12   10.57    0.31
   4   9  12   10.23    0.29
  -5  -9 -12    3.23    0.15
   5   9  12    3.30    0.15
   6   9  12   -0.05    0.05
   7   9  12    0.03    0.06
   0 -10 -12    2.48    0.14
   0  10  12    2.43    0.14
  -1 -10 -12    0.20    0.06
   1  10  12    0.21    0.07
  -2 -10 -12    0.41    0.07
   2  10  12    0.26    0.07
  -3 -10 -12    4.84    0.19
   3  10  12    4.69    0.18
  -4 -10 -12    2.81    0.14
   4  10  12    2.64    0.13
  -5 -10 -12    4.38    0.18
   5  10  12    4.16    0.17
  -6 -10 -12    7.30    0.26
   6  10  12    7.23    0.24
   7  10  12    0.97    0.10
  -2 -11 -12    0.09    0.06
   2  11  12    0.03    0.05
  -3 -11 -12    0.00    0.04
   3  11  12    0.00    0.05
  -4 -11 -12    0.12    0.06
   4  11  12    0.05    0.06
  -5 -11 -12    0.02    0.05
   5  11  12   -0.01    0.06
  -6 -11 -12    9.03    0.31
   6  11  12    9.40    0.29
   5  12  12    1.29    0.13
  -2 -10  13    1.32    0.11
   1  10 -13    0.88    0.10
  -1 -10  13    0.97    0.10
   0  10 -13    2.07    0.14
   0 -10  13    2.02    0.13
   4   9 -13   -0.02    0.06
   3   9 -13    1.03    0.11
  -3  -9  13    0.88    0.09
   2   9 -13    0.13    0.07
  -2  -9  13    0.12    0.06
   1   9 -13    0.29    0.07
  -1  -9  13    0.39    0.07
   0   9 -13    0.26    0.07
   0  -9  13    0.25    0.06
  -1   9 -13    1.11    0.10
   1  -9  13    1.13    0.10
  -2   9 -13    3.41    0.17
   2  -9  13    3.38    0.16
  -3   9 -13    1.21    0.11
   4   8 -13    0.11    0.06
  -4  -8  13    0.13    0.06
   3   8 -13    2.40    0.14
  -3  -8  13    2.32    0.14
   2   8 -13    0.02    0.05
  -2  -8  13    0.04    0.05
   1   8 -13    0.75    0.09
  -1  -8  13    0.87    0.09
   0   8 -13    0.95    0.09
   0  -8  13    0.85    0.09
  -1   8 -13    2.75    0.14
   1  -8  13    2.68    0.14
  -2   8 -13    2.73    0.15
   2  -8  13    2.79    0.14
  -3   8 -13    0.97    0.10
   3  -8  13    1.11    0.10
  -4   8 -13    1.87    0.13
   5   7 -13    0.67    0.08
   4   7 -13    0.12    0.06
   4   7 -13    0.19    0.06
  -4  -7  13    0.19    0.07
   3   7 -13    0.05    0.06
  -3  -7  13    0.09    0.05
   2   7 -13    7.80    0.26
  -2  -7  13    7.62    0.25
   1   7 -13    1.75    0.11
  -1  -7  13    1.77    0.11
   0   7 -13    1.41    0.11
   0  -7  13    1.38    0.10
  -1   7 -13   -0.02    0.04
   1  -7  13   -0.01    0.05
  -2   7 -13    2.75    0.14
   2  -7  13    2.63    0.13
  -3   7 -13    0.34    0.07
   3  -7  13    0.37    0.07
  -4   7 -13   -0.06    0.04
   4  -7  13    0.02    0.06
   5   6 -13    0.03    0.06
   4   6 -13    0.59    0.07
  -4  -6  13    0.55    0.08
   3   6 -13    0.67    0.07
   3   6 -13    0.65    0.08
  -3  -6  13    0.58    0.08
   2   6 -13   10.61    0.32
  -2  -6  13   10.59    0.32
   1   6 -13    8.40    0.27
  -1  -6  13    8.09    0.26
   0   6 -13    6.83    0.23
   0  -6  13    6.77    0.22
  -1   6 -13    0.16    0.06
   1  -6  13    0.08    0.05
  -2   6 -13    8.75    0.29
   2  -6  13    9.01    0.27
  -3   6 -13    0.47    0.07
   3  -6  13    0.52    0.07
  -4   6 -13    2.67    0.15
   4  -6  13    2.39    0.13
  -5   6 -13    0.12    0.06
   5  -6  13    0.31    0.07
   5   5 -13    0.22    0.06
   4   5 -13    0.50    0.07
  -4  -5  13    0.46    0.07
   3   5 -13    0.67    0.07
   3   5 -13    0.73    0.08
  -3  -5  13    0.64    0.08
   2   5 -13    0.24    0.06
  -2  -5  13    0.23    0.06
   1   5 -13    1.96    0.11
  -1  -5  13    1.78    0.11
   0   5 -13   14.65    0.41
   0  -5  13   15.17    0.40
  -1   5 -13    2.12    0.12
   1  -5  13    2.16    0.11
  -2   5 -13    1.09    0.09
   2  -5  13    1.17    0.09
  -3   5 -13   10.65    0.33
   3  -5  13   10.46    0.29
   3  -5  13   10.49    0.30
  -4   5 -13    3.31    0.16
   4  -5  13    3.28    0.15
  -5   5 -13    0.93    0.10
  -6   5 -13    0.18    0.06
   5   4 -13    0.04    0.05
   4   4 -13    0.41    0.06
   3   4 -13    1.09    0.08
  -3  -4  13    1.02    0.10
   2   4 -13    0.02    0.04
   2   4 -13    0.08    0.05
  -2  -4  13   -0.01    0.04
   1   4 -13    0.67    0.07
  -1  -4  13    0.74    0.07
   0   4 -13    5.36    0.19
   0  -4  13    5.34    0.18
  -1   4 -13    0.12    0.05
   1  -4  13    0.13    0.05
  -2   4 -13    0.06    0.05
   2  -4  13    0.02    0.04
  -3   4 -13    8.47    0.28
   3  -4  13    9.21    0.25
   3  -4  13    8.84    0.26
  -4   4 -13    9.33    0.31
   4  -4  13    9.64    0.28
   4  -4  13    9.75    0.28
  -5   4 -13    0.06    0.05
   5  -4  13    0.09    0.06
  -6   4 -13    0.42    0.08
   6  -4  13    0.69    0.09
   5   3 -13    0.03    0.06
   4   3 -13    0.26    0.06
   3   3 -13    0.89    0.08
  -3  -3  13    0.83    0.09
   2   3 -13    0.02    0.04
   2   3 -13    0.05    0.04
  -2  -3  13    0.06    0.05
   1   3 -13    8.12    0.22
   1   3 -13    7.66    0.24
  -1  -3  13    7.82    0.24
   0   3 -13    2.02    0.11
   0  -3  13    2.17    0.10
  -1   3 -13    0.13    0.05
   1  -3  13    0.13    0.04
  -2   3 -13    0.73    0.07
   2  -3  13    0.70    0.06
   2  -3  13    0.72    0.07
  -3   3 -13    0.03    0.04
   3  -3  13   -0.01    0.04
   3  -3  13    0.05    0.04
  -4   3 -13    8.60    0.29
   4  -3  13    8.86    0.26
   4  -3  13    9.08    0.26
  -5   3 -13    5.63    0.23
   5  -3  13    5.96    0.21
   5  -3  13    6.38    0.21
   6  -3  13   -0.05    0.05
   7  -3  13    1.73    0.12
   5   2 -13    1.94    0.12
   4   2 -13    0.14    0.05
   3   2 -13    0.03    0.04
   2   2 -13    0.10    0.04
   2   2 -13    0.01    0.04
  -2  -2  13    0.00    0.04
   1   2 -13    3.12    0.13
   1   2 -13    3.21    0.12
  -1  -2  13    2.86    0.13
   0   2 -13    0.70    0.07
   0  -2  13    0.69    0.07
  -1   2 -13   14.35    0.40
   1  -2  13   14.61    0.37
   1  -2  13   14.92    0.35
  -2   2 -13   -0.05    0.04
   2  -2  13   -0.01    0.03
   2  -2  13   -0.06    0.04
  -3   2 -13   10.89    0.33
   3  -2  13   11.23    0.29
   3  -2  13   11.08    0.30
  -4   2 -13    1.16    0.10
   4  -2  13    1.12    0.08
   4  -2  13    1.06    0.08
  -5   2 -13    2.79    0.15
   5  -2  13    2.80    0.13
   5  -2  13    2.87    0.13
   6  -2  13   -0.01    0.05
   6  -2  13    0.08    0.05
   7  -2  13    0.32    0.07
   5   1 -13    0.91    0.09
   4   1 -13    0.05    0.05
   3   1 -13    1.37    0.09
   2   1 -13    0.61    0.06
  -2  -1  13    0.51    0.07
   1   1 -13    8.59    0.26
   1   1 -13    8.65    0.24
  -1  -1  13    8.77    0.26
   0   1 -13    0.31    0.04
   0   1 -13    0.33    0.05
   0  -1  13    0.33    0.05
  -1   1 -13    1.82    0.10
   1  -1  13    1.75    0.09
   1  -1  13    1.78    0.09
  -2   1 -13    0.50    0.06
   2  -1  13    0.28    0.05
   2  -1  13    0.34    0.05
  -3   1 -13    0.58    0.07
   3  -1  13    0.62    0.06
   3  -1  13    0.56    0.06
  -4   1 -13   -0.02    0.04
   4  -1  13    0.03    0.04
   4  -1  13    0.04    0.04
   5  -1  13    8.48    0.26
   5  -1  13    8.67    0.25
   6  -1  13    0.58    0.07
   7  -1  13    0.78    0.09
   5   0 -13   -0.02    0.06
   4   0 -13    0.26    0.06
   3   0 -13   12.14    0.33
   2   0 -13    0.93    0.07
   1   0 -13    2.20    0.10
   1   0 -13    2.34    0.11
  -1   0  13    2.24    0.11
   0   0 -13    2.56    0.12
   0   0 -13    2.77    0.11
   0   0  13    2.82    0.11
   0   0  13    2.70    0.12
  -1   0 -13    7.27    0.23
   1   0  13    7.30    0.20
   1   0  13    7.12    0.21
  -2   0 -13    2.28    0.12
   2   0  13    2.26    0.10
   2   0  13    2.30    0.10
  -3   0 -13    1.27    0.09
   3   0  13    1.15    0.08
   3   0  13    1.08    0.08
  -4   0 -13    9.95    0.31
   4   0  13   10.34    0.27
   4   0  13   10.01    0.28
   5   0  13    1.09    0.09
   6   0  13    0.19    0.05
   7   0  13    5.40    0.21
   4  -1 -13   11.53    0.33
   3  -1 -13    5.64    0.19
   2  -1 -13    0.31    0.06
   1  -1 -13    0.01    0.04
  -1   1  13    0.08    0.04
   0  -1 -13   10.32    0.26
   0  -1 -13    9.88    0.29
   0   1  13   10.14    0.28
   0   1  13   10.00    0.26
  -1  -1 -13    5.15    0.15
  -1  -1 -13    4.66    0.17
   1   1  13    4.92    0.16
   1   1  13    4.87    0.16
  -2  -1 -13   11.60    0.33
   2   1  13   11.55    0.30
   2   1  13   11.77    0.30
  -3  -1 -13    1.64    0.10
   3   1  13    1.53    0.09
   4   1  13   11.79    0.31
   5   1  13    0.53    0.07
   6   1  13    0.48    0.07
   7   1  13    0.57    0.08
   4  -2 -13    0.43    0.08
   3  -2 -13    2.72    0.13
   2  -2 -13    8.60    0.25
   1  -2 -13   12.07    0.32
  -1   2  13   12.49    0.32
   0  -2 -13   23.53    0.54
   0  -2 -13   23.44    0.58
   0   2  13   22.18    0.55
   0   2  13   22.92    0.53
  -1  -2 -13   18.29    0.48
  -1  -2 -13   18.72    0.44
   1   2  13   18.02    0.43
   2   2  13    8.94    0.25
   3   2  13    3.86    0.14
   4   2  13   10.13    0.28
   5   2  13    0.42    0.07
   6   2  13    7.66    0.25
   7   2  13    1.08    0.10
   4  -3 -13    0.07    0.05
   3  -3 -13    0.28    0.06
   2  -3 -13    0.39    0.06
  -2   3  13    0.44    0.06
   1  -3 -13   -0.01    0.03
  -1   3  13    0.08    0.04
   0  -3 -13    0.53    0.06
   0   3  13    0.38    0.06
  -1  -3 -13    1.91    0.10
   1   3  13    1.83    0.10
  -2  -3 -13   13.51    0.34
   3   3  13   19.99    0.48
   4   3  13    0.02    0.04
   5   3  13   12.59    0.34
   6   3  13    0.17    0.06
   7   3  13    1.73    0.12
   8   3  13    5.40    0.22
   3  -4 -13    0.79    0.08
   2  -4 -13    3.80    0.15
  -2   4  13    3.94    0.16
   1  -4 -13    1.24    0.09
  -1   4  13    1.50    0.09
   0  -4 -13    0.78    0.07
   0   4  13    0.80    0.07
  -1  -4 -13    0.14    0.04
   1   4  13    0.22    0.05
  -2  -4 -13    0.16    0.04
   2   4  13    0.38    0.05
   3   4  13    0.25    0.06
   4   4  13    1.68    0.09
   5   4  13    0.92    0.08
   6   4  13    0.68    0.08
   7   4  13    0.05    0.06
   8   4  13    0.93    0.10
   3  -5 -13    0.22    0.06
  -3   5  13    0.35    0.07
   2  -5 -13    0.86    0.08
  -2   5  13    0.69    0.08
   1  -5 -13    2.56    0.12
  -1   5  13    2.58    0.13
   0  -5 -13    2.14    0.11
   0   5  13    2.01    0.11
  -1  -5 -13    3.41    0.13
   1   5  13    3.50    0.14
  -2  -5 -13    2.59    0.11
  -3  -5 -13    0.41    0.05
   3   5  13    0.45    0.06
   4   5  13   -0.01    0.04
   5   5  13    0.29    0.06
   6   5  13    0.27    0.06
   7   5  13    1.69    0.11
   8   5  13    0.19    0.06
  -3   6  13    0.07    0.06
   2  -6 -13    0.27    0.06
  -2   6  13    0.39    0.07
   1  -6 -13    5.84    0.20
  -1   6  13    6.00    0.21
   0  -6 -13    0.86    0.08
   0   6  13    0.98    0.09
  -1  -6 -13    1.22    0.08
   1   6  13    1.20    0.09
  -2  -6 -13   -0.08    0.03
   2   6  13   -0.05    0.05
  -3  -6 -13   11.20    0.31
   4   6  13    1.68    0.10
   5   6  13    0.01    0.04
   6   6  13   -0.06    0.04
   7   6  13    1.17    0.10
   2  -7 -13    0.16    0.06
  -2   7  13    0.13    0.06
   1  -7 -13    1.39    0.10
  -1   7  13    1.30    0.10
   0  -7 -13    1.69    0.10
   0   7  13    1.79    0.11
  -1  -7 -13    1.20    0.09
   1   7  13    0.93    0.08
  -2  -7 -13    0.18    0.05
   2   7  13    0.21    0.06
  -3  -7 -13   12.17    0.37
   3   7  13   16.64    0.38
  -4  -7 -13    0.28    0.05
   4   7  13    0.26    0.06
   5   7  13    0.18    0.05
   6   7  13    0.02    0.06
   7   7  13    0.04    0.06
   1  -8 -13    0.35    0.07
  -1   8  13    0.28    0.07
   0  -8 -13    0.58    0.07
   0   8  13    0.56    0.08
  -1  -8 -13    1.22    0.09
   1   8  13    1.33    0.10
  -2  -8 -13    0.06    0.04
   2   8  13    0.13    0.06
  -3  -8 -13    0.65    0.07
   3   8  13    0.77    0.08
  -4  -8 -13    2.67    0.13
   4   8  13    2.46    0.12
   5   8  13    2.83    0.14
   6   8  13    1.48    0.10
   7   8  13    0.14    0.06
   0  -9 -13    5.25    0.20
   0   9  13    5.33    0.21
  -1  -9 -13    0.08    0.05
   1   9  13    0.05    0.05
  -2  -9 -13    1.91    0.11
   2   9  13    1.87    0.12
  -3  -9 -13    1.28    0.10
   3   9  13    1.56    0.10
  -4  -9 -13    1.02    0.09
   4   9  13    1.20    0.09
  -5  -9 -13    0.87    0.09
   5   9  13    0.69    0.08
   6   9  13   -0.06    0.05
   7   9  13    0.40    0.08
  -1 -10 -13    0.28    0.06
   1  10  13    0.23    0.07
  -2 -10 -13    0.37    0.07
   2  10  13    0.48    0.08
  -3 -10 -13    1.25    0.10
   3  10  13    1.19    0.10
  -4 -10 -13    1.37    0.10
   4  10  13    1.49    0.11
  -5 -10 -13    0.55    0.07
   5  10  13    0.65    0.08
   6  10  13    0.34    0.07
  -3 -11 -13    0.05    0.05
   3  11  13   -0.02    0.06
  -4 -11 -13    3.67    0.17
   4  11  13    3.63    0.17
  -5 -11 -13    0.09    0.05
   2   9 -14    0.11    0.07
   1   9 -14   -0.01    0.06
  -1  -9  14    0.01    0.06
   0   9 -14    1.85    0.13
   0  -9  14    1.98    0.13
  -1   9 -14    0.07    0.06
   4   8 -14    0.14    0.07
   3   8 -14    1.58    0.12
  -3  -8  14    1.53    0.12
   2   8 -14    0.19    0.06
  -2  -8  14    0.15    0.06
   1   8 -14    0.04    0.06
  -1  -8  14    0.02    0.05
   0   8 -14    1.42    0.11
   0  -8  14    1.49    0.11
  -1   8 -14    0.16    0.06
   1  -8  14    0.20    0.07
  -2   8 -14    0.06    0.05
   2  -8  14    0.17    0.07
  -3   8 -14    0.36    0.08
   3   7 -14    0.18    0.06
  -3  -7  14    0.10    0.06
   2   7 -14    0.27    0.07
  -2  -7  14    0.32    0.07
   1   7 -14    0.11    0.05
  -1  -7  14    0.19    0.05
   0   7 -14    0.76    0.09
   0  -7  14    0.64    0.08
  -1   7 -14    1.41    0.11
   1  -7  14    1.62    0.11
  -2   7 -14    0.55    0.07
   2  -7  14    0.58    0.07
  -3   7 -14    0.06    0.05
   3  -7  14    0.00    0.06
  -4   7 -14    0.02    0.05
   4   6 -14    1.78    0.11
  -4  -6  14    1.83    0.13
   3   6 -14    1.15    0.10
  -3  -6  14    1.05    0.10
   2   6 -14    0.91    0.09
  -2  -6  14    0.77    0.09
   1   6 -14   -0.01    0.04
  -1  -6  14    0.02    0.04
   0   6 -14    0.09    0.05
   0  -6  14    0.09    0.05
  -1   6 -14    0.62    0.08
   1  -6  14    0.71    0.08
  -2   6 -14    0.33    0.07
   2  -6  14    0.21    0.06
  -3   6 -14    0.16    0.05
   3  -6  14    0.22    0.06
  -4   6 -14    2.40    0.15
   4  -6  14    2.41    0.14
  -5   6 -14    0.93    0.10
   4   5 -14    0.18    0.06
  -4  -5  14    0.07    0.06
   3   5 -14    0.85    0.09
   3   5 -14    0.85    0.08
  -3  -5  14    0.64    0.08
   2   5 -14    4.32    0.18
  -2  -5  14    4.31    0.18
   1   5 -14    0.42    0.07
  -1  -5  14    0.42    0.06
   0   5 -14    2.89    0.14
   0  -5  14    2.83    0.13
  -1   5 -14    7.03    0.25
   1  -5  14    7.73    0.24
  -2   5 -14    4.21    0.18
   2  -5  14    4.33    0.17
  -3   5 -14    2.67    0.14
   3  -5  14    2.38    0.13
  -4   5 -14    3.13    0.16
   4  -5  14    3.26    0.15
   4  -5  14    3.47    0.15
  -5   5 -14    0.20    0.07
   5  -5  14    0.19    0.07
   5   4 -14    0.61    0.08
   4   4 -14    4.24    0.17
   3   4 -14    1.33    0.09
  -3  -4  14    1.23    0.10
   2   4 -14    2.33    0.12
  -2  -4  14    2.30    0.12
   1   4 -14    1.34    0.09
  -1  -4  14    1.35    0.09
   0   4 -14    1.93    0.11
   0  -4  14    2.04    0.11
  -1   4 -14    9.88    0.31
   1  -4  14    9.83    0.29
  -2   4 -14    0.21    0.05
   2  -4  14    0.24    0.06
  -3   4 -14    0.14    0.06
   3  -4  14    0.12    0.05
   3  -4  14    0.17    0.06
  -4   4 -14    0.01    0.04
   4  -4  14    0.11    0.06
   4  -4  14   -0.03    0.04
  -5   4 -14    0.73    0.09
   5  -4  14    0.72    0.08
   5  -4  14    0.76    0.08
  -6   4 -14    3.98    0.20
   4   3 -14   -0.04    0.05
   3   3 -14    0.07    0.05
  -3  -3  14    0.05    0.05
   2   3 -14    2.22    0.12
   2   3 -14    2.37    0.11
  -2  -3  14    2.21    0.12
   1   3 -14    0.37    0.06
  -1  -3  14    0.28    0.05
   0   3 -14    9.40    0.29
   0  -3  14    9.58    0.28
  -1   3 -14    7.64    0.25
   1  -3  14    7.75    0.23
  -2   3 -14    4.14    0.17
   2  -3  14    4.06    0.15
   2  -3  14    4.29    0.15
  -3   3 -14    2.69    0.14
   3  -3  14    2.95    0.13
   3  -3  14    2.83    0.12
  -4   3 -14    1.68    0.12
   4  -3  14    1.80    0.11
   4  -3  14    1.91    0.11
  -5   3 -14    1.51    0.12
   5  -3  14    1.50    0.10
   5  -3  14    1.42    0.10
   6  -3  14    0.25    0.07
   6  -3  14    0.43    0.08
   4   2 -14    0.43    0.07
   3   2 -14    0.19    0.05
   2   2 -14    1.29    0.09
  -2  -2  14    1.27    0.10
   1   2 -14    0.28    0.05
   1   2 -14    0.25    0.05
  -1  -2  14    0.16    0.05
   0   2 -14    2.37    0.12
   0  -2  14    2.36    0.12
  -1   2 -14    3.49    0.15
   1  -2  14    3.80    0.14
  -2   2 -14   10.13    0.31
   2  -2  14   10.05    0.27
   2  -2  14   10.03    0.28
  -3   2 -14    0.46    0.06
   3  -2  14    0.43    0.06
   3  -2  14    0.35    0.05
  -4   2 -14    0.76    0.09
   4  -2  14    0.76    0.08
   4  -2  14    0.81    0.07
  -5   2 -14    4.48    0.20
   5  -2  14    4.11    0.17
   5  -2  14    4.33    0.17
   6  -2  14    0.94    0.09
   4   1 -14    1.11    0.10
   3   1 -14    0.15    0.05
   2   1 -14    0.27    0.05
  -2  -1  14    0.28    0.06
   1   1 -14    0.14    0.05
   1   1 -14    0.15    0.04
  -1  -1  14    0.18    0.05
   0   1 -14   15.89    0.43
   0  -1  14   16.77    0.42
  -1   1 -14    0.88    0.08
   1  -1  14    0.80    0.07
   1  -1  14    0.95    0.07
  -2   1 -14    2.55    0.13
   2  -1  14    2.53    0.11
   2  -1  14    2.43    0.11
  -3   1 -14    5.11    0.20
   3  -1  14    5.35    0.18
   3  -1  14    5.41    0.18
  -4   1 -14    5.03    0.20
   4  -1  14    5.28    0.17
   4  -1  14    5.13    0.18
   5  -1  14    3.22    0.14
   6  -1  14    0.04    0.05
   4   0 -14    1.48    0.11
   3   0 -14    0.84    0.08
   2   0 -14    2.22    0.11
   1   0 -14    0.27    0.05
  -1   0  14    0.28    0.06
   0   0 -14    0.38    0.05
   0   0 -14    0.68    0.07
   0   0  14    0.39    0.05
   0   0  14    0.44    0.06
  -1   0 -14    0.26    0.05
   1   0  14    0.31    0.05
   1   0  14    0.23    0.05
  -2   0 -14    4.74    0.18
   2   0  14    4.83    0.16
   2   0  14    4.77    0.16
  -3   0 -14   17.25    0.47
   3   0  14   17.44    0.42
   3   0  14   17.15    0.42
  -4   0 -14    1.29    0.10
   4   0  14    1.43    0.09
   5   0  14    1.03    0.09
   6   0  14    0.04    0.05
   7   0  14    5.92    0.23
   4  -1 -14   -0.04    0.06
   3  -1 -14    0.30    0.06
   2  -1 -14    1.14    0.08
   1  -1 -14    0.21    0.05
   0  -1 -14   10.67    0.31
   0  -1 -14   10.57    0.28
   0   1  14   10.91    0.28
   0   1  14   10.77    0.30
  -1  -1 -14    0.89    0.08
   1   1  14    0.92    0.07
   1   1  14    0.92    0.07
  -2  -1 -14    1.34    0.09
   2   1  14    1.32    0.08
  -3  -1 -14    0.62    0.07
   3   1  14    0.54    0.06
   4   1  14    3.55    0.14
   5   1  14   10.30    0.30
   6   1  14   -0.02    0.05
   7   1  14    1.75    0.12
   4  -2 -14    0.75    0.08
   3  -2 -14    0.01    0.05
   2  -2 -14    1.86    0.10
   1  -2 -14    0.01    0.04
  -1   2  14    0.10    0.04
   0  -2 -14    0.97    0.07
   0   2  14    0.86    0.08
  -1  -2 -14    5.57    0.20
  -1  -2 -14    5.71    0.17
   1   2  14    5.52    0.18
   2   2  14   13.96    0.35
   3   2  14    4.48    0.16
   4   2  14    0.34    0.06
   5   2  14    2.21    0.12
   6   2  14    1.38    0.10
   7   2  14    0.04    0.05
   3  -3 -14   -0.06    0.05
   2  -3 -14    0.29    0.05
   1  -3 -14    0.23    0.05
  -1   3  14    0.13    0.05
   0  -3 -14    2.03    0.10
   0   3  14    2.12    0.11
  -1  -3 -14    1.66    0.09
   1   3  14    1.41    0.09
   2   3  14    1.34    0.09
   3   3  14    1.63    0.10
   4   3  14    4.02    0.15
   5   3  14    7.14    0.23
   6   3  14    3.49    0.16
   7   3  14    0.17    0.06
   3  -4 -14    0.01    0.05
   2  -4 -14    0.14    0.06
  -2   4  14    0.08    0.05
   1  -4 -14    0.15    0.05
  -1   4  14    0.17    0.06
   0  -4 -14    2.86    0.12
   0   4  14    2.88    0.13
  -1  -4 -14    0.03    0.04
   1   4  14    0.03    0.04
  -2  -4 -14    0.39    0.05
   2   4  14    0.63    0.07
   3   4  14   20.26    0.49
   4   4  14    2.36    0.12
   5   4  14    2.56    0.12
   6   4  14    2.43    0.13
   7   4  14    1.54    0.11
   2  -5 -14    0.11    0.06
  -2   5  14    0.20    0.06
   1  -5 -14    0.02    0.05
  -1   5  14    0.07    0.05
   0  -5 -14    4.13    0.15
   0   5  14    3.54    0.15
  -1  -5 -14    1.03    0.08
   1   5  14    1.03    0.09
  -2  -5 -14    0.02    0.03
   2   5  14    0.11    0.05
   3   5  14   -0.04    0.05
   4   5  14    0.27    0.05
   5   5  14    0.10    0.05
   6   5  14    5.46    0.20
   7   5  14    0.01    0.06
   2  -6 -14    1.07    0.09
  -2   6  14    1.11    0.10
   1  -6 -14    0.20    0.06
  -1   6  14    0.21    0.06
   0  -6 -14    0.00    0.04
   0   6  14   -0.03    0.05
  -1  -6 -14    0.96    0.08
   1   6  14    0.76    0.08
  -2  -6 -14   10.33    0.31
   2   6  14   12.82    0.32
  -3  -6 -14    1.66    0.09
   4   6  14    0.22    0.06
   5   6  14    2.24    0.12
   6   6  14    2.79    0.14
   7   6  14    0.28    0.07
  -2   7  14   -0.04    0.05
   1  -7 -14    0.03    0.05
  -1   7  14    0.04    0.05
   0  -7 -14    5.83    0.21
   0   7  14    5.80    0.21
  -1  -7 -14    0.13    0.05
   1   7  14    0.09    0.06
  -2  -7 -14   13.72    0.39
   2   7  14   15.90    0.40
  -3  -7 -14    0.18    0.05
   3   7  14    0.30    0.06
   4   7  14    1.34    0.10
   5   7  14    5.64    0.20
   6   7  14    7.95    0.26
   7   7  14    0.02    0.06
  -1   8  14    0.36    0.08
   0  -8 -14    0.17    0.05
   0   8  14    0.10    0.06
  -1  -8 -14    0.03    0.05
   1   8  14    0.05    0.06
  -2  -8 -14    0.55    0.07
   2   8  14    0.48    0.08
  -3  -8 -14    6.83    0.23
  -4  -8 -14    5.44    0.21
   4   8  14    7.04    0.22
   5   8  14    1.40    0.11
   6   8  14    3.98    0.17
  -1  -9 -14    0.11    0.06
   1   9  14    0.09    0.06
  -2  -9 -14    0.66    0.08
   2   9  14    0.63    0.08
  -3  -9 -14   -0.03    0.04
   3   9  14    0.04    0.05
  -4  -9 -14   -0.02    0.03
   4   9  14   -0.05    0.05
   5   9  14    2.65    0.14
   6   9  14    0.16    0.06
  -2 -10 -14    0.07    0.05
  -3 -10 -14    0.52    0.08
   3  10  14    0.70    0.09
  -4 -10 -14   -0.04    0.04
   4  10  14    0.03    0.06
  -5 -10 -14    0.14    0.05
   5  10  14    0.01    0.06
   2   8 -15    1.01    0.10
   1   8 -15    1.68    0.13
  -1  -8  15    1.84    0.13
   0   8 -15    3.22    0.17
   0  -8  15    3.59    0.17
  -1   8 -15    1.75    0.13
   1  -8  15    2.03    0.13
   3   7 -15    0.10    0.06
   2   7 -15    0.01    0.06
  -2  -7  15   -0.02    0.06
   1   7 -15    0.34    0.07
  -1  -7  15    0.25    0.06
   0   7 -15    0.82    0.09
   0  -7  15    0.87    0.09
  -1   7 -15    7.62    0.27
   1  -7  15    7.81    0.26
  -2   7 -15    1.31    0.11
   2  -7  15    1.48    0.11
  -3   7 -15    3.42    0.18
   3  -7  15    3.57    0.17
   3   6 -15    1.34    0.11
  -3  -6  15    1.20    0.11
   2   6 -15    0.34    0.07
  -2  -6  15    0.33    0.07
   1   6 -15    0.12    0.06
  -1  -6  15    0.02    0.05
   0   6 -15    0.83    0.09
   0  -6  15    0.73    0.08
  -1   6 -15    2.62    0.14
   1  -6  15    2.65    0.13
  -2   6 -15    0.19    0.06
   2  -6  15    0.10    0.05
  -3   6 -15    0.52    0.08
   3  -6  15    0.46    0.08
  -4   6 -15    1.80    0.13
   4  -6  15    2.04    0.13
   4   5 -15    0.15    0.06
  -3  -5  15    1.25    0.11
   2   5 -15    1.02    0.09
  -2  -5  15    1.16    0.10
   1   5 -15    2.82    0.14
  -1  -5  15    2.83    0.14
   0   5 -15    3.59    0.16
   0  -5  15    3.73    0.16
  -1   5 -15    0.08    0.05
   1  -5  15    0.09    0.05
  -2   5 -15    0.21    0.06
   2  -5  15    0.24    0.06
  -3   5 -15    1.90    0.13
   3  -5  15    1.97    0.12
  -4   5 -15    1.44    0.12
   4  -5  15    1.24    0.10
   5  -5  15    0.06    0.06
   5  -5  15    0.10    0.06
   4   4 -15    0.09    0.06
   3   4 -15   -0.04    0.05
  -3  -4  15    0.03    0.06
   2   4 -15    1.81    0.11
  -2  -4  15    2.01    0.12
   1   4 -15    3.00    0.14
  -1  -4  15    3.01    0.14
   0   4 -15    6.85    0.24
   0  -4  15    7.18    0.23
  -1   4 -15    0.25    0.06
   1  -4  15    0.25    0.06
  -2   4 -15    3.83    0.17
   2  -4  15    4.08    0.16
  -3   4 -15    0.10    0.05
   3  -4  15    0.08    0.05
  -4   4 -15    1.66    0.12
   4  -4  15    1.60    0.11
   4  -4  15    1.41    0.10
  -5   4 -15    0.56    0.08
   5  -4  15    0.48    0.07
   5  -4  15    0.56    0.08
   4   3 -15    0.71    0.08
   3   3 -15    0.41    0.06
  -3  -3  15    0.40    0.08
  -2  -3  15   -0.05    0.05
   1   3 -15    0.03    0.05
  -1  -3  15   -0.07    0.04
   0   3 -15    0.40    0.06
   0  -3  15    0.40    0.06
  -1   3 -15    1.38    0.10
   1  -3  15    1.34    0.09
  -2   3 -15    8.28    0.28
   2  -3  15    8.88    0.26
  -3   3 -15    5.63    0.22
   3  -3  15    5.62    0.19
   3  -3  15    5.60    0.19
  -4   3 -15    0.06    0.05
   4  -3  15    0.18    0.05
   4  -3  15    0.11    0.05
  -5   3 -15    0.38    0.08
   5  -3  15    0.55    0.07
   5  -3  15    0.39    0.07
   6  -3  15    0.03    0.06
   6  -3  15   -0.08    0.05
   4   2 -15    0.05    0.06
   3   2 -15    1.03    0.09
   2   2 -15    3.69    0.14
  -2  -2  15    3.65    0.16
   1   2 -15    0.39    0.06
  -1  -2  15    0.38    0.07
   0   2 -15    0.40    0.06
   0  -2  15    0.36    0.06
  -1   2 -15    1.55    0.10
   1  -2  15    1.57    0.09
  -2   2 -15    4.30    0.18
   2  -2  15    4.60    0.16
   2  -2  15    4.63    0.16
  -3   2 -15    1.18    0.10
   3  -2  15    1.26    0.09
   3  -2  15    1.35    0.09
  -4   2 -15    6.08    0.24
   4  -2  15    6.18    0.21
   4  -2  15    6.37    0.21
  -5   2 -15    0.97    0.10
   5  -2  15    0.92    0.09
   5  -2  15    0.90    0.08
   6  -2  15    1.74    0.12
   4   1 -15    1.29    0.10
   3   1 -15    0.80    0.08
   2   1 -15    4.08    0.15
  -2  -1  15    4.39    0.18
   1   1 -15    2.88    0.12
  -1  -1  15    2.98    0.14
   0   1 -15    2.57    0.12
   0  -1  15    2.30    0.12
  -1   1 -15   10.20    0.31
   1  -1  15   10.09    0.28
  -2   1 -15    2.48    0.13
   2  -1  15    2.66    0.12
   2  -1  15    2.57    0.11
  -3   1 -15    0.26    0.06
   3  -1  15    0.22    0.05
   3  -1  15    0.26    0.05
  -4   1 -15    6.14    0.23
   4  -1  15    6.25    0.21
   5  -1  15    0.21    0.06
   6  -1  15    0.04    0.06
   4   0 -15    0.15    0.06
   3   0 -15    0.12    0.05
   2   0 -15    0.05    0.04
   1   0 -15    2.88    0.12
  -1   0  15    2.96    0.14
   0   0 -15    4.25    0.17
   0   0  15    4.20    0.16
  -1   0 -15    3.57    0.15
   1   0  15    3.51    0.14
   1   0  15    3.33    0.13
  -2   0 -15    1.39    0.10
   2   0  15    1.25    0.09
   2   0  15    1.32    0.09
  -3   0 -15    9.96    0.32
   3   0  15   10.10    0.28
  -4   0 -15    0.01    0.05
   4   0  15    0.18    0.05
   5   0  15    0.96    0.09
   6   0  15    1.53    0.11
   3  -1 -15    0.61    0.08
   2  -1 -15    2.59    0.12
   1  -1 -15    0.52    0.06
   0  -1 -15    5.04    0.17
   0  -1 -15    5.16    0.19
   0   1  15    4.81    0.18
  -1  -1 -15    2.35    0.12
   1   1  15    2.40    0.11
  -2  -1 -15    0.95    0.09
   2   1  15    0.89    0.08
  -3  -1 -15   20.42    0.55
   3   1  15   21.19    0.50
   4   1  15    1.75    0.10
   5   1  15    0.00    0.05
   6   1  15    0.01    0.05
   3  -2 -15    0.05    0.05
   2  -2 -15    2.46    0.12
   1  -2 -15    1.70    0.10
   0  -2 -15    9.23    0.25
   0   2  15    8.71    0.25
   1   2  15    7.16    0.22
   2   2  15    2.63    0.12
   3   2  15    3.78    0.15
   4   2  15    7.20    0.22
   5   2  15    3.37    0.15
   6   2  15    4.80    0.19
   7   2  15    0.81    0.10
   3  -3 -15    0.52    0.08
   2  -3 -15    0.50    0.07
   1  -3 -15    3.16    0.14
  -1   3  15    3.54    0.15
   0  -3 -15    2.08    0.11
   0   3  15    2.06    0.11
  -1  -3 -15    0.14    0.04
   1   3  15    0.15    0.05
   2   3  15    3.55    0.14
   3   3  15   12.24    0.33
   4   3  15    2.92    0.13
   5   3  15    9.55    0.28
   6   3  15    0.71    0.08
   7   3  15    0.83    0.10
   2  -4 -15   -0.01    0.04
   1  -4 -15    0.36    0.06
  -1   4  15    0.50    0.07
   0  -4 -15   13.07    0.35
   0   4  15   13.25    0.35
  -1  -4 -15    3.42    0.14
   1   4  15    3.31    0.14
   2   4  15    0.55    0.07
   3   4  15    0.09    0.05
   4   4  15    3.79    0.15
   5   4  15    1.62    0.11
   6   4  15   -0.07    0.05
   7   4  15    4.96    0.20
   2  -5 -15    0.07    0.06
  -2   5  15    0.13    0.06
   1  -5 -15    0.00    0.05
  -1   5  15    0.16    0.06
   0  -5 -15    1.12    0.09
   0   5  15    1.14    0.09
  -1  -5 -15    4.78    0.17
   1   5  15    4.37    0.17
  -2  -5 -15    0.00    0.04
   2   5  15    0.10    0.05
   3   5  15    3.00    0.14
   4   5  15    5.16    0.19
   5   5  15    0.04    0.05
   6   5  15   -0.03    0.05
  -2   6  15    0.18    0.07
   1  -6 -15    0.40    0.07
  -1   6  15    0.37    0.07
   0  -6 -15    1.00    0.09
   0   6  15    0.90    0.09
  -1  -6 -15   -0.04    0.04
   1   6  15    0.05    0.05
  -2  -6 -15    2.58    0.13
   2   6  15    3.17    0.14
   3   6  15    0.68    0.08
   4   6  15    0.62    0.07
   5   6  15    4.23    0.17
   6   6  15    3.12    0.15
  -1   7  15    0.00    0.06
   0  -7 -15    2.45    0.13
   0   7  15    2.15    0.13
  -1  -7 -15    0.96    0.09
   1   7  15    1.01    0.09
  -2  -7 -15    2.26    0.12
   2   7  15    2.55    0.13
  -3  -7 -15    0.74    0.07
   4   7  15    1.10    0.09
   5   7  15    0.48    0.07
   6   7  15    3.54    0.17
   0  -8 -15    0.04    0.05
   0   8  15    0.16    0.07
  -1  -8 -15    5.57    0.21
   1   8  15    5.59    0.21
  -2  -8 -15    4.50    0.18
   2   8  15    4.61    0.19
  -3  -8 -15    0.05    0.04
   3   8  15    0.09    0.06
   4   8  15    2.34    0.13
   5   8  15    0.64    0.08
  -2  -9 -15    0.06    0.05
   2   9  15    0.14    0.07
  -3  -9 -15    4.07    0.18
   3   9  15    5.46    0.20
  -4  -9 -15    0.00    0.04
   4   9  15    0.02    0.06
  -3 -10 -15    2.34    0.14
  -4 -10 -15    0.44    0.07
   2   7 -16    0.08    0.06
   1   7 -16    2.86    0.15
  -1  -7  16    2.79    0.15
   0   7 -16    0.06    0.06
   0  -7  16   -0.03    0.05
  -1   7 -16   -0.04    0.05
   1  -7  16   -0.01    0.06
   2   6 -16   -0.06    0.05
  -2  -6  16    0.04    0.06
   1   6 -16    0.35    0.07
  -1  -6  16    0.35    0.07
   0   6 -16    0.90    0.09
   0  -6  16    0.88    0.09
  -1   6 -16    2.09    0.13
   1  -6  16    2.09    0.12
  -2   6 -16    0.30    0.07
   2  -6  16    0.18    0.06
   3  -6  16    0.11    0.06
   2   5 -16   -0.02    0.05
  -2  -5  16   -0.02    0.05
   1   5 -16    0.99    0.09
  -1  -5  16    1.04    0.10
   0   5 -16    0.85    0.09
   0  -5  16    0.90    0.08
  -1   5 -16    0.07    0.05
   1  -5  16    0.15    0.06
  -2   5 -16   -0.01    0.05
   2  -5  16    0.02    0.05
  -3   5 -16    2.48    0.15
   3  -5  16    2.60    0.14
   4  -5  16    0.02    0.06
  -3  -4  16   -0.01    0.05
  -2  -4  16    1.20    0.11
   1   4 -16    0.07    0.05
  -1  -4  16    0.03    0.05
   0   4 -16    1.66    0.11
   0  -4  16    1.70    0.11
  -1   4 -16    1.77    0.11
   1  -4  16    1.59    0.10
  -2   4 -16    0.33    0.06
   2  -4  16    0.31    0.06
  -3   4 -16    1.50    0.11
   3  -4  16    1.36    0.10
  -4   4 -16   -0.02    0.05
   4  -4  16   -0.02    0.05
   5  -4  16    4.36    0.18
   5  -4  16    4.43    0.19
   3   3 -16    0.74    0.08
  -2  -3  16    0.50    0.08
   1   3 -16    0.68    0.08
  -1  -3  16    0.63    0.08
   0   3 -16    3.80    0.17
   0  -3  16    3.78    0.16
  -1   3 -16    0.01    0.05
   1  -3  16    0.00    0.05
  -2   3 -16    1.13    0.10
   2  -3  16    1.13    0.09
  -3   3 -16    1.15    0.09
   3  -3  16    1.11    0.09
  -4   3 -16    1.20    0.11
   4  -3  16    1.23    0.10
   4  -3  16    1.00    0.09
  -5   3 -16    1.73    0.13
   5  -3  16    1.63    0.11
   5  -3  16    1.73    0.11
   3   2 -16   -0.01    0.05
  -2  -2  16    1.90    0.12
   1   2 -16    0.24    0.06
  -1  -2  16    0.20    0.06
   0   2 -16    0.11    0.05
   0  -2  16    0.00    0.05
  -1   2 -16    2.08    0.12
   1  -2  16    2.24    0.12
  -2   2 -16    1.24    0.10
   2  -2  16    1.18    0.09
  -3   2 -16    3.81    0.17
   3  -2  16    3.84    0.15
   3  -2  16    4.02    0.15
  -4   2 -16    0.13    0.06
   4  -2  16    0.07    0.05
   4  -2  16    0.11    0.05
  -5   2 -16    1.03    0.11
   5  -2  16    0.92    0.09
   3   1 -16   -0.01    0.05
   2   1 -16    0.03    0.04
  -1  -1  16    0.12    0.06
   0   1 -16    3.15    0.14
   0  -1  16    2.99    0.14
  -1   1 -16    0.06    0.05
   1  -1  16    0.18    0.05
  -2   1 -16    2.15    0.12
   2  -1  16    2.05    0.11
  -3   1 -16    1.95    0.12
   3  -1  16    2.07    0.11
  -4   1 -16    0.60    0.08
   4  -1  16    0.62    0.07
   5  -1  16    0.52    0.07
   6  -1  16    1.84    0.12
   3   0 -16    0.18    0.06
   2   0 -16    0.03    0.04
   1   0 -16    2.40    0.11
  -1   0  16    2.38    0.13
   0   0 -16    0.35    0.06
   0   0  16    0.34    0.06
  -1   0 -16    0.15    0.05
   1   0  16    0.17    0.05
  -2   0 -16    4.11    0.17
   2   0  16    3.82    0.15
  -3   0 -16    0.87    0.09
   3   0  16    0.87    0.08
   4   0  16    0.78    0.07
   5   0  16    0.63    0.08
   6   0  16    2.10    0.13
   3  -1 -16    0.38    0.07
   2  -1 -16    0.81    0.08
   1  -1 -16    0.58    0.07
  -1  -1 -16    0.47    0.07
   1   1  16    0.44    0.06
  -2  -1 -16    4.35    0.18
   2   1  16    4.25    0.16
   3   1  16    0.65    0.07
   4   1  16    0.16    0.05
   5   1  16    0.84    0.08
   6   1  16    1.22    0.11
   2  -2 -16    0.52    0.07
   1  -2 -16    4.68    0.17
   0  -2 -16    0.08    0.04
   1   2  16    0.78    0.07
   2   2  16    1.85    0.10
   3   2  16    2.23    0.12
   4   2  16    7.35    0.23
   5   2  16    0.90    0.09
   6   2  16    0.40    0.07
   2  -3 -16    0.00    0.05
   1  -3 -16    0.77    0.08
   0  -3 -16    0.03    0.04
   0   3  16    0.02    0.05
   1   3  16    6.97    0.22
   2   3  16    2.03    0.11
   3   3  16    2.00    0.11
   4   3  16   -0.04    0.05
   5   3  16    0.10    0.06
   6   3  16   -0.03    0.05
   2  -4 -16    0.90    0.09
   1  -4 -16    0.04    0.05
   0  -4 -16    0.45    0.06
   0   4  16    0.41    0.07
  -1  -4 -16    0.28    0.06
   1   4  16    0.27    0.06
   2   4  16    0.31    0.06
   3   4  16    3.72    0.15
   4   4  16    0.01    0.05
   5   4  16    0.70    0.08
   6   4  16    0.06    0.06
   1  -5 -16    0.60    0.08
  -1   5  16    0.57    0.08
   0  -5 -16    0.32    0.06
   0   5  16    0.50    0.08
  -1  -5 -16    2.88    0.13
   1   5  16    2.74    0.13
   2   5  16    2.78    0.13
   3   5  16    4.02    0.16
   4   5  16    1.00    0.08
   5   5  16    0.18    0.06
   6   5  16    0.69    0.09
  -1   6  16    0.17    0.06
   0  -6 -16    0.69    0.08
   0   6  16    0.54    0.08
  -1  -6 -16    0.07    0.05
   1   6  16    0.02    0.05
  -2  -6 -16   -0.05    0.04
   2   6  16    0.08    0.06
   3   6  16    2.71    0.13
   4   6  16    2.27    0.13
   5   6  16    6.34    0.22
   0  -7 -16    0.74    0.08
   0   7  16    0.63    0.09
  -1  -7 -16    1.36    0.10
   1   7  16    1.20    0.11
  -2  -7 -16    5.04    0.19
   2   7  16    5.12    0.19
   3   7  16    0.02    0.05
   4   7  16    0.38    0.07
   5   7  16    0.61    0.08
  -1  -8 -16    2.45    0.13
  -2  -8 -16    1.28    0.10
   2   8  16    1.36    0.11
  -3  -8 -16   -0.04    0.04
   3   8  16    0.05    0.06
   4   8  16    3.16    0.15
  -3  -9 -16    0.72    0.08
   1   6 -17    1.04    0.10
   0   6 -17    2.47    0.14
   0  -6  17    2.41    0.14
   1  -6  17    0.39    0.07
   1   5 -17    0.83    0.09
  -1  -5  17    0.76    0.09
   0   5 -17    0.29    0.07
   0  -5  17    0.29    0.06
  -1   5 -17   -0.05    0.04
   1  -5  17    0.02    0.05
  -2   5 -17    0.36    0.07
   2  -5  17    0.48    0.08
   3  -5  17    2.77    0.14
  -2  -4  17   -0.02    0.06
   1   4 -17    0.54    0.08
  -1  -4  17    0.51    0.08
   0   4 -17    0.51    0.07
   0  -4  17    0.50    0.08
  -1   4 -17    1.95    0.12
   1  -4  17    1.86    0.11
  -2   4 -17    0.10    0.06
   2  -4  17    0.00    0.05
  -3   4 -17    5.94    0.24
   3  -4  17    6.12    0.22
   4  -4  17    0.90    0.10
  -2  -3  17   -0.02    0.06
   1   3 -17    4.15    0.18
  -1  -3  17    4.49    0.19
   0   3 -17    0.97    0.09
   0  -3  17    1.01    0.09
  -1   3 -17    0.10    0.05
   1  -3  17    0.04    0.05
  -2   3 -17    0.15    0.06
   2  -3  17    0.16    0.06
  -3   3 -17    0.58    0.08
   3  -3  17    0.43    0.07
  -4   3 -17    0.10    0.06
   4  -3  17    0.12    0.06
   3   2 -17    0.78    0.09
  -2  -2  17    0.67    0.09
  -1  -2  17    0.04    0.06
   0   2 -17    7.38    0.25
   0  -2  17    7.14    0.24
  -1   2 -17    4.44    0.19
   1  -2  17    4.37    0.17
  -2   2 -17    0.12    0.06
   2  -2  17    0.15    0.06
  -3   2 -17    0.15    0.05
   3  -2  17    0.26    0.06
  -4   2 -17    1.75    0.13
   4  -2  17    1.82    0.11
   5  -2  17   -0.11    0.05
   3   1 -17    0.08    0.05
  -1  -1  17    3.56    0.17
   0   1 -17   -0.02    0.05
   0  -1  17    0.01    0.05
  -1   1 -17    6.69    0.24
   1  -1  17    6.64    0.22
  -2   1 -17    5.23    0.21
  -3   1 -17    0.80    0.09
   3  -1  17    0.83    0.08
  -4   1 -17   11.81    0.38
   4  -1  17   12.09    0.34
   5  -1  17    0.34    0.07
   2   0 -17   -0.10    0.04
  -1   0  17    0.63    0.08
  -1   0 -17    0.11    0.06
  -2   0 -17    3.82    0.17
  -3   0 -17    0.79    0.09
   3   0  17    0.85    0.08
   4   0  17   -0.04    0.05
   5   0  17    0.67    0.08
   2  -1 -17    0.76    0.08
  -1  -1 -17    0.11    0.06
  -2  -1 -17    0.48    0.08
   2   1  17    0.54    0.07
   3   1  17    0.10    0.05
   4   1  17    1.98    0.11
   5   1  17    0.39    0.07
   2  -2 -17    0.54    0.07
   1  -2 -17    0.00    0.05
   1   2  17    5.17    0.18
   2   2  17    4.54    0.17
   3   2  17    1.62    0.10
   4   2  17    0.06    0.05
   5   2  17    0.56    0.07
   1  -3 -17    0.06    0.05
   0  -3 -17    0.92    0.08
   1   3  17    0.62    0.07
   2   3  17    5.41    0.19
   3   3  17    1.89    0.11
   4   3  17    0.04    0.05
   5   3  17    3.18    0.15
   1  -4 -17    0.19    0.06
   0  -4 -17    0.01    0.05
   0   4  17    0.04    0.05
   1   4  17   -0.03    0.05
   2   4  17    2.87    0.13
   3   4  17    0.83    0.08
   4   4  17    3.15    0.15
   5   4  17    0.17    0.06
   0  -5 -17    0.10    0.05
   0   5  17    0.19    0.06
  -1  -5 -17    2.32    0.12
   1   5  17    2.27    0.13
   2   5  17    0.53    0.08
   3   5  17    0.26    0.06
   4   5  17    0.04    0.05
   5   5  17    1.15    0.10
   0  -6 -17    1.29    0.10
   0   6  17    1.43    0.11
  -1  -6 -17    0.59    0.08
   1   6  17    0.54    0.08
   2   6  17    7.28    0.24
   3   6  17    2.59    0.14
   4   6  17    0.39    0.07
  -1  -7 -17    2.34    0.13
   2   7  17    1.89    0.13
   3   7  17    0.41    0.07
   1   4 -18    4.40    0.19
   0   4 -18    0.46    0.08
   0  -4  18    0.52    0.08
  -1   4 -18    1.34    0.11
   1  -4  18    1.29    0.10
   2  -4  18    0.22    0.07
   3  -4  18    0.49    0.08
  -1  -3  18    0.68    0.09
   0   3 -18    0.67    0.09
   0  -3  18    0.70    0.09
  -1   3 -18    0.28    0.07
   1  -3  18    0.23    0.06
  -2   3 -18    0.13    0.06
   2  -3  18    0.10    0.06
   3  -3  18    0.48    0.07
  -1  -2  18    0.01    0.06
   0   2 -18    0.21    0.07
   0  -2  18    0.15    0.06
  -1   2 -18    0.15    0.06
   1  -2  18    0.24    0.06
  -2   2 -18    1.58    0.12
  -3   2 -18    0.84    0.10
  -1  -1  18    0.12    0.06
   0  -1  18    3.75    0.17
  -1   1 -18    0.08    0.05
  -2   1 -18    4.10    0.19
  -3   1 -18    3.04    0.16
  -4   1 -18    0.41    0.08
   4  -1  18    0.71    0.08
  -1   0 -18    0.15    0.06
  -2   0 -18    0.19    0.07
  -3   0 -18    0.98    0.10
   3   0  18    1.14    0.09
   4   0  18    0.65    0.08
   5   0  18    4.35    0.18
   3   1  18    0.13    0.06
   4   1  18    0.17    0.06
   5   1  18    0.76    0.09
   2   2  18    0.72    0.08
   3   2  18    1.19    0.10
   4   2  18    0.86    0.09
   5   2  18    0.59    0.08
   1   3  18    0.02    0.06
   2   3  18    4.63    0.18
   3   3  18    1.50    0.10
   4   3  18    3.41    0.16
   5   3  18   -0.02    0.06
   1   4  18    0.56    0.08
   2   4  18    1.46    0.10
   3   4  18    0.32    0.07
   4   4  18    0.37    0.07
   1   5  18   -0.03    0.05
   2   5  18    0.87    0.09
   3   5  18    1.43    0.11
   4   5  18    1.70    0.12
   1  -3  19    0.02    0.06
   0  -2  19    0.88    0.10
  -1   2 -19    0.06    0.06
  -1   1 -19    2.80    0.16
  -2   1 -19    0.18    0.07
  -2   0 -19    0.24    0.07
  -3   0 -19    6.90    0.27
   4   0  19    0.10    0.06
   4   1  19    1.31    0.11
   3   2  19    0.88    0.09
   4   2  19    1.21    0.11
   2   3  19    0.93    0.10
   3   3  19    0.00    0.06
   2   4  19    1.12    0.10
   3   4  19    1.26    0.10
   0   0   0    0.00    0.00
;
_shelx_hkl_checksum     96597
_shelx_res_file
;
    ms003_0m.res created by SHELXL-2014/7
TITL MS003_0m in P-1
CELL 0.71073   7.2739  11.2713  14.6909  87.562  78.341  71.624
ZERR    4.00   0.0007   0.0011   0.0015   0.001   0.001   0.001
LATT 1
SFAC C  H  N  O  S
UNIT 44  24  8  8  8
LIST 6 ! automatically inserted. Change 6 to 4 for CHECKCIF!!
L.S. 8
BOND
FMAP 2
PLAN 8
SIZE 0.145 0.254 0.492
TEMP 23.000
OMIT 0 0 1
omit -3 50
BOND $H
ACTA
WGHT    0.069700    0.272900
EXTI    0.030509
FVAR       0.21414
S1    5    0.852936    0.038947    0.156831    11.00000    0.06659    0.04077 =
         0.05572    0.00263   -0.02056   -0.02076
O1    4    0.823794    0.185755    0.302521    11.00000    0.08520    0.04959 =
         0.04116    0.00182   -0.01437   -0.01726
N1    3    0.826330    0.119998    0.058748    11.00000    0.06063    0.04763 =
         0.05011   -0.00039   -0.01986   -0.01881
C1    1    0.822945    0.172930    0.222950    11.00000    0.04587    0.04025 =
         0.04710    0.00289   -0.00934   -0.01300
S2    5    0.779175    0.299013   -0.106291    11.00000    0.08183    0.05631 =
         0.04355   -0.00216   -0.01871   -0.02714
O2    4    0.797078    0.272517    0.162490    11.00000    0.05428    0.03863 =
         0.04037    0.00077   -0.01275   -0.01313
N2    3    0.753651    0.442547   -0.141066    11.00000    0.06727    0.05863 =
         0.04069    0.00332   -0.01485   -0.02342
C2    1    0.801555    0.234397    0.074978    11.00000    0.03870    0.04522 =
         0.04203   -0.00073   -0.01076   -0.01327
S3    5    0.598877    0.837504    0.555081    11.00000    0.05448    0.05465 =
         0.05540    0.00453   -0.02550   -0.02242
O3    4    0.667875    0.596701    0.597517    11.00000    0.09063    0.05668 =
         0.10224    0.01882   -0.06018   -0.01450
N3    3    0.419257    0.890514    0.493593    11.00000    0.05000    0.04325 =
         0.05049    0.00496   -0.02021   -0.01913
C3    1    0.780583    0.331094    0.006040    11.00000    0.03575    0.04965 =
         0.03992    0.00076   -0.01053   -0.01251
S4    5    0.096235    0.948180    0.376160    11.00000    0.06655    0.03975 =
         0.05943    0.00945   -0.03299   -0.02206
O4    4    0.434513    0.685294    0.513375    11.00000    0.05343    0.03960 =
         0.05380    0.00517   -0.02249   -0.01501
N4    3   -0.048732    0.891464    0.330855    11.00000    0.05747    0.04433 =
         0.05003    0.00478   -0.02440   -0.01910
C4    1    0.762799    0.454173    0.014406    11.00000    0.04078    0.04695 =
         0.03866   -0.00159   -0.00993   -0.01301
AFIX  43
H4B   2    0.760675    0.493082    0.069349    11.00000   -1.20000
AFIX   0
C5    1    0.747922    0.515521   -0.071300    11.00000    0.03220    0.05296 =
         0.03812   -0.00023   -0.00704   -0.01363
C6    1    0.726557    0.648874   -0.087757    11.00000    0.03293    0.05116 =
         0.04341    0.00390   -0.00840   -0.01295
C7    1    0.722818    0.728177   -0.017036    11.00000    0.04242    0.05688 =
         0.05149    0.00125   -0.00984   -0.01512
AFIX  43
H7A   2    0.734786    0.696911    0.041834    11.00000   -1.20000
AFIX   0
C8    1    0.701532    0.852821   -0.033262    11.00000    0.05176    0.05361 =
         0.07565   -0.00602   -0.01197   -0.01552
AFIX  43
H8A   2    0.698028    0.904963    0.014881    11.00000   -1.20000
AFIX   0
C9    1    0.685402    0.900731   -0.120352    11.00000    0.05246    0.05347 =
         0.08845    0.01277   -0.01419   -0.01627
AFIX  43
H9A   2    0.671866    0.984676   -0.131153    11.00000   -1.20000
AFIX   0
C10   1    0.689537    0.823110   -0.191061    11.00000    0.06487    0.06837 =
         0.06567    0.02520   -0.01863   -0.02236
AFIX  43
H10A  2    0.678393    0.855074   -0.249819    11.00000   -1.20000
AFIX   0
C11   1    0.710063    0.698190   -0.175730    11.00000    0.05537    0.06384 =
         0.04872    0.00730   -0.01390   -0.02006
AFIX  43
H11A  2    0.712913    0.646713   -0.224162    11.00000   -1.20000
AFIX   0
C12   1    0.579554    0.686706    0.561158    11.00000    0.05515    0.04988 =
         0.05629    0.00556   -0.02483   -0.01327
C13   1    0.355678    0.800596    0.479691    11.00000    0.04227    0.03784 =
         0.03944    0.00121   -0.00945   -0.01288
C14   1    0.202399    0.811776    0.427561    11.00000    0.04193    0.03914 =
         0.03988    0.00159   -0.01148   -0.01253
C15   1    0.122362    0.723165    0.409123    11.00000    0.04177    0.03771 =
         0.04562    0.00331   -0.01188   -0.01339
AFIX  43
H15A  2    0.157630    0.641531    0.429940    11.00000   -1.20000
AFIX   0
C16   1   -0.021924    0.772768    0.353866    11.00000    0.04115    0.04163 =
         0.03796    0.00021   -0.00811   -0.01394
C17   1   -0.143379    0.704739    0.323258    11.00000    0.04193    0.04958 =
         0.03913   -0.00514   -0.00457   -0.01794
C18   1   -0.296705    0.767456    0.278961    11.00000    0.05316    0.06222 =
         0.04908    0.00298   -0.01636   -0.02519
AFIX  43
H18A  2   -0.322856    0.852515    0.268137    11.00000   -1.20000
AFIX   0
C19   1   -0.410871    0.703758    0.250830    11.00000    0.05311    0.08568 =
         0.05016   -0.00315   -0.01713   -0.03131
AFIX  43
H19A  2   -0.512651    0.746237    0.220658    11.00000   -1.20000
AFIX   0
C20   1   -0.375026    0.577757    0.267152    11.00000    0.06003    0.08221 =
         0.05656   -0.01752   -0.00902   -0.03851
AFIX  43
H20A  2   -0.452832    0.535545    0.248534    11.00000   -1.20000
AFIX   0
C21   1   -0.223875    0.515310    0.311012    11.00000    0.07195    0.05755 =
         0.07898   -0.01068   -0.01529   -0.03101
AFIX  43
H21A  2   -0.198764    0.430337    0.321941    11.00000   -1.20000
AFIX   0
C22   1   -0.108293    0.578188    0.339148    11.00000    0.05405    0.04940 =
         0.06713   -0.00509   -0.01702   -0.01952
AFIX  43
H22A  2   -0.006254    0.535054    0.368964    11.00000   -1.20000
AFIX   0
HKLF 4
REM  MS003_0m in P-1
REM R1 =  0.0314 for    3485 Fo > 4sig(Fo)  and  0.0349 for all    3862 data
REM    308 parameters refined using      0 restraints
END
WGHT      0.0554      0.3513
REM Highest difference peak  0.334,  deepest hole -0.231,  1-sigma level  0.047
Q1    1   0.8957  0.2965 -0.1041  11.00000  0.05    0.33
Q2    1   0.6041  0.7587  0.5586  11.00000  0.05    0.25
Q3    1   0.7685  0.1007  0.1962  11.00000  0.05    0.24
Q4    1   0.2005  0.8984  0.3381  11.00000  0.05    0.23
Q5    1   0.7469  0.5798 -0.0805  11.00000  0.05    0.22
Q6    1  -0.0245  0.9374  0.3653  11.00000  0.05    0.21
Q7    1   0.8006  0.3114 -0.0396  11.00000  0.05    0.20
Q8    1   0.7123  0.5842  0.5396  11.00000  0.05    0.20
;
_shelx_res_checksum     60469
data_II
_audit_creation_method     'SHELXL-2014/7'
_chemical_name_systematic
;
5-(3-Phenylisothiazol-4-yl)-1,3,4-oxathiazol-2-one
;
_chemical_name_common     ?
_chemical_formula_moiety     'C11 H6 N2 O2 S2'
_chemical_formula_sum     'C11 H6 N2 O2 S2'
_chemical_formula_iupac     'C11 H6 N2 O2 S2'
_chemical_formula_weight     262.30
_chemical_melting_point     ?
_shelx_space_group_comment
;
The symmetry employed for this shelxl refinement is uniquely defined
by the following loop, which should always be used as a source of
symmetry information in preference to the above space-group names.
They are only intended as comments.
;
_space_group_crystal_system     monoclinic
_space_group_name_H-M_alt     'P 21/c'
_space_group_name_Hall     '-P 2ybc'
loop_
    _space_group_symop_operation_xyz
    'x, y, z'
    '-x, y+1/2, -z+1/2'
    '-x, -y, -z'
    'x, -y-1/2, z-1/2'
_cell_length_a     9.7202(6)
_cell_length_b     9.9723(6)
_cell_length_c     11.2165(7)
_cell_angle_alpha     90
_cell_angle_beta     90.3990(10)
_cell_angle_gamma     90
_cell_volume     1087.22(12)
_cell_formula_units_Z     4
_cell_measurement_reflns_used     6714
_cell_measurement_theta_min     2.73
_cell_measurement_theta_max     28.28
_cell_measurement_temperature     296(2)
_exptl_crystal_description     block
_exptl_crystal_colour     colorless
_exptl_crystal_size_max     0.483
_exptl_crystal_size_mid     0.425
_exptl_crystal_size_min     0.372
_exptl_crystal_density_diffrn     1.602
_exptl_crystal_density_meas     ?
_exptl_crystal_density_method     ?
_exptl_crystal_F_000     536
_exptl_absorpt_coefficient_mu     0.478
_exptl_absorpt_correction_type     multi-scan
_exptl_absorpt_process_details
;
(SADABS; Bruker, 2008)
;
_shelx_estimated_absorpt_T_min     ?
_shelx_estimated_absorpt_T_max     ?
_exptl_absorpt_correction_T_min     0.719
_exptl_absorpt_correction_T_max     0.837
_diffrn_ambient_temperature     296(2)
_diffrn_radiation_type     MoK\a
_diffrn_radiation_wavelength     0.71073
_diffrn_measurement_device_type     'Bruker APEXII CCD'
_diffrn_measurement_method     '\f and \w scans'
_diffrn_detector_area_resol_mean     ?
_diffrn_reflns_number     8041
_diffrn_reflns_av_R_equivalents     0.0168
_diffrn_reflns_theta_min     2.926
_diffrn_reflns_theta_max     26.995
_diffrn_reflns_theta_full     25.242
_diffrn_measured_fraction_theta_max     0.994
_diffrn_measured_fraction_theta_full     0.996
_diffrn_reflns_limit_h_min     -12
_diffrn_reflns_limit_h_max     12
_diffrn_reflns_limit_k_min     -12
_diffrn_reflns_limit_k_max     9
_diffrn_reflns_limit_l_min     -14
_diffrn_reflns_limit_l_max     14
_refine_special_details     ?
_reflns_number_total     2362
_reflns_number_gt     2228
_reflns_threshold_expression     'I > 2\s(I)'
_refine_ls_structure_factor_coef     Fsqd
_refine_ls_matrix_type     full
_refine_ls_R_factor_all     0.0309
_refine_ls_R_factor_gt     0.0297
_refine_ls_wR_factor_gt     0.0814
_refine_ls_wR_factor_ref     0.0831
_refine_ls_goodness_of_fit_ref     1.016
_refine_ls_restrained_S_all     1.016
_refine_ls_number_reflns     2362
_refine_ls_number_parameters     155
_refine_ls_number_restraints     0
_refine_ls_hydrogen_treatment     constr
_refine_ls_weighting_scheme     calc
_refine_ls_weighting_details
              'w=1/[\s^2^(Fo^2^)+(0.0465P)^2^+0.4061P] where P=(Fo^2^+2Fc^2^)/3'
_atom_sites_solution_hydrogens     geom
_atom_sites_solution_primary     ?
_atom_sites_solution_secondary     ?
_refine_ls_shift/su_max     0.001
_refine_ls_shift/su_mean     0.000
_refine_diff_density_max     0.367
_refine_diff_density_min     -0.276
_refine_ls_extinction_method
;
SHELXL2014 (Sheldrick, 2015)
;
_refine_ls_extinction_coef     0.018(2)
_refine_ls_extinction_expression
                                  'Fc^*^=kFc[1+0.001xFc^2^\l^3^/sin(2\q)]^-1/4^'
loop_
    _atom_type_symbol
    _atom_type_description
    _atom_type_scat_dispersion_real
    _atom_type_scat_dispersion_imag
    _atom_type_scat_source
    'C' 'C' 0.0033 0.0016
                         'International Tables Vol C Tables 4.2.6.8 and 6.1.1.4'
    'H' 'H' 0.0000 0.0000
                         'International Tables Vol C Tables 4.2.6.8 and 6.1.1.4'
    'N' 'N' 0.0061 0.0033
                         'International Tables Vol C Tables 4.2.6.8 and 6.1.1.4'
    'O' 'O' 0.0106 0.0060
                         'International Tables Vol C Tables 4.2.6.8 and 6.1.1.4'
    'S' 'S' 0.1246 0.1234
                         'International Tables Vol C Tables 4.2.6.8 and 6.1.1.4'
_computing_data_collection
;
APEX2 (Bruker, 2008)
;
_computing_cell_refinement
;
SAINT (Bruker, 2008)
;
_computing_data_reduction
;
SAINT (Bruker, 2008)
;
_computing_structure_solution
;
SHELXS97 (Sheldrick, 2008)
;
_computing_structure_refinement
;
SHELXL2014 (Sheldrick, 2015)
;
_computing_molecular_graphics     ?
_computing_publication_material
;
SHELXL2014 (Sheldrick, 2015)
;
loop_
    _atom_site_type_symbol
    _atom_site_label
    _atom_site_fract_x
    _atom_site_fract_y
    _atom_site_fract_z
    _atom_site_U_iso_or_equiv
    _atom_site_adp_type
    _atom_site_calc_flag
    _atom_site_occupancy
    _atom_site_disorder_assembly
    _atom_site_disorder_group
    S S2 0.45224(4) 0.17168(4) 0.50567(3) 0.04262(13) Uani d 1 . .
    S S1 0.88687(4) 0.63218(4) 0.59213(4) 0.04650(14) Uani d 1 . .
    O O1 0.65815(9) 0.53305(10) 0.65111(8) 0.0330(2) Uani d 1 . .
    C C1 0.74809(14) 0.63165(15) 0.69017(12) 0.0365(3) Uani d 1 . .
    C C3 0.62185(13) 0.35992(13) 0.50912(11) 0.0288(3) Uani d 1 . .
    O O2 0.72696(12) 0.69783(14) 0.77664(11) 0.0542(3) Uani d 1 . .
    C C2 0.70630(13) 0.47087(13) 0.55025(10) 0.0288(3) Uani d 1 . .
    N N2 0.55493(14) 0.18187(13) 0.38899(11) 0.0427(3) Uani d 1 . .
    N N1 0.82008(12) 0.51010(13) 0.50596(10) 0.0395(3) Uani d 1 . .
    C C4 0.51836(13) 0.30589(14) 0.57667(12) 0.0330(3) Uani d 1 . .
    H H4 0.4894 0.3384 0.6501 0.040 Uiso calc 1 . .
    C C5 0.63936(13) 0.28477(14) 0.40146(11) 0.0325(3) Uani d 1 . .
    C C6 0.74116(14) 0.31005(14) 0.30578(11) 0.0337(3) Uani d 1 . .
    C C11 0.83741(15) 0.21201(15) 0.27851(13) 0.0386(3) Uani d 1 . .
    H H11A 0.8384 0.1317 0.3206 0.046 Uiso calc 1 . .
    C C7 0.73957(18) 0.42883(17) 0.24153(14) 0.0472(4) Uani d 1 . .
    H H7A 0.6757 0.4951 0.2595 0.057 Uiso calc 1 . .
    C C10 0.93225(15) 0.23383(18) 0.18830(14) 0.0465(4) Uani d 1 . .
    H H10A 0.9976 0.1687 0.1710 0.056 Uiso calc 1 . .
    C C9 0.92952(19) 0.3518(2) 0.12467(15) 0.0530(4) Uani d 1 . .
    H H9A 0.9927 0.3662 0.0641 0.064 Uiso calc 1 . .
    C C8 0.8330(2) 0.4488(2) 0.15076(15) 0.0560(4) Uani d 1 . .
    H H8A 0.8307 0.5280 0.1070 0.067 Uiso calc 1 . .
loop_
    _atom_site_aniso_label
    _atom_site_aniso_U_11
    _atom_site_aniso_U_22
    _atom_site_aniso_U_33
    _atom_site_aniso_U_12
    _atom_site_aniso_U_13
    _atom_site_aniso_U_23
    S2 0.0448(2) 0.0372(2) 0.0460(2) -0.01130(15) 0.00795(16) -0.00051(15)
    S1 0.0414(2) 0.0518(3) 0.0465(2) -0.01591(16) 0.01521(16) -0.01786(17)
    O1 0.0314(4) 0.0366(5) 0.0311(4) -0.0004(4) 0.0070(3) -0.0061(4)
    C1 0.0343(6) 0.0385(7) 0.0368(7) 0.0007(5) 0.0045(5) -0.0079(6)
    C3 0.0290(6) 0.0297(6) 0.0277(6) 0.0022(5) 0.0018(4) 0.0015(5)
    O2 0.0487(6) 0.0632(7) 0.0508(6) -0.0034(5) 0.0123(5) -0.0286(6)
    C2 0.0309(6) 0.0307(6) 0.0248(5) 0.0034(5) 0.0032(4) -0.0011(5)
    N2 0.0485(7) 0.0387(7) 0.0409(6) -0.0091(5) 0.0072(5) -0.0070(5)
    N1 0.0380(6) 0.0447(7) 0.0359(6) -0.0089(5) 0.0103(5) -0.0122(5)
    C4 0.0341(6) 0.0325(6) 0.0325(6) 0.0005(5) 0.0038(5) 0.0025(5)
    C5 0.0345(6) 0.0321(6) 0.0310(6) 0.0003(5) 0.0017(5) -0.0014(5)
    C6 0.0359(7) 0.0375(7) 0.0277(6) -0.0039(5) 0.0018(5) -0.0069(5)
    C11 0.0390(7) 0.0394(7) 0.0375(7) -0.0018(6) -0.0013(5) -0.0091(6)
    C7 0.0556(9) 0.0439(9) 0.0422(8) 0.0062(7) 0.0132(7) 0.0012(7)
    C10 0.0381(7) 0.0568(10) 0.0448(8) -0.0001(7) 0.0056(6) -0.0179(7)
    C9 0.0525(9) 0.0679(11) 0.0389(8) -0.0095(8) 0.0164(7) -0.0097(8)
    C8 0.0709(11) 0.0543(10) 0.0432(8) -0.0021(8) 0.0166(8) 0.0065(7)
_geom_special_details
;
 All esds (except the esd in the dihedral angle between two l.s. planes)
 are estimated using the full covariance matrix.  The cell esds are taken
 into account individually in the estimation of esds in distances, angles
 and torsion angles; correlations between esds in cell parameters are only
 used when they are defined by crystal symmetry.  An approximate (isotropic)
 treatment of cell esds is used for estimating esds involving l.s. planes.
;
loop_
    _geom_bond_atom_site_label_1
    _geom_bond_atom_site_label_2
    _geom_bond_site_symmetry_2
    _geom_bond_distance
    _geom_bond_publ_flag
    S2 N2 . 1.6546(13) ?
    S2 C4 . 1.6827(14) ?
    S1 N1 . 1.6820(12) ?
    S1 C1 . 1.7463(14) ?
    O1 C2 . 1.3750(14) ?
    O1 C1 . 1.3849(17) ?
    C1 O2 . 1.1921(17) ?
    C3 C4 . 1.3737(18) ?
    C3 C5 . 1.4324(17) ?
    C3 C2 . 1.4511(18) ?
    C2 N1 . 1.2770(17) ?
    N2 C5 . 1.3208(18) ?
    C4 H4 . 0.9300 ?
    C5 C6 . 1.4864(18) ?
    C6 C7 . 1.386(2) ?
    C6 C11 . 1.389(2) ?
    C11 C10 . 1.391(2) ?
    C11 H11A . 0.9300 ?
    C7 C8 . 1.383(2) ?
    C7 H7A . 0.9300 ?
    C10 C9 . 1.376(3) ?
    C10 H10A . 0.9300 ?
    C9 C8 . 1.380(3) ?
    C9 H9A . 0.9300 ?
    C8 H8A . 0.9300 ?
loop_
    _geom_angle_atom_site_label_1
    _geom_angle_atom_site_label_2
    _geom_angle_atom_site_label_3
    _geom_angle_site_symmetry_1
    _geom_angle_site_symmetry_3
    _geom_angle
    _geom_angle_publ_flag
    N2 S2 C4 . . 95.45(6) ?
    N1 S1 C1 . . 93.61(6) ?
    C2 O1 C1 . . 111.27(10) ?
    O2 C1 O1 . . 122.58(13) ?
    O2 C1 S1 . . 130.46(12) ?
    O1 C1 S1 . . 106.96(9) ?
    C4 C3 C5 . . 110.58(12) ?
    C4 C3 C2 . . 122.58(12) ?
    C5 C3 C2 . . 126.64(11) ?
    N1 C2 O1 . . 118.86(12) ?
    N1 C2 C3 . . 126.82(12) ?
    O1 C2 C3 . . 114.23(11) ?
    C5 N2 S2 . . 109.98(10) ?
    C2 N1 S1 . . 109.27(9) ?
    C3 C4 S2 . . 109.25(10) ?
    C3 C4 H4 . . 125.4 ?
    S2 C4 H4 . . 125.4 ?
    N2 C5 C3 . . 114.74(12) ?
    N2 C5 C6 . . 118.14(12) ?
    C3 C5 C6 . . 127.12(12) ?
    C7 C6 C11 . . 119.48(13) ?
    C7 C6 C5 . . 121.01(13) ?
    C11 C6 C5 . . 119.50(13) ?
    C6 C11 C10 . . 120.07(15) ?
    C6 C11 H11A . . 120.0 ?
    C10 C11 H11A . . 120.0 ?
    C8 C7 C6 . . 120.03(15) ?
    C8 C7 H7A . . 120.0 ?
    C6 C7 H7A . . 120.0 ?
    C9 C10 C11 . . 120.04(15) ?
    C9 C10 H10A . . 120.0 ?
    C11 C10 H10A . . 120.0 ?
    C10 C9 C8 . . 119.98(15) ?
    C10 C9 H9A . . 120.0 ?
    C8 C9 H9A . . 120.0 ?
    C9 C8 C7 . . 120.40(17) ?
    C9 C8 H8A . . 119.8 ?
    C7 C8 H8A . . 119.8 ?
_shelx_hkl_file
;
   2   0   0   37.37    0.63
   3   0   0   78.78    1.35
   4   0   0    1.61    0.04
  -4   0   0    1.66    0.04
   5   0   0   91.07    1.51
  -5   0   0   89.18    1.48
   6   0   0    7.14    0.14
  -6   0   0    6.36    0.13
  -7   0   0    6.65    0.13
   7   0   0    7.02    0.14
  -8   0   0    0.85    0.04
   8   0   0    0.90    0.04
  -9   0   0    1.49    0.05
   9   0   0    1.54    0.06
  10   0   0   13.83    0.27
 -10   0   0   13.88    0.26
 -11   0   0   23.49    0.42
  11   0   0   23.63    0.44
 -12   0   0    0.99    0.05
  12   0   0    0.99    0.06
  -1  -1   0   14.76    0.25
   1  -1   0   14.80    0.25
  -1   1   0   14.63    0.25
   1   1   0   14.80    0.25
  -2  -1   0    2.25    0.04
  -2   1   0    2.23    0.04
   2   1   0    2.23    0.05
  -3  -1   0    8.81    0.15
   3  -1   0    8.73    0.16
  -3   1   0    9.05    0.15
   3   1   0    8.66    0.16
   4  -1   0    4.88    0.10
   4   1   0    4.85    0.10
  -5  -1   0    8.74    0.16
   5  -1   0    8.87    0.16
   5   1   0    8.57    0.16
  -5   1   0    8.60    0.16
   6  -1   0   93.44    1.56
  -6  -1   0   93.06    1.53
  -6   1   0   93.36    1.53
   6   1   0   93.28    1.56
   7  -1   0    3.50    0.09
  -7  -1   0    3.54    0.08
   7   1   0    3.52    0.09
  -7   1   0    3.60    0.08
   8  -1   0    5.31    0.12
  -8  -1   0    5.21    0.11
  -8   1   0    5.40    0.11
   8   1   0    5.34    0.12
   9  -1   0    0.12    0.02
  -9  -1   0    0.14    0.02
  -9   1   0    0.13    0.02
   9   1   0    0.15    0.03
  10  -1   0   13.52    0.27
 -10  -1   0   13.66    0.26
  10   1   0   13.87    0.27
 -10   1   0   13.86    0.26
  11  -1   0    2.84    0.09
 -11  -1   0    2.83    0.08
 -11   1   0    2.85    0.08
  11   1   0    2.84    0.09
 -12  -1   0    4.51    0.11
  12  -1   0    4.52    0.13
  12   1   0    4.38    0.12
 -12   1   0    4.54    0.11
  -1  -2   0   60.04    1.00
  -1  -2   0   58.82    1.05
   1   2   0   61.12    1.02
   2  -2   0  225.62    3.97
  -2  -2   0  196.62    3.37
   2  -2   0  191.91    3.42
  -2   2   0  196.91    3.37
   2   2   0  208.64    3.43
  -3  -2   0   20.85    0.35
   3  -2   0   21.05    0.36
   3   2   0   20.79    0.36
  -3   2   0   21.06    0.35
   4  -2   0   20.97    0.37
  -4  -2   0   21.16    0.36
   4   2   0   21.20    0.37
  -4   2   0   21.34    0.36
  -5  -2   0    6.86    0.13
   5  -2   0    6.75    0.13
  -5   2   0    6.82    0.13
   5   2   0    6.63    0.13
  -6  -2   0   34.92    0.59
   6  -2   0   35.24    0.60
  -6   2   0   34.42    0.59
   6   2   0   35.25    0.60
   7  -2   0    0.92    0.04
  -7  -2   0    0.98    0.04
   7   2   0    0.93    0.04
  -7   2   0    0.95    0.04
   8  -2   0    1.03    0.05
  -8  -2   0    1.04    0.04
   8   2   0    1.11    0.05
  -8   2   0    1.15    0.04
   9  -2   0    0.03    0.03
  -9  -2   0    0.01    0.02
  -9   2   0    0.03    0.02
   9   2   0    0.04    0.02
 -10  -2   0    7.70    0.16
  10  -2   0    7.54    0.17
  10   2   0    7.78    0.17
 -10   2   0    7.64    0.16
 -11  -2   0    1.30    0.05
  11  -2   0    1.26    0.06
  11   2   0    1.26    0.06
 -11   2   0    1.23    0.05
  12  -2   0    0.82    0.05
 -12  -2   0    0.88    0.05
  12   2   0    0.77    0.05
 -12   2   0    0.78    0.05
  -1  -3   0   17.49    0.29
  -2  -3   0   23.34    0.39
  -2  -3   0   23.42    0.41
   2  -3   0   23.68    0.40
   2   3   0   23.57    0.40
   3  -3   0   65.95    1.10
  -3  -3   0   67.94    1.09
   3   3   0   64.49    1.10
  -3   3   0   66.04    1.09
   4  -3   0    3.26    0.07
  -4  -3   0    3.23    0.07
  -4   3   0    3.20    0.07
   4   3   0    3.23    0.07
  -5  -3   0    8.62    0.16
   5  -3   0    8.75    0.16
   5   3   0    8.45    0.16
  -5   3   0    8.71    0.16
  -6  -3   0    0.01    0.01
  -6   3   0    0.01    0.01
   6   3   0   -0.01    0.02
  -7  -3   0    0.51    0.03
   7  -3   0    0.53    0.04
   7   3   0    0.53    0.03
  -7   3   0    0.67    0.03
  -8  -3   0   16.98    0.31
   8  -3   0   17.24    0.32
  -8   3   0   17.04    0.31
   8   3   0   17.56    0.32
   9  -3   0    1.65    0.06
  -9  -3   0    1.70    0.06
   9   3   0    1.62    0.06
  -9   3   0    1.62    0.06
  10  -3   0    0.27    0.03
 -10  -3   0    0.28    0.03
  10   3   0    0.26    0.03
 -10   3   0    0.22    0.03
 -11  -3   0    0.03    0.02
  11  -3   0    0.03    0.03
 -11   3   0    0.02    0.02
  11   3   0    0.02    0.03
 -12  -3   0    0.35    0.04
  12  -3   0    0.43    0.05
  12   3   0    0.33    0.04
 -12   3   0    0.31    0.03
  -1  -4   0    3.56    0.07
  -2  -4   0   59.17    1.01
  -2  -4   0   60.01    0.99
   2  -4   0   60.45    1.00
   2   4   0   60.00    1.00
   3  -4   0   19.95    0.34
  -3  -4   0   19.58    0.34
   3  -4   0   19.95    0.35
   3   4   0   19.67    0.34
  -4  -4   0    2.31    0.05
   4  -4   0    2.38    0.06
  -4   4   0    2.47    0.05
   4   4   0    2.42    0.06
  -5  -4   0   14.21    0.25
   5  -4   0   14.42    0.26
   5   4   0   14.35    0.26
  -5   4   0   14.41    0.25
  -6  -4   0   46.13    0.77
   6  -4   0   46.12    0.79
   6   4   0   45.14    0.79
  -6   4   0   46.61    0.77
  -7  -4   0    2.05    0.06
   7  -4   0    2.09    0.06
  -7   4   0    2.10    0.06
   7   4   0    1.99    0.06
   8  -4   0   21.02    0.38
  -8  -4   0   21.19    0.37
   8   4   0   21.12    0.39
  -8   4   0   21.24    0.37
  -9  -4   0   12.77    0.24
   9  -4   0   12.74    0.25
  -9   4   0   12.75    0.24
   9   4   0   12.87    0.25
  10  -4   0    0.60    0.04
 -10  -4   0    0.61    0.04
 -10   4   0    0.64    0.04
  10   4   0    0.60    0.04
  11  -4   0    0.06    0.03
 -11  -4   0    0.04    0.02
  11   4   0    0.03    0.03
 -11   4   0    0.07    0.02
  12   4   0    2.35    0.09
 -12   4   0    2.31    0.08
  -1  -5   0   46.01    0.76
  -2  -5   0   46.79    0.80
  -2  -5   0   47.71    0.79
   2  -5   0   48.02    0.80
  -3  -5   0    2.77    0.05
  -3  -5   0    2.75    0.06
   3  -5   0    2.79    0.06
   3   5   0    2.71    0.06
   4  -5   0    5.49    0.11
  -4  -5   0    5.50    0.11
   4   5   0    5.54    0.11
   5  -5   0   11.94    0.22
  -5  -5   0   12.03    0.22
  -5   5   0   11.94    0.21
   5   5   0   11.79    0.22
   6  -5   0   57.65    0.98
  -6  -5   0   57.02    0.96
  -6   5   0   58.54    0.96
   6   5   0   56.94    0.98
   7  -5   0    0.75    0.04
  -7  -5   0    0.75    0.04
  -7   5   0    0.69    0.04
   7   5   0    0.65    0.04
  -8  -5   0    0.56    0.04
   8  -5   0    0.51    0.04
   8   5   0    0.54    0.04
  -8   5   0    0.52    0.03
  -9  -5   0    2.50    0.07
   9  -5   0    2.29    0.08
  -9   5   0    2.27    0.07
   9   5   0    2.17    0.07
 -10  -5   0    0.25    0.03
  10  -5   0    0.22    0.03
 -10   5   0    0.27    0.03
  10   5   0    0.23    0.03
 -11  -5   0    1.00    0.05
  11  -5   0    0.96    0.06
  11   5   0    1.03    0.06
 -11   5   0    1.00    0.05
  -1  -6   0   57.48    0.95
  -2  -6   0   15.63    0.27
  -2  -6   0   15.08    0.27
  -3  -6   0   21.37    0.37
   3  -6   0   21.37    0.37
   4  -6   0    2.17    0.06
  -4  -6   0    2.22    0.06
   4   6   0    2.27    0.06
  -5  -6   0    0.85    0.04
   5  -6   0    0.89    0.04
   5   6   0    0.96    0.04
   6  -6   0    0.05    0.02
  -6  -6   0    0.03    0.02
   6   6   0    0.06    0.02
  -7  -6   0    7.15    0.15
   7  -6   0    7.25    0.15
  -7   6   0    7.63    0.15
   7   6   0    7.25    0.15
   8  -6   0    1.20    0.05
  -8  -6   0    1.40    0.05
  -8   6   0    1.37    0.05
   8   6   0    1.18    0.05
  -9  -6   0    2.96    0.08
   9  -6   0    2.94    0.09
  -9   6   0    3.14    0.08
   9   6   0    2.96    0.09
 -10  -6   0    3.03    0.09
  10  -6   0    3.07    0.09
 -10   6   0    3.08    0.09
  10   6   0    3.07    0.09
 -11  -6   0    2.04    0.07
  11  -6   0    2.06    0.08
 -11   6   0    2.03    0.07
  11   6   0    2.09    0.08
  -1  -7   0    0.02    0.01
  -1  -7   0    0.04    0.01
  -2  -7   0   16.86    0.30
   3  -7   0    4.75    0.10
  -3  -7   0    4.72    0.10
  -4  -7   0    4.59    0.10
   4  -7   0    4.54    0.10
   4   7   0    4.75    0.10
  -5  -7   0    0.12    0.02
   5  -7   0    0.15    0.02
   5   7   0    0.16    0.02
  -6  -7   0    0.60    0.03
   6  -7   0    0.51    0.03
   6   7   0    0.50    0.03
   7  -7   0   11.35    0.22
  -7  -7   0   11.19    0.22
   7   7   0   11.26    0.22
  -8  -7   0    1.71    0.06
   8  -7   0    1.68    0.06
   8   7   0    1.73    0.06
   9  -7   0    0.39    0.04
  -9  -7   0    0.45    0.04
   9   7   0    0.42    0.04
  10  -7   0    0.07    0.03
 -10  -7   0    0.06    0.03
 -10   7   0    0.06    0.03
  10   7   0    0.07    0.03
  -1  -8   0   56.99    0.95
  -2  -8   0    1.89    0.06
  -3  -8   0    1.51    0.05
   3  -8   0    1.41    0.05
   4  -8   0   29.33    0.50
  -4  -8   0   28.35    0.50
  -5  -8   0    1.07    0.04
   5  -8   0    1.30    0.05
  -6  -8   0    0.23    0.03
   6  -8   0    0.23    0.03
   6   8   0    0.23    0.03
  -7  -8   0    5.01    0.12
   7  -8   0    4.94    0.12
   7   8   0    5.08    0.12
  -8  -8   0    3.63    0.09
   8  -8   0    3.66    0.10
   8   8   0    3.50    0.10
   9  -8   0    0.01    0.03
  -9  -8   0    0.04    0.02
   9   8   0    0.00    0.02
  10  -8   0    6.64    0.16
  10   8   0    6.36    0.16
   0  -9   0    0.00    0.02
   0  -9   0   -0.01    0.02
  -1  -9   0    8.25    0.16
   2  -9   0    6.24    0.13
  -2  -9   0    6.20    0.13
  -3  -9   0   -0.01    0.02
   3  -9   0   -0.01    0.02
   4  -9   0    0.22    0.02
  -4  -9   0    0.24    0.02
  -5  -9   0    1.64    0.06
   5  -9   0    1.59    0.06
  -6  -9   0    2.57    0.08
   6  -9   0    2.67    0.08
  -7  -9   0    0.84    0.04
   7  -9   0    0.90    0.05
   7   9   0    0.85    0.05
  -8  -9   0    3.96    0.10
   8  -9   0    3.88    0.11
  -9  -9   0    5.29    0.13
   9  -9   0    5.22    0.13
   0 -10   0    0.73    0.04
  -1 -10   0    0.84    0.04
  -2 -10   0    0.53    0.03
  -3 -10   0    0.07    0.02
  -4 -10   0    2.92    0.08
   4 -10   0    2.62    0.08
  -5 -10   0    0.34    0.03
   5 -10   0    0.24    0.03
   6 -10   0    0.04    0.02
  -6 -10   0    0.05    0.02
  -7 -10   0    0.08    0.03
  -8 -10   0    0.30    0.04
   0 -11   0    0.01    0.02
  -1 -11   0    0.14    0.03
  -2 -11   0    1.53    0.06
  -3 -11   0    0.26    0.03
  -4 -11   0    3.53    0.09
  -5 -11   0    0.32    0.03
  -6 -11   0    2.98    0.09
  -7 -11   0    3.16    0.09
  -2 -12   0    4.80    0.12
  -3 -12   0    1.80    0.07
  -4 -12   0    3.44    0.10
  -5 -12   0    0.89    0.05
  12   0  -1   -0.01    0.03
 -12   0   1   -0.01    0.02
 -11   0   1   -0.01    0.02
  11   0  -1   -0.03    0.03
  10   0  -1   -0.02    0.02
 -10   0   1   -0.03    0.02
   9   0  -1   -0.03    0.02
  -9   0   1    0.02    0.02
  -8   0   1   -0.01    0.02
   8   0  -1   -0.02    0.02
   7   0  -1    0.09    0.02
  -7   0   1    0.02    0.01
   6   0  -1   -0.02    0.01
  -6   0   1   -0.02    0.01
  -5   0   1    0.03    0.01
   5   0  -1    0.02    0.01
   4   0  -1    0.00    0.01
  -4   0   1    0.00    0.01
  -3   0   1    0.02    0.01
  -2   0   1    0.24    0.01
   1   0  -1    0.02    0.00
   1   0  -1    0.03    0.00
   0   0  -1    0.01    0.00
   1   0   1    1.03    0.02
  -3   0  -1    0.02    0.01
   3   0   1    0.00    0.01
   4   0   1    0.03    0.01
  -4   0  -1    0.02    0.01
  -5   0  -1    0.01    0.01
   5   0   1    0.03    0.01
   6   0   1   -0.01    0.01
  -6   0  -1    0.02    0.01
   7   0   1    0.00    0.02
  -7   0  -1    0.00    0.01
   8   0   1    0.00    0.02
  -8   0  -1   -0.01    0.02
   9   0   1   -0.01    0.02
  -9   0  -1   -0.02    0.02
 -10   0  -1   -0.03    0.02
  10   0   1    0.02    0.03
 -11   0  -1    0.02    0.03
  11   0   1    0.06    0.03
  12   0   1    0.01    0.03
 -12   0  -1   -0.03    0.02
  12  -1  -1    0.64    0.05
 -12  -1   1    0.60    0.04
 -12   1   1    0.62    0.04
  12   1  -1    0.68    0.05
 -11  -1   1    0.30    0.03
  11  -1  -1    0.25    0.04
 -11   1   1    0.18    0.03
  11   1  -1    0.19    0.03
 -10  -1   1    1.85    0.06
  10  -1  -1    1.80    0.07
  10   1  -1    1.76    0.07
 -10   1   1    1.76    0.06
   9  -1  -1    0.60    0.04
  -9  -1   1    0.55    0.03
   9   1  -1    0.57    0.04
  -9   1   1    0.60    0.04
  -8  -1   1   26.08    0.45
   8  -1  -1   25.66    0.46
  -8   1   1   26.35    0.45
   8   1  -1   25.90    0.46
   7  -1  -1    1.26    0.05
  -7  -1   1    1.24    0.04
  -7   1   1    1.27    0.04
   7   1  -1    1.25    0.05
  -6  -1   1   22.26    0.38
   6  -1  -1   22.14    0.39
  -6   1   1   22.35    0.38
   6   1  -1   22.07    0.39
  -5  -1   1    0.83    0.03
   5  -1  -1    0.87    0.03
   5   1  -1    0.85    0.03
  -5   1   1    0.85    0.03
  -4  -1   1   77.37    1.29
   4  -1  -1   76.33    1.30
   4   1  -1   78.83    1.32
  -4   1   1   78.91    1.29
  -3  -1   1    0.42    0.02
   3  -1  -1    0.45    0.02
   3   1  -1    0.43    0.02
  -3   1   1    0.44    0.02
   2  -1  -1   53.44    0.95
   2   1  -1   56.88    0.94
  -2   1   1   55.81    0.92
   1  -1  -1    0.68    0.02
   1  -1  -1    0.69    0.02
  -1   1   1    0.68    0.02
   1   1  -1    0.69    0.01
  -1   1   1    0.69    0.02
   1   1  -1    0.65    0.02
   0  -1  -1  138.68    2.26
   0  -1   1  128.07    2.34
   0   1   1  128.21    2.34
   0   1  -1  132.76    2.26
  -1  -1  -1   65.71    1.13
   1  -1   1   63.86    1.17
  -1  -1  -1   66.11    1.10
   1   1   1   65.46    1.17
   1   1   1   66.55    1.14
  -1   1  -1   66.01    1.12
  -2  -1  -1  176.37    2.98
  -2  -1  -1  172.02    2.91
  -2   1  -1  175.54    2.91
   2   1   1  178.88    2.97
   2   1   1  176.72    3.10
  -3  -1  -1   58.28    0.95
   3  -1   1   57.19    0.97
   3  -1   1   58.46    1.02
  -3  -1  -1   57.77    0.97
  -3   1  -1   56.86    0.96
   3   1   1   56.70    0.98
  -4  -1  -1   15.22    0.26
   4  -1   1   15.10    0.26
   4  -1   1   14.85    0.27
  -4   1  -1   14.87    0.26
   4   1   1   14.96    0.26
  -5  -1  -1   25.16    0.43
   5  -1   1   26.03    0.44
  -5   1  -1   25.85    0.43
   5   1   1   25.36    0.44
  -6  -1  -1    0.09    0.01
   6  -1   1    0.09    0.02
  -6   1  -1    0.09    0.01
   6   1   1    0.14    0.02
  -7  -1  -1    2.65    0.06
   7  -1   1    2.65    0.07
  -7   1  -1    2.58    0.06
   7   1   1    2.69    0.07
   8  -1   1    1.04    0.05
  -8  -1  -1    1.10    0.04
  -8   1  -1    1.07    0.04
   8   1   1    1.10    0.05
  -9  -1  -1   -0.03    0.02
   9  -1   1   -0.03    0.02
  -9   1  -1   -0.01    0.02
   9   1   1    0.00    0.02
 -10  -1  -1   12.47    0.24
  10  -1   1   12.36    0.25
  10   1   1   12.62    0.25
 -10   1  -1   12.46    0.24
  11  -1   1    0.16    0.03
 -11  -1  -1    0.17    0.03
  11   1   1    0.18    0.04
 -11   1  -1    0.17    0.03
  12  -1   1    0.22    0.04
 -12  -1  -1    0.25    0.03
  12   1   1    0.19    0.04
 -12   1  -1    0.20    0.03
 -12  -2   1    1.65    0.06
  12  -2  -1    1.60    0.07
  12   2  -1    1.64    0.07
 -12   2   1    1.71    0.06
 -11  -2   1    0.98    0.05
  11  -2  -1    0.99    0.05
  11   2  -1    0.95    0.05
 -11   2   1    0.97    0.05
 -10  -2   1    5.33    0.12
  10  -2  -1    5.21    0.13
  10   2  -1    5.10    0.13
 -10   2   1    5.34    0.12
  -9  -2   1    1.08    0.04
   9  -2  -1    0.98    0.05
  -9   2   1    0.99    0.04
   9   2  -1    0.99    0.05
   8  -2  -1   13.64    0.26
  -8  -2   1   13.41    0.25
  -8   2   1   13.95    0.25
   8   2  -1   13.75    0.26
   7  -2  -1   20.45    0.36
  -7  -2   1   20.15    0.35
  -7   2   1   19.93    0.35
   7   2  -1   19.90    0.36
  -6  -2   1   32.55    0.55
   6  -2  -1   32.70    0.56
  -6   2   1   33.09    0.55
   6   2  -1   32.83    0.57
  -5  -2   1   95.59    1.63
   5  -2  -1  100.30    1.66
   5   2  -1  101.39    1.67
  -5   2   1  100.12    1.65
   4  -2  -1   40.84    0.70
  -4  -2   1   41.15    0.69
   4   2  -1   42.64    0.70
  -4   2   1   41.06    0.69
   4   2  -1   41.43    0.70
   3  -2  -1   23.63    0.41
  -3  -2   1   23.88    0.40
  -3   2   1   23.91    0.40
   3   2  -1   23.94    0.41
   2  -2  -1   42.10    0.71
  -2   2   1   42.07    0.70
   2   2  -1   43.26    0.71
  -1  -2   1   85.82    1.41
   1  -2  -1   84.12    1.44
  -1   2   1   83.43    1.50
   0  -2  -1  242.63    3.99
   0   2   1  229.48    4.14
  -1  -2  -1   11.53    0.20
   1  -2   1   11.68    0.21
  -1  -2  -1   11.40    0.20
   1   2   1   11.74    0.20
   2  -2   1  771.13   15.92
  -2  -2  -1  856.07   15.47
  -2   2  -1  865.52   15.51
   2   2   1  990.39   16.43
  -3  -2  -1    5.94    0.09
   3  -2   1    5.13    0.10
   3  -2   1    5.02    0.10
  -3  -2  -1    4.93    0.10
  -3   2  -1    5.09    0.09
   3   2   1    4.97    0.10
   4  -2   1   21.93    0.38
  -4  -2  -1   21.49    0.36
  -4  -2  -1   21.36    0.36
  -4   2  -1   21.56    0.36
   4   2   1   21.27    0.37
  -5  -2  -1    0.00    0.01
   5  -2   1    0.00    0.01
  -5   2  -1    0.04    0.01
  -6  -2  -1   19.20    0.33
   6  -2   1   19.23    0.34
   6   2   1   19.09    0.34
  -6   2  -1   19.35    0.33
  -7  -2  -1   27.46    0.44
   7  -2   1   24.90    0.46
  -7   2  -1   25.78    0.44
   7   2   1   25.22    0.46
  -8  -2  -1   12.22    0.23
   8  -2   1   12.16    0.24
  -8   2  -1   12.41    0.23
   8   2   1   12.28    0.24
   9  -2   1    6.62    0.15
  -9  -2  -1    6.57    0.14
  -9   2  -1    6.56    0.14
   9   2   1    6.52    0.15
 -10  -2  -1   11.08    0.22
  10  -2   1   10.99    0.23
  10   2   1   11.50    0.23
 -10   2  -1   11.31    0.22
 -11  -2  -1    0.71    0.04
  11  -2   1    0.63    0.04
  11   2   1    0.71    0.05
 -11   2  -1    0.63    0.04
  12  -2   1    0.32    0.04
 -12  -2  -1    0.29    0.03
 -12   2  -1    0.26    0.03
  12   2   1    0.24    0.04
  12  -3  -1   -0.01    0.03
 -12  -3   1    0.00    0.02
 -12   3   1   -0.02    0.02
  12   3  -1   -0.02    0.02
  11  -3  -1    8.40    0.19
 -11  -3   1    8.29    0.18
 -11   3   1    8.13    0.17
  11   3  -1    8.52    0.19
  10  -3  -1    7.54    0.17
 -10  -3   1    7.56    0.16
 -10   3   1    7.65    0.16
  10   3  -1    7.54    0.17
   9  -3  -1    4.08    0.10
  -9  -3   1    4.05    0.10
   9   3  -1    4.04    0.10
  -9   3   1    4.04    0.10
  -8  -3   1   55.42    0.93
   8  -3  -1   55.62    0.95
   8   3  -1   55.92    0.95
  -8   3   1   55.78    0.93
  -7  -3   1    2.56    0.07
   7  -3  -1    2.68    0.07
  -7   3   1    2.64    0.07
   7   3  -1    2.63    0.07
   6  -3  -1   15.48    0.28
  -6  -3   1   15.38    0.27
  -6   3   1   15.77    0.27
   6   3  -1   15.62    0.28
   5  -3  -1   16.50    0.29
  -5  -3   1   16.43    0.29
  -5   3   1   16.56    0.29
   5   3  -1   16.54    0.30
   4  -3  -1    2.18    0.05
  -4  -3   1    2.20    0.05
   4   3  -1    2.25    0.06
  -4   3   1    2.17    0.05
   3  -3  -1    1.85    0.04
   3   3  -1    1.88    0.05
  -3   3   1    1.86    0.04
  -2  -3   1   99.57    1.66
   2  -3  -1   98.54    1.70
   2   3  -1  102.63    1.71
   1  -3  -1    7.04    0.12
  -1  -3   1    7.13    0.12
   0  -3  -1   54.85    0.93
  -1  -3  -1  211.13    3.64
   1   3   1  220.96    3.63
   2  -3   1   10.27    0.19
  -2  -3  -1   10.49    0.18
  -2  -3  -1   10.55    0.18
   2  -3   1   10.46    0.19
   2   3   1   10.62    0.18
   3  -3   1    9.10    0.17
  -3  -3  -1    9.66    0.16
   3  -3   1    9.41    0.17
  -3  -3  -1    9.26    0.16
   3   3   1    9.20    0.17
  -3   3  -1    9.20    0.16
  -4  -3  -1  121.86    3.09
   4  -3   1  128.31    2.22
  -4  -3  -1  126.40    2.13
   4  -3   1  124.61    2.14
   4   3   1  126.75    2.13
  -4   3  -1  126.79    2.09
   5  -3   1    0.18    0.02
  -5  -3  -1    0.13    0.01
   5   3   1    0.18    0.02
  -6  -3  -1   28.55    0.48
   6  -3   1   27.73    0.49
  -6   3  -1   28.70    0.48
   6   3   1   28.36    0.49
   7  -3   1   18.02    0.33
  -7  -3  -1   18.23    0.32
  -7   3  -1   18.01    0.32
   7   3   1   18.01    0.33
   8  -3   1   85.87    1.45
  -8  -3  -1   84.25    1.42
  -8   3  -1   86.30    1.42
   8   3   1   87.73    1.45
   9  -3   1    0.37    0.04
  -9  -3  -1    0.38    0.03
   9   3   1    0.38    0.04
  -9   3  -1    0.36    0.03
 -10  -3  -1    6.89    0.15
  10  -3   1    6.84    0.16
  10   3   1    6.90    0.16
 -10   3  -1    6.81    0.15
 -11  -3  -1    1.69    0.06
  11  -3   1    1.75    0.07
  11   3   1    1.68    0.07
 -11   3  -1    1.69    0.06
  12  -3   1    0.13    0.03
 -12  -3  -1    0.09    0.03
  12   3   1    0.09    0.03
 -12   3  -1    0.08    0.03
  12  -4  -1    2.90    0.10
 -12   4   1    2.86    0.09
  12   4  -1    2.95    0.10
  11  -4  -1    0.49    0.04
 -11  -4   1    0.57    0.04
  11   4  -1    0.56    0.05
 -11   4   1    0.53    0.04
 -10  -4   1    4.35    0.11
  10  -4  -1    4.23    0.11
 -10   4   1    4.24    0.11
  10   4  -1    4.32    0.11
  -9  -4   1    6.42    0.14
   9  -4  -1    6.30    0.14
  -9   4   1    6.28    0.14
   9   4  -1    6.32    0.14
  -8  -4   1   22.85    0.40
   8  -4  -1   22.53    0.41
   8   4  -1   21.82    0.41
  -8   4   1   22.52    0.40
   7  -4  -1    4.02    0.10
  -7  -4   1    4.05    0.09
   7   4  -1    4.05    0.10
  -7   4   1    4.14    0.09
   6  -4  -1    7.67    0.15
  -6  -4   1    7.64    0.15
   6   4  -1    7.60    0.16
  -6   4   1    7.88    0.15
  -5  -4   1   16.55    0.29
   5  -4  -1   16.78    0.30
  -5   4   1   17.08    0.29
   5   4  -1   17.03    0.30
   4  -4  -1   52.58    0.88
  -4  -4   1   52.01    0.87
  -4   4   1   52.49    0.87
   4   4  -1   52.39    0.88
  -3  -4   1    0.75    0.02
   3  -4  -1    0.66    0.02
   3   4  -1    0.64    0.03
   2  -4  -1    5.57    0.10
  -2  -4   1    5.66    0.10
   2   4  -1    5.55    0.11
  -1  -4   1   14.80    0.25
   0  -4  -1   13.05    0.23
  -1  -4  -1   40.01    0.67
  -2  -4  -1  116.85    1.96
   2  -4   1  113.01    2.05
  -2  -4  -1  117.69    1.98
   2   4   1  119.51    1.97
  -3  -4  -1   61.35    1.03
  -3  -4  -1   61.41    1.00
   3  -4   1   60.54    1.02
   3  -4   1   59.66    1.06
   3   4   1   61.40    1.02
  -4  -4  -1    4.02    0.08
   4  -4   1    3.92    0.08
  -4  -4  -1    4.19    0.07
   4  -4   1    3.92    0.08
   4   4   1    3.89    0.08
  -4   4  -1    3.90    0.08
   5  -4   1    0.64    0.03
  -5  -4  -1    0.68    0.03
  -5   4  -1    0.80    0.03
   5   4   1    0.72    0.03
   6  -4   1   17.98    0.33
  -6  -4  -1   17.76    0.32
  -6   4  -1   18.35    0.31
   6   4   1   17.99    0.32
   7  -4   1   15.36    0.29
  -7  -4  -1   15.39    0.28
   7   4   1   15.36    0.29
  -7   4  -1   15.40    0.27
   8  -4   1    1.91    0.06
  -8  -4  -1    1.84    0.06
   8   4   1    1.81    0.06
  -8   4  -1    1.89    0.06
  -9  -4  -1    2.19    0.07
   9  -4   1    2.26    0.07
  -9   4  -1    2.20    0.07
   9   4   1    2.30    0.07
  10  -4   1    1.34    0.06
 -10  -4  -1    1.43    0.06
 -10   4  -1    1.30    0.05
  10   4   1    1.36    0.06
 -11  -4  -1    0.11    0.03
  11  -4   1    0.06    0.03
 -11   4  -1    0.13    0.03
  11   4   1    0.15    0.03
  12   4   1    0.02    0.03
 -12   4  -1   -0.02    0.02
  11  -5  -1    0.13    0.03
 -11  -5   1    0.09    0.03
  11   5  -1    0.13    0.03
 -11   5   1    0.11    0.03
 -10  -5   1    3.05    0.09
  10  -5  -1    3.11    0.09
 -10   5   1    3.02    0.09
  10   5  -1    3.01    0.09
  -9  -5   1   10.59    0.21
   9  -5  -1   10.56    0.22
   9   5  -1   10.61    0.22
  -9   5   1   10.60    0.21
   8  -5  -1    0.19    0.03
  -8  -5   1    0.25    0.03
   8   5  -1    0.36    0.03
  -8   5   1    0.23    0.02
   7  -5  -1   32.60    0.57
  -7  -5   1   32.69    0.56
   7   5  -1   32.57    0.57
  -7   5   1   32.54    0.56
  -6  -5   1   35.53    0.60
   6  -5  -1   35.53    0.62
   6   5  -1   35.67    0.62
  -6   5   1   35.98    0.61
   5  -5  -1    0.03    0.01
  -5  -5   1    0.03    0.01
   5   5  -1    0.01    0.01
  -5   5   1    0.01    0.01
  -4  -5   1    3.99    0.08
   4  -5  -1    3.95    0.08
   4   5  -1    3.91    0.09
   3  -5  -1   12.33    0.22
  -3  -5   1   12.58    0.22
   3   5  -1   12.32    0.22
   2  -5  -1   16.69    0.29
  -2  -5   1   16.96    0.29
  -1  -5   1    1.39    0.04
   0  -5  -1    0.85    0.03
  -1  -5  -1   18.24    0.31
  -2  -5  -1   49.56    0.84
  -2  -5  -1   50.78    0.83
   3  -5   1    5.24    0.10
  -3  -5  -1    5.27    0.10
   3  -5   1    5.21    0.10
  -3  -5  -1    5.25    0.09
   3   5   1    5.21    0.10
   4  -5   1    0.06    0.01
  -4  -5  -1    0.04    0.01
   4  -5   1    0.03    0.02
   4   5   1    0.05    0.01
  -5  -5  -1    2.55    0.06
   5  -5   1    2.57    0.07
  -5   5  -1    2.59    0.06
   5   5   1    2.61    0.07
   6  -5   1   10.20    0.20
  -6  -5  -1   10.55    0.19
  -6   5  -1   10.55    0.19
   6   5   1   10.15    0.20
  -7  -5  -1    0.16    0.02
   7  -5   1    0.14    0.02
  -7   5  -1    0.13    0.02
   7   5   1    0.17    0.02
   8  -5   1    3.91    0.10
  -8  -5  -1    3.90    0.09
   8   5   1    3.96    0.10
  -8   5  -1    4.09    0.09
   9  -5   1   12.74    0.26
  -9  -5  -1   12.69    0.25
  -9   5  -1   13.21    0.24
   9   5   1   12.87    0.26
  10  -5   1    0.04    0.03
 -10  -5  -1    0.03    0.02
 -10   5  -1    0.06    0.02
  10   5   1    0.05    0.03
 -11  -5  -1    1.97    0.07
  11  -5   1    1.89    0.08
  11   5   1    2.12    0.08
 -11   5  -1    1.92    0.07
  11  -6  -1    0.36    0.04
 -11  -6   1    0.33    0.04
  11   6  -1    0.39    0.04
 -11   6   1    0.35    0.04
  10  -6  -1    3.70    0.11
 -10  -6   1    3.71    0.10
  10   6  -1    3.75    0.11
 -10   6   1    3.80    0.10
   9  -6  -1    0.27    0.03
  -9  -6   1    0.29    0.03
  -9   6   1    0.28    0.03
   9   6  -1    0.23    0.03
   8  -6  -1    1.25    0.05
  -8  -6   1    1.26    0.05
   8   6  -1    1.27    0.05
  -8   6   1    1.28    0.05
  -7  -6   1    4.54    0.10
   7  -6  -1    4.59    0.11
   7   6  -1    4.58    0.11
  -7   6   1    4.70    0.11
   6  -6  -1   34.54    0.60
  -6  -6   1   34.38    0.59
   6   6  -1   34.78    0.60
   5  -6  -1    0.11    0.02
  -5  -6   1    0.09    0.02
   5   6  -1    0.11    0.02
  -4  -6   1    1.61    0.05
   4  -6  -1    1.59    0.05
   4   6  -1    1.61    0.05
   3  -6  -1    6.90    0.13
  -3  -6   1    6.84    0.13
  -2  -6   1   60.74    1.01
   2  -6  -1   61.23    1.02
  -1  -6   1   56.30    0.93
   0  -6  -1    0.81    0.03
  -1  -6  -1    0.66    0.03
  -2  -6  -1    2.12    0.05
  -2  -6  -1    2.29    0.06
   3  -6   1   54.75    0.92
   3  -6   1   55.42    0.96
  -3  -6  -1   54.34    0.91
   3   6   1   54.51    0.92
   4  -6   1   15.47    0.28
  -4  -6  -1   15.49    0.28
   4   6   1   15.58    0.28
  -5  -6  -1   15.85    0.29
   5  -6   1   16.41    0.30
   5   6   1   16.36    0.29
  -6  -6  -1    8.13    0.16
   6  -6   1    8.18    0.16
   6   6   1    8.00    0.16
  -7  -6  -1    8.56    0.17
   7  -6   1    8.56    0.18
   7   6   1    8.60    0.18
  -7   6  -1    8.90    0.17
  -8  -6  -1    0.90    0.04
   8  -6   1    0.92    0.05
  -8   6  -1    0.92    0.04
   8   6   1    0.94    0.05
   9  -6   1    0.28    0.03
  -9  -6  -1    0.34    0.03
  -9   6  -1    0.36    0.03
   9   6   1    0.38    0.04
 -10  -6  -1    0.11    0.03
  10  -6   1    0.10    0.03
  10   6   1    0.10    0.03
 -11  -6  -1    1.79    0.07
  11  -6   1    1.74    0.07
  11   6   1    1.77    0.07
 -10  -7   1    0.06    0.03
  10  -7  -1   -0.02    0.03
  10   7  -1    0.07    0.03
   9  -7  -1    1.13    0.06
  -9  -7   1    1.23    0.05
   9   7  -1    1.11    0.05
   8  -7  -1    4.38    0.11
  -8  -7   1    4.36    0.10
   8   7  -1    4.19    0.11
   7  -7  -1   21.16    0.38
  -7  -7   1   20.68    0.37
   7   7  -1   20.93    0.38
   6  -7  -1    0.07    0.02
  -6  -7   1    0.04    0.02
   6   7  -1    0.05    0.02
  -5  -7   1    0.58    0.03
   5  -7  -1    0.57    0.03
   5   7  -1    0.63    0.03
  -4  -7   1   16.28    0.29
   4  -7  -1   16.52    0.29
   3  -7  -1    0.38    0.02
  -3  -7   1    0.35    0.02
   2  -7  -1   10.60    0.19
  -2  -7   1   10.50    0.19
  -1  -7   1    1.09    0.04
   0  -7  -1    9.95    0.19
  -1  -7  -1   39.74    0.69
  -1  -7  -1   41.16    0.68
  -2  -7  -1   12.45    0.23
   3  -7   1    6.80    0.13
   3  -7   1    6.60    0.13
  -3  -7  -1    6.52    0.13
  -4  -7  -1   14.04    0.26
   4  -7   1   14.22    0.26
   4   7   1   13.97    0.26
  -5  -7  -1    0.08    0.02
   5  -7   1    0.05    0.02
   5   7   1    0.09    0.02
   6  -7   1    1.64    0.05
  -6  -7  -1    1.47    0.05
   6   7   1    1.46    0.05
  -7  -7  -1    0.49    0.03
   7  -7   1    0.42    0.03
   7   7   1    0.49    0.03
  -8  -7  -1    0.43    0.04
   8  -7   1    0.44    0.04
   8   7   1    0.42    0.03
   9  -7   1    2.24    0.08
  -9  -7  -1    2.16    0.07
   9   7   1    2.20    0.07
  10  -7   1    4.76    0.13
 -10  -7  -1    4.84    0.12
  10   7   1    4.64    0.12
  10  -8  -1    0.04    0.03
  10   8  -1    0.10    0.03
  -9  -8   1    0.11    0.03
   9  -8  -1    0.12    0.03
   9   8  -1    0.18    0.03
   8  -8  -1    0.16    0.03
  -8  -8   1    0.16    0.02
   8   8  -1    0.15    0.03
   7  -8  -1    3.19    0.09
  -7  -8   1    3.21    0.08
   7   8  -1    3.30    0.09
  -6  -8   1   11.23    0.21
   6  -8  -1   11.32    0.22
   6   8  -1   11.20    0.22
   5  -8  -1   11.27    0.22
  -5  -8   1   11.34    0.21
  -4  -8   1   -0.02    0.02
   4  -8  -1    0.00    0.02
  -3  -8   1    2.15    0.06
   3  -8  -1    2.21    0.06
  -2  -8   1   10.76    0.20
   2  -8  -1   11.07    0.20
  -1  -8   1    7.89    0.15
   1  -8  -1    7.84    0.16
   0  -8   1    4.39    0.09
   0  -8  -1    4.29    0.10
  -1  -8  -1    0.33    0.03
  -1  -8  -1    0.44    0.03
  -2  -8  -1    4.15    0.09
   3  -8   1    1.29    0.05
  -3  -8  -1    1.30    0.05
   4  -8   1   11.42    0.22
  -4  -8  -1   11.81    0.22
   5  -8   1    8.64    0.18
  -5  -8  -1    8.82    0.17
   6  -8   1    0.63    0.04
  -6  -8  -1    0.67    0.04
   6   8   1    0.64    0.04
  -7  -8  -1    0.46    0.04
   7  -8   1    0.45    0.04
   7   8   1    0.45    0.03
   8  -8   1    0.09    0.03
  -8  -8  -1    0.10    0.02
   9  -8   1   -0.01    0.03
  -9  -8  -1   -0.03    0.02
  10  -8   1    3.65    0.11
  -9  -9   1    2.62    0.08
   9   9  -1    2.61    0.09
  -8  -9   1    3.98    0.10
   8   9  -1    3.93    0.11
  -7  -9   1    0.98    0.05
   7  -9  -1    0.89    0.05
   7   9  -1    0.92    0.05
   6  -9  -1    0.21    0.03
  -6  -9   1    0.20    0.03
   5  -9  -1    1.18    0.05
  -5  -9   1    1.25    0.05
  -4  -9   1    0.13    0.02
   4  -9  -1    0.11    0.02
  -3  -9   1    4.68    0.10
  -2  -9   1    0.02    0.02
  -1  -9   1   18.04    0.32
   1  -9  -1   17.81    0.33
   0  -9  -1   36.04    0.63
   0  -9   1   36.36    0.61
  -1  -9  -1    0.14    0.02
  -2  -9  -1   30.70    0.53
  -3  -9  -1    8.32    0.17
   3  -9   1    8.49    0.17
   4  -9   1    0.32    0.03
  -4  -9  -1    0.29    0.03
   5  -9   1    0.23    0.03
   6  -9   1    1.48    0.06
  -6  -9  -1    1.49    0.06
   7  -9   1    0.11    0.03
  -7  -9  -1    0.11    0.03
  -8  -9  -1    0.78    0.05
   8  -9   1    0.82    0.05
   9  -9   1    1.06    0.06
  -8 -10   1    1.85    0.07
  -7 -10   1    0.04    0.03
  -6 -10   1    5.45    0.12
  -5 -10   1    1.34    0.05
  -4 -10   1   12.23    0.23
  -3 -10   1    6.43    0.14
   2 -10  -1    4.28    0.11
  -2 -10   1    4.13    0.10
  -1 -10   1    0.59    0.04
   1 -10  -1    0.61    0.04
   0 -10  -1    1.23    0.05
   0 -10   1    1.21    0.05
  -1 -10  -1    3.94    0.10
  -2 -10  -1    0.11    0.02
  -3 -10  -1    5.03    0.12
   3 -10   1    4.95    0.12
   4 -10   1    0.28    0.03
  -4 -10  -1    0.28    0.03
   5 -10   1    4.71    0.12
  -5 -10  -1    4.70    0.11
  -6 -10  -1    6.25    0.14
   6 -10   1    6.23    0.14
  -7 -10  -1    1.43    0.06
   7 -10   1    1.55    0.06
  -8 -10  -1    6.41    0.15
   8 -10   1    6.55    0.16
  -7 -11   1    4.04    0.11
  -6 -11   1    1.03    0.05
  -5 -11   1    0.18    0.03
   5 -11  -1    0.19    0.03
  -4 -11   1    7.32    0.16
   4 -11  -1    7.37    0.17
   3 -11  -1    0.43    0.04
  -3 -11   1    0.39    0.04
   2 -11  -1    0.14    0.03
   0 -11  -1   16.89    0.31
  -1 -11  -1    0.13    0.03
  -2 -11  -1    5.06    0.12
  -3 -11  -1    0.03    0.02
  -4 -11  -1    0.26    0.03
  -5 -11  -1    0.32    0.03
  -6 -11  -1    3.16    0.09
   5 -12  -1    0.75    0.05
   4 -12  -1    0.03    0.03
   3 -12  -1    0.67    0.05
   1 -12  -1    0.13    0.03
   0 -12  -1    0.31    0.03
  -1 -12  -1    0.70    0.05
  -2 -12  -1    0.14    0.03
  -3 -12  -1    0.53    0.04
  -4 -12  -1    0.02    0.03
  -5 -12  -1    1.33    0.06
  -2 -13  -1    0.09    0.03
 -12   0   2   12.15    0.24
  12   0  -2   12.32    0.26
 -11   0   2    0.02    0.02
  11   0  -2    0.08    0.03
  10   0  -2    0.13    0.03
 -10   0   2    0.14    0.02
   9   0  -2   24.66    0.44
  -9   0   2   24.31    0.43
  -8   0   2    0.06    0.02
   8   0  -2    0.07    0.02
   8   0  -2    0.08    0.02
  -7   0   2    5.85    0.12
   7   0  -2    5.87    0.12
  -6   0   2   32.18    0.54
   6   0  -2   32.23    0.56
  -6   0   2   32.33    0.57
  -5   0   2   33.24    0.59
   5   0  -2   33.33    0.57
   5   0  -2   33.55    0.57
  -5   0   2   34.00    0.56
  -4   0   2  252.85    4.40
  -4   0   2  245.33    4.16
   4   0  -2  256.35    4.24
   4   0  -2  251.37    4.24
   3   0  -2  268.10    4.38
  -3   0   2  261.52    4.55
   3   0  -2  258.46    4.37
  -3   0   2  251.46    4.29
  -2   0   2   21.10    0.35
  -2   0   2   21.30    0.37
   2   0  -2   21.15    0.36
   2   0  -2   20.79    0.36
   1   0  -2  637.14   11.69
  -1   0   2  640.80   11.49
   0   0   2   36.77    0.66
   0   0  -2   37.06    0.63
  -1   0  -2    4.79    0.08
   1   0   2    4.75    0.09
   1   0   2    4.88    0.09
  -2   0  -2  887.35   16.44
  -2   0  -2  911.58   17.09
   2   0   2 1000.00   17.89
   3   0   2    3.26    0.07
   3   0   2    3.29    0.07
  -3   0  -2    3.19    0.06
  -3   0  -2    3.11    0.06
   4   0   2    2.83    0.06
  -4   0  -2    2.85    0.06
  -4   0  -2    2.94    0.06
   4   0   2    2.93    0.06
   5   0   2    4.83    0.10
   5   0   2    4.72    0.09
  -5   0  -2    4.83    0.09
   6   0   2    0.83    0.03
  -6   0  -2    0.87    0.03
   7   0   2    2.45    0.07
  -7   0  -2    2.74    0.06
   8   0   2   28.46    0.51
  -8   0  -2   28.67    0.49
   9   0   2    9.90    0.20
  -9   0  -2    9.90    0.19
 -10   0  -2    4.71    0.11
  10   0   2    4.69    0.12
  11   0   2    8.61    0.19
 -11   0  -2    8.81    0.18
  12   0   2   13.78    0.28
 -12   0  -2   13.80    0.27
  12  -1  -2    0.01    0.03
 -12  -1   2    0.02    0.02
  12   1  -2   -0.02    0.03
 -12   1   2   -0.03    0.02
 -11  -1   2    0.16    0.02
  11  -1  -2    0.19    0.03
  11   1  -2    0.19    0.03
 -11   1   2    0.17    0.03
  10  -1  -2    0.11    0.03
 -10  -1   2    0.02    0.02
  10   1  -2    0.08    0.03
 -10   1   2    0.05    0.02
  -9  -1   2   14.37    0.26
   9  -1  -2   14.43    0.28
   9   1  -2   14.33    0.28
  -9   1   2   14.48    0.27
  -8  -1   2    2.36    0.06
   8  -1  -2    2.48    0.07
   8   1  -2    2.39    0.07
  -8   1   2    2.40    0.06
  -7  -1   2   32.43    0.57
  -7  -1   2   32.34    0.55
   7  -1  -2   32.69    0.56
  -7   1   2   32.07    0.55
   7   1  -2   32.71    0.55
   7   1  -2   32.00    0.56
  -6  -1   2   38.41    0.64
   6  -1  -2   38.12    0.65
  -6  -1   2   37.69    0.67
  -6   1   2   38.57    0.64
   6   1  -2   38.30    0.65
   6   1  -2   38.05    0.65
   5  -1  -2   12.88    0.23
  -5  -1   2   12.68    0.23
  -5  -1   2   12.76    0.23
   5   1  -2   12.78    0.23
  -5   1   2   13.54    0.23
  -5   1   2   12.93    0.23
   5   1  -2   13.04    0.23
  -4  -1   2  176.11    3.13
   4  -1  -2  177.39    3.02
  -4  -1   2  167.99    2.96
   4   1  -2  185.74    3.01
   4   1  -2  177.27    3.01
  -4   1   2  181.63    3.13
  -4   1   2  181.13    2.96
   3  -1  -2   51.72    0.87
  -3  -1   2   51.17    0.91
   3  -1  -2   51.20    0.87
   3   1  -2   52.47    0.87
  -3   1   2   51.80    0.92
   3   1  -2   53.46    0.89
  -3   1   2   52.66    0.86
  -2  -1   2    8.10    0.15
  -2  -1   2    8.14    0.14
   2  -1  -2    8.02    0.15
   2  -1  -2    8.06    0.14
  -2   1   2    8.23    0.15
   2   1  -2    8.66    0.15
   2   1  -2    8.58    0.14
  -2   1   2    8.09    0.14
  -1  -1   2    0.36    0.01
  -1  -1   2    0.35    0.01
   1  -1  -2    0.34    0.01
   1   1  -2    0.35    0.01
  -1   1   2    0.35    0.01
   1   1  -2    0.35    0.01
  -1   1   2    0.34    0.01
   0  -1   2   60.31    1.07
   0  -1  -2   61.29    1.04
   0   1  -2   60.73    1.03
   0   1   2   59.08    1.08
  -1  -1  -2   31.05    0.52
   1  -1   2   29.36    0.54
  -1  -1  -2   31.20    0.52
   1   1   2   31.55    0.54
   1   1   2   31.64    0.55
  -1   1  -2   31.91    0.56
  -2  -1  -2  220.27    3.61
  -2  -1  -2  220.61    3.67
   2  -1   2  211.98    3.66
   2  -1   2  210.63    3.82
   2   1   2  218.94    3.83
  -2   1  -2  220.85    3.68
   2   1   2  227.58    3.67
  -2   1  -2  213.49    3.61
  -3  -1  -2   92.78    1.60
   3  -1   2   95.91    1.68
  -3  -1  -2   95.94    1.58
   3  -1   2   92.15    1.62
  -3   1  -2   95.12    1.61
  -3   1  -2   95.72    1.58
   3   1   2   94.27    1.69
   3   1   2   96.32    1.60
   4  -1   2    0.28    0.02
   4  -1   2    0.26    0.02
  -4  -1  -2    0.29    0.02
  -4  -1  -2    0.28    0.01
   4   1   2    0.29    0.02
  -4   1  -2    0.29    0.02
   4   1   2    0.29    0.02
  -5  -1  -2   10.82    0.20
   5  -1   2   11.22    0.20
  -5  -1  -2   11.16    0.20
   5  -1   2   10.97    0.20
   5   1   2   11.14    0.20
  -5   1  -2   11.10    0.19
   6  -1   2   15.11    0.27
   6  -1   2   14.56    0.27
  -6  -1  -2   14.99    0.26
   6   1   2   14.96    0.27
  -6   1  -2   14.71    0.26
   7  -1   2    0.87    0.04
  -7  -1  -2    0.85    0.03
   7   1   2    0.81    0.04
  -7   1  -2    0.87    0.03
  -8  -1  -2   22.98    0.40
   8  -1   2   22.90    0.41
  -8   1  -2   22.51    0.40
   8   1   2   22.98    0.41
   9  -1   2   10.73    0.22
  -9  -1  -2   10.69    0.20
  -9   1  -2   10.80    0.20
   9   1   2   10.78    0.22
 -10  -1  -2    2.07    0.07
  10  -1   2    1.98    0.07
 -10   1  -2    2.17    0.07
  10   1   2    1.99    0.07
 -11  -1  -2    4.08    0.10
  11  -1   2    4.12    0.11
 -11   1  -2    4.10    0.10
  11   1   2    3.98    0.11
  12  -1   2    0.98    0.06
 -12  -1  -2    1.09    0.05
 -12   1  -2    1.02    0.05
  12   1   2    0.93    0.06
 -12  -2   2    0.39    0.04
  12  -2  -2    0.37    0.04
 -12   2   2    0.38    0.04
  12   2  -2    0.36    0.04
 -11  -2   2    1.19    0.05
  11  -2  -2    1.12    0.06
  11   2  -2    1.14    0.06
 -11   2   2    1.13    0.05
  10  -2  -2    2.98    0.09
 -10  -2   2    2.93    0.08
  10   2  -2    2.93    0.09
 -10   2   2    2.92    0.08
  -9  -2   2   24.29    0.42
   9  -2  -2   24.35    0.44
  -9   2   2   24.34    0.43
   9   2  -2   23.74    0.44
  -8  -2   2    0.73    0.04
   8  -2  -2    0.72    0.04
   8   2  -2    0.73    0.04
  -8   2   2    0.75    0.04
   7  -2  -2    0.36    0.03
  -7  -2   2    0.32    0.02
  -7   2   2    0.33    0.03
   7   2  -2    0.35    0.03
  -6  -2   2    0.52    0.03
   6  -2  -2    0.44    0.03
   6   2  -2    0.43    0.03
  -6   2   2    0.49    0.03
  -5  -2   2   13.20    0.23
   5  -2  -2   13.47    0.24
  -5   2   2   13.53    0.24
   5   2  -2   13.70    0.23
   5   2  -2   13.28    0.24
   4  -2  -2    5.81    0.11
   4   2  -2    6.17    0.11
  -4   2   2    6.07    0.11
   4   2  -2    5.89    0.12
   3  -2  -2    7.02    0.13
   3   2  -2    7.42    0.13
  -3   2   2    7.14    0.13
  -3   2   2    7.25    0.13
  -2  -2   2   10.98    0.19
   2  -2  -2   11.06    0.19
   2  -2  -2   10.72    0.19
  -2  -2   2   11.00    0.20
  -2   2   2   11.24    0.20
  -2   2   2   10.85    0.19
   2   2  -2   10.84    0.19
   2   2  -2   11.52    0.19
   1  -2  -2    0.21    0.01
   1  -2  -2    0.19    0.01
  -1  -2   2    0.20    0.01
  -1  -2   2    0.22    0.01
   1   2  -2    0.26    0.01
  -1   2   2    0.20    0.01
   1   2  -2    0.19    0.01
   0  -2  -2   14.01    0.24
   0  -2   2   13.85    0.25
   0  -2   2   14.40    0.24
   0   2   2   13.93    0.25
   0   2  -2   14.16    0.24
  -1  -2  -2  722.65   13.10
   1   2   2  701.24   12.35
  -1   2  -2  634.46   12.94
  -2  -2  -2  325.30    5.47
  -2  -2  -2  314.15    5.89
   2  -2   2  319.24    5.45
   2   2   2  345.66    5.47
   2   2   2  325.10    5.70
  -2   2  -2  324.87    5.47
  -3  -2  -2    7.09    0.13
  -3  -2  -2    7.25    0.13
   3  -2   2    7.17    0.13
   3  -2   2    6.99    0.13
   3   2   2    7.08    0.13
   3   2   2    6.90    0.14
  -3   2  -2    7.24    0.12
  -4  -2  -2    1.01    0.03
  -4  -2  -2    0.98    0.03
   4  -2   2    1.02    0.03
   4  -2   2    1.03    0.03
   4   2   2    1.01    0.03
  -4   2  -2    1.02    0.03
   5  -2   2   16.82    0.30
  -5  -2  -2   16.97    0.29
   5  -2   2   16.84    0.30
  -5  -2  -2   16.46    0.29
  -5   2  -2   16.45    0.29
   5   2   2   16.63    0.30
  -6  -2  -2    0.24    0.02
   6  -2   2    0.25    0.03
   6   2   2    0.24    0.02
  -6   2  -2    0.32    0.02
  -7  -2  -2    6.88    0.14
   7  -2   2    6.82    0.14
  -7   2  -2    6.74    0.13
   7   2   2    6.89    0.14
  -8  -2  -2    0.82    0.04
   8  -2   2    0.84    0.04
  -8   2  -2    0.80    0.04
   8   2   2    0.83    0.04
  -9  -2  -2    9.42    0.18
   9  -2   2    9.23    0.19
  -9   2  -2    9.13    0.18
   9   2   2    9.57    0.19
  10  -2   2    1.55    0.06
 -10  -2  -2    1.63    0.06
  10   2   2    1.66    0.07
 -10   2  -2    1.60    0.06
  11  -2   2    0.87    0.05
 -11  -2  -2    0.93    0.05
  11   2   2    0.90    0.05
 -11   2  -2    0.94    0.05
 -12  -2  -2    5.93    0.14
  12  -2   2    5.66    0.15
  12   2   2    6.04    0.15
 -12   2  -2    5.74    0.14
 -12  -3   2    0.84    0.05
  12  -3  -2    0.87    0.06
  12   3  -2    0.87    0.05
 -12   3   2    0.90    0.05
 -11  -3   2    0.69    0.04
  11  -3  -2    0.72    0.05
 -11   3   2    0.69    0.04
  11   3  -2    0.67    0.05
  10  -3  -2    1.36    0.06
 -10  -3   2    1.33    0.05
  10   3  -2    1.35    0.06
 -10   3   2    1.41    0.05
   9  -3  -2    7.01    0.15
  -9  -3   2    7.05    0.15
  -9   3   2    7.00    0.15
   9   3  -2    6.85    0.15
   8  -3  -2    0.66    0.04
  -8  -3   2    0.64    0.04
   8   3  -2    0.68    0.04
  -8   3   2    0.71    0.04
   7  -3  -2    6.56    0.14
  -7  -3   2    6.29    0.13
  -7   3   2    6.54    0.13
   7   3  -2    6.48    0.14
   6  -3  -2   13.84    0.25
  -6  -3   2   13.67    0.25
  -6   3   2   14.04    0.25
   6   3  -2   13.89    0.26
   5  -3  -2   18.72    0.33
  -5  -3   2   18.06    0.32
   5   3  -2   18.82    0.33
  -5   3   2   19.00    0.32
   4  -3  -2    3.30    0.07
  -4  -3   2    3.34    0.07
   4   3  -2    3.49    0.08
  -4   3   2    3.34    0.07
  -3  -3   2   10.03    0.18
   3  -3  -2   10.47    0.18
  -3   3   2   10.37    0.18
  -3   3   2   10.51    0.19
  -2  -3   2   12.71    0.22
   2  -3  -2   12.60    0.22
   2   3  -2   13.05    0.22
  -2   3   2   12.60    0.23
   2   3  -2   12.41    0.22
   1  -3  -2   13.05    0.24
   1  -3  -2   13.75    0.23
  -1  -3   2   13.40    0.23
   1   3  -2   13.49    0.23
  -1   3   2   13.72    0.24
   0  -3   2    9.27    0.17
   0  -3  -2    9.03    0.16
   0  -3   2    9.35    0.16
   0   3  -2    9.17    0.16
   0   3   2    8.96    0.17
   1  -3   2    8.60    0.16
  -1  -3  -2    8.66    0.15
   1   3   2    8.58    0.16
   1   3   2    8.82    0.15
  -2  -3  -2    1.84    0.04
   2  -3   2    2.11    0.04
  -2  -3  -2    1.97    0.05
   2   3   2    2.24    0.04
  -3  -3  -2    6.13    0.11
  -3  -3  -2    6.12    0.11
   3  -3   2    5.92    0.11
   3  -3   2    6.25    0.12
   3   3   2    6.19    0.11
  -3   3  -2    6.21    0.11
  -4  -3  -2    2.65    0.05
   4  -3   2    2.61    0.06
  -4  -3  -2    2.58    0.06
   4  -3   2    2.63    0.05
  -4   3  -2    2.59    0.05
   4   3   2    2.50    0.06
  -5  -3  -2   23.55    0.40
   5  -3   2   23.62    0.41
  -5  -3  -2   23.26    0.40
   5  -3   2   23.82    0.41
  -5   3  -2   23.64    0.40
   5   3   2   22.99    0.41
   6  -3   2    0.04    0.02
  -6  -3  -2    0.01    0.02
   6   3   2    0.06    0.02
  -6   3  -2    0.04    0.01
   7  -3   2    0.01    0.02
  -7  -3  -2    0.01    0.02
   7   3   2    0.01    0.02
  -7   3  -2    0.05    0.02
   8  -3   2    3.49    0.09
  -8  -3  -2    3.41    0.08
  -8   3  -2    3.59    0.08
   8   3   2    3.45    0.09
  -9  -3  -2    2.32    0.07
   9  -3   2    2.18    0.07
   9   3   2    2.28    0.07
  -9   3  -2    2.29    0.06
 -10  -3  -2    0.49    0.04
  10  -3   2    0.53    0.04
  10   3   2    0.56    0.04
 -10   3  -2    0.45    0.03
 -11  -3  -2    2.31    0.07
  11  -3   2    2.18    0.08
  11   3   2    2.31    0.08
 -11   3  -2    2.14    0.07
  12  -3   2    0.12    0.03
 -12  -3  -2    0.13    0.03
  12   3   2    0.10    0.03
 -12   3  -2    0.10    0.03
  12  -4  -2    5.07    0.14
 -11  -4   2    1.02    0.05
  11  -4  -2    0.97    0.06
  11   4  -2    1.05    0.06
 -11   4   2    0.96    0.05
  10  -4  -2    2.12    0.07
 -10  -4   2    2.12    0.07
  10   4  -2    2.14    0.07
 -10   4   2    2.08    0.07
   9  -4  -2    0.39    0.04
  -9  -4   2    0.40    0.03
   9   4  -2    0.34    0.04
  -9   4   2    0.29    0.03
  -8  -4   2    5.21    0.11
   8  -4  -2    5.45    0.12
  -8   4   2    5.28    0.12
   8   4  -2    5.07    0.12
   7  -4  -2   22.43    0.40
  -7  -4   2   22.95    0.40
  -7   4   2   22.73    0.40
   7   4  -2   22.56    0.41
  -6  -4   2    1.98    0.05
   6  -4  -2    2.03    0.06
   6   4  -2    2.00    0.06
  -6   4   2    1.97    0.05
   5  -4  -2    2.71    0.07
  -5  -4   2    2.71    0.06
  -5   4   2    2.73    0.06
   5   4  -2    2.72    0.07
   4  -4  -2   32.99    0.56
  -4  -4   2   32.60    0.55
   4   4  -2   33.02    0.56
  -4   4   2   32.12    0.55
  -3  -4   2   16.92    0.29
   3  -4  -2   16.92    0.29
   3   4  -2   17.19    0.30
   2  -4  -2    0.25    0.02
   2  -4  -2    0.22    0.01
   2   4  -2    0.23    0.02
  -1  -4   2   21.39    0.36
   1  -4  -2   21.64    0.37
   1  -4  -2   21.85    0.37
   0  -4   2   33.35    0.59
   0  -4   2   33.20    0.55
   0  -4  -2   33.08    0.56
  -1  -4  -2    4.14    0.08
   1  -4   2    4.19    0.08
   2  -4   2  161.53    2.89
  -2  -4  -2  163.63    2.79
  -2  -4  -2  166.04    2.74
   2   4   2  168.62    2.77
  -3  -4  -2   14.22    0.25
   3  -4   2   13.82    0.25
  -3  -4  -2   14.13    0.24
   3  -4   2   14.09    0.25
   3   4   2   14.32    0.25
   4  -4   2   10.85    0.20
  -4  -4  -2   10.97    0.19
  -4  -4  -2   10.79    0.19
   4  -4   2   10.98    0.20
   4   4   2   10.63    0.20
  -4   4  -2   10.76    0.19
  -5  -4  -2    5.32    0.11
   5  -4   2    5.40    0.11
   5   4   2    5.53    0.11
  -5   4  -2    5.46    0.10
  -6  -4  -2    9.00    0.17
   6  -4   2    8.88    0.18
  -6   4  -2    8.95    0.16
   6   4   2    8.94    0.17
  -7  -4  -2   29.03    0.49
   7  -4   2   28.15    0.51
   7   4   2   28.54    0.50
  -7   4  -2   29.07    0.49
   8  -4   2    0.22    0.03
  -8  -4  -2    0.28    0.03
  -8   4  -2    0.26    0.03
   8   4   2    0.27    0.03
   9  -4   2    5.07    0.13
  -9  -4  -2    5.19    0.12
   9   4   2    5.13    0.12
  -9   4  -2    5.16    0.11
  10  -4   2    0.05    0.03
 -10  -4  -2    0.11    0.02
 -10   4  -2    0.06    0.02
  10   4   2    0.06    0.03
 -11  -4  -2    2.53    0.08
  11  -4   2    2.50    0.09
  11   4   2    2.51    0.09
 -11   4  -2    2.41    0.08
  12   4   2    0.00    0.03
  11  -5  -2    0.68    0.05
 -11  -5   2    0.67    0.05
 -11   5   2    0.85    0.05
  11   5  -2    0.65    0.05
  10  -5  -2    5.79    0.14
 -10  -5   2    5.71    0.13
  10   5  -2    5.82    0.14
 -10   5   2    5.71    0.13
  -9  -5   2    1.83    0.06
   9  -5  -2    1.82    0.07
   9   5  -2    1.73    0.06
  -9   5   2    1.82    0.06
   8  -5  -2    0.87    0.04
  -8  -5   2    0.81    0.04
  -8   5   2    0.82    0.04
   8   5  -2    0.84    0.04
  -7  -5   2   34.20    0.59
   7  -5  -2   34.73    0.60
  -7   5   2   34.54    0.59
   7   5  -2   34.15    0.60
  -6  -5   2   75.56    1.25
   6  -5  -2   74.50    1.27
   6   5  -2   76.17    1.28
  -6   5   2   75.40    1.25
   5  -5  -2    0.80    0.03
  -5  -5   2    0.85    0.03
   5   5  -2    0.78    0.04
  -4  -5   2    4.88    0.10
   4  -5  -2    4.92    0.10
   4   5  -2    4.95    0.10
   3  -5  -2    3.93    0.08
  -3  -5   2    4.52    0.08
   3   5  -2    3.85    0.09
   2  -5  -2   12.26    0.22
   2  -5  -2   12.24    0.21
  -2  -5   2   12.03    0.21
  -1  -5   2   15.08    0.26
   1  -5  -2   15.29    0.27
   1  -5  -2   15.16    0.26
   0  -5  -2   17.49    0.31
   0  -5   2   17.37    0.29
   1  -5   2   30.41    0.53
  -1  -5  -2   29.72    0.51
   2  -5   2    0.39    0.02
  -2  -5  -2    0.27    0.02
  -2  -5  -2    0.31    0.02
   3  -5   2   83.86    1.48
  -3  -5  -2   85.21    1.40
   3  -5   2   86.61    1.42
  -3  -5  -2   85.67    1.43
   3   5   2   83.68    1.43
   4  -5   2    0.13    0.02
   4  -5   2    0.04    0.01
  -4  -5  -2    0.09    0.02
   4   5   2    0.03    0.01
  -5  -5  -2   13.26    0.24
   5  -5   2   13.40    0.25
   5   5   2   12.98    0.24
  -5   5  -2   13.34    0.23
  -6  -5  -2    8.59    0.17
   6  -5   2    8.45    0.17
  -6   5  -2    8.93    0.16
   6   5   2    8.46    0.17
   7  -5   2    0.82    0.04
  -7  -5  -2    0.80    0.04
  -7   5  -2    0.92    0.04
   7   5   2    0.83    0.04
   8  -5   2   11.79    0.23
  -8  -5  -2   11.42    0.22
  -8   5  -2   11.90    0.22
   8   5   2   11.68    0.23
   9  -5   2    0.12    0.03
  -9  -5  -2    0.05    0.02
  -9   5  -2    0.08    0.02
   9   5   2    0.13    0.03
 -10  -5  -2    0.03    0.02
  10  -5   2    0.02    0.02
  10   5   2    0.06    0.02
 -11  -5  -2    1.15    0.06
  11  -5   2    1.17    0.06
  11   5   2    1.16    0.06
  11  -6  -2    0.70    0.05
 -11  -6   2    0.70    0.05
  11  -6  -2    0.69    0.05
  11   6  -2    0.66    0.05
 -11   6   2    0.68    0.05
 -10  -6   2    2.88    0.08
  10  -6  -2    2.82    0.09
 -10   6   2    2.71    0.08
  10   6  -2    2.85    0.09
  -9  -6   2    0.00    0.02
   9  -6  -2    0.03    0.02
  -9   6   2    0.01    0.02
   9   6  -2    0.03    0.02
  -8  -6   2    3.25    0.08
   8  -6  -2    3.31    0.09
  -8   6   2    3.31    0.09
   8   6  -2    3.30    0.09
  -7  -6   2    3.16    0.08
   7  -6  -2    3.24    0.08
   7   6  -2    3.15    0.09
   6  -6  -2    0.26    0.03
  -6  -6   2    0.23    0.02
   6   6  -2    0.19    0.03
  -5  -6   2    6.89    0.13
   5  -6  -2    6.85    0.14
   5   6  -2    6.80    0.14
  -4  -6   2    1.40    0.04
   4  -6  -2    1.54    0.04
   4   6  -2    1.42    0.05
  -3  -6   2   30.31    0.51
   3  -6  -2   30.42    0.52
   2  -6  -2   10.04    0.19
   2  -6  -2    9.72    0.18
  -2  -6   2    9.67    0.18
  -1  -6   2   19.04    0.33
   1  -6  -2   19.20    0.34
   0  -6  -2   99.19    1.66
   0  -6   2   99.38    1.63
   1  -6   2   11.91    0.22
  -1  -6  -2   11.65    0.21
   2  -6   2   23.40    0.42
  -2  -6  -2   23.63    0.40
  -2  -6  -2   22.81    0.40
   3  -6   2   25.06    0.44
  -3  -6  -2   24.85    0.42
   3  -6   2   24.88    0.43
  -3  -6  -2   24.18    0.42
   3   6   2   24.35    0.42
   4  -6   2    2.83    0.07
  -4  -6  -2    2.76    0.07
   4   6   2    2.79    0.07
   5  -6   2    6.45    0.13
  -5  -6  -2    6.38    0.13
   5   6   2    6.29    0.13
   6  -6   2    0.06    0.02
  -6  -6  -2    0.04    0.02
   6   6   2    0.07    0.02
   7  -6   2    1.48    0.06
  -7  -6  -2    1.45    0.05
   7   6   2    1.40    0.05
  -7   6  -2    1.55    0.05
   8  -6   2    4.50    0.11
  -8  -6  -2    4.29    0.10
   8   6   2    4.30    0.11
   9  -6   2    2.03    0.07
  -9  -6  -2    2.09    0.07
   9   6   2    2.13    0.07
  10  -6   2    0.44    0.04
 -10  -6  -2    0.42    0.04
  10   6   2    0.43    0.04
  11   6   2    4.16    0.12
  10  -7  -2    3.68    0.11
 -10  -7   2    3.69    0.10
  10   7  -2    3.76    0.11
   9  -7  -2    2.93    0.09
  -9  -7   2    2.76    0.08
   9   7  -2    2.78    0.09
   8  -7  -2    2.82    0.08
  -8  -7   2    2.74    0.08
   8   7  -2    2.75    0.09
   7  -7  -2    1.43    0.06
  -7  -7   2    1.44    0.05
   7   7  -2    1.52    0.06
   6  -7  -2    0.41    0.03
  -6  -7   2    0.41    0.03
   6   7  -2    0.36    0.03
  -5  -7   2   21.86    0.38
   5  -7  -2   21.83    0.38
   5   7  -2   21.63    0.39
  -4  -7   2   34.94    0.59
   4  -7  -2   35.10    0.60
  -3  -7   2   18.00    0.31
   3  -7  -2   18.06    0.32
   2  -7  -2    1.61    0.05
  -2  -7   2    1.65    0.04
   2  -7  -2    1.64    0.04
  -1  -7   2    3.47    0.07
   1  -7  -2    3.03    0.08
   0  -7  -2    0.95    0.04
   0  -7   2    0.97    0.03
   1  -7   2    8.77    0.17
  -1  -7  -2    8.55    0.16
   2  -7   2    1.21    0.04
  -2  -7  -2    1.18    0.04
  -2  -7  -2    1.22    0.04
  -3  -7  -2    0.13    0.02
   3  -7   2    0.16    0.02
   3  -7   2    0.17    0.02
  -4  -7  -2   23.61    0.41
   4  -7   2   23.37    0.41
   4   7   2   23.18    0.41
  -5  -7  -2    0.62    0.04
   5  -7   2    0.57    0.03
   5   7   2    0.65    0.03
  -6  -7  -2    3.47    0.09
   6  -7   2    3.61    0.09
   6   7   2    3.61    0.09
  -7  -7  -2    3.25    0.09
   7  -7   2    3.31    0.09
   7   7   2    3.37    0.09
   8  -7   2   -0.01    0.02
  -8  -7  -2    0.03    0.02
  -9  -7  -2    0.66    0.04
   9  -7   2    0.65    0.05
  10  -7   2    3.37    0.10
 -10  -7  -2    3.39    0.10
  10   8  -2    0.56    0.05
  -9  -8   2    3.43    0.09
   9   8  -2    3.49    0.10
  -8  -8   2    9.02    0.19
   8   8  -2    9.19    0.20
   7  -8  -2    6.18    0.14
  -7  -8   2    6.11    0.13
   7   8  -2    6.26    0.14
  -6  -8   2    5.46    0.12
   6  -8  -2    5.33    0.12
   6   8  -2    5.35    0.13
   5  -8  -2    2.74    0.07
  -5  -8   2    2.74    0.07
  -4  -8   2    7.80    0.15
  -3  -8   2    1.38    0.04
   3  -8  -2    1.43    0.05
  -2  -8   2   44.24    0.75
   2  -8  -2   45.20    0.77
  -1  -8   2    0.01    0.02
   1  -8  -2    0.01    0.02
   0  -8  -2    1.44    0.05
   0  -8   2    1.40    0.04
  -1  -8  -2   53.51    0.90
   1  -8   2   54.28    0.94
  -1  -8  -2   52.20    0.90
   2  -8   2    8.09    0.16
  -2  -8  -2    8.00    0.16
  -3  -8  -2   10.37    0.20
   3  -8   2   10.38    0.20
  -4  -8  -2    0.01    0.02
   4  -8   2    0.02    0.02
  -5  -8  -2    1.05    0.04
   5  -8   2    1.01    0.05
   6  -8   2    2.99    0.08
  -6  -8  -2    3.04    0.08
   7  -8   2    6.51    0.15
  -7  -8  -2    6.48    0.14
  -8  -8  -2    1.44    0.06
   8  -8   2    1.46    0.06
  -9  -8  -2    2.52    0.08
   9  -8   2    2.73    0.09
  -9  -9   2    1.82    0.07
   9   9  -2    1.82    0.07
  -8  -9   2    0.81    0.05
   8  -9  -2    0.85    0.05
   8   9  -2    0.75    0.05
  -7  -9   2    0.10    0.02
  -6  -9   2    0.04    0.02
   5  -9  -2    7.03    0.16
  -5  -9   2    7.77    0.15
   4  -9  -2    1.68    0.06
  -4  -9   2    1.67    0.05
  -3  -9   2    0.07    0.02
   3  -9  -2    0.05    0.02
   2  -9  -2    8.94    0.18
  -2  -9   2    8.78    0.17
   1  -9  -2    1.26    0.05
  -1  -9   2    1.27    0.04
   0  -9  -2    2.67    0.07
   1  -9   2    5.43    0.12
  -1  -9  -2    5.32    0.12
  -2  -9  -2    9.53    0.19
   2  -9   2    9.89    0.19
   3  -9   2    3.29    0.09
  -3  -9  -2    3.20    0.08
   4  -9   2    2.56    0.07
  -4  -9  -2    2.54    0.07
   5  -9   2    0.50    0.04
  -5  -9  -2    0.44    0.03
  -6  -9  -2    0.51    0.04
   6  -9   2    0.50    0.04
   7  -9   2    0.31    0.03
  -7  -9  -2    0.27    0.03
   8  -9   2    7.90    0.18
  -8  -9  -2    7.69    0.17
   9  -9   2    2.72    0.09
  -8 -10   2    0.60    0.05
  -7 -10   2    1.18    0.05
   7 -10  -2    1.18    0.06
  -6 -10   2   -0.02    0.02
   6 -10  -2    0.00    0.02
  -5 -10   2   -0.01    0.02
   5 -10  -2   -0.01    0.02
  -4 -10   2    0.58    0.04
   4 -10  -2    0.51    0.04
   3 -10  -2    0.19    0.03
  -3 -10   2    0.13    0.02
   2 -10  -2    0.71    0.04
   1 -10  -2    9.92    0.20
   0 -10   2    2.41    0.07
  -1 -10  -2    5.34    0.12
   1 -10   2    5.38    0.12
  -2 -10  -2    0.14    0.03
  -3 -10  -2    0.31    0.03
   3 -10   2    0.32    0.03
   4 -10   2    0.11    0.02
  -4 -10  -2    0.10    0.02
  -5 -10  -2    2.20    0.07
   5 -10   2    2.13    0.07
  -6 -10  -2    0.28    0.03
   6 -10   2    0.26    0.03
   7 -10   2    0.07    0.03
  -7 -10  -2    0.05    0.03
   8 -10   2    1.36    0.07
   6 -11  -2    2.34    0.09
   5 -11  -2    3.89    0.11
   4 -11  -2    1.57    0.07
   3 -11  -2    0.28    0.03
   2 -11  -2    2.29    0.07
   0 -11  -2    3.03    0.09
   0 -11   2    2.99    0.09
  -1 -11  -2    2.90    0.08
   1 -11   2    3.01    0.09
  -2 -11  -2    3.08    0.09
  -3 -11  -2    0.40    0.04
   3 -11   2    0.37    0.04
  -4 -11  -2    0.95    0.05
   4 -11   2    0.97    0.05
  -5 -11  -2    2.46    0.08
   5 -11   2    2.34    0.08
  -6 -11  -2    4.67    0.12
   6 -11   2    4.68    0.12
   5 -12  -2    0.33    0.04
   4 -12  -2    1.28    0.06
   3 -12  -2    0.97    0.05
  -1 -12   2    0.05    0.03
   0 -12   2    3.11    0.09
   0 -12  -2    3.31    0.10
  -1 -12  -2    5.01    0.13
  -2 -12  -2    0.01    0.03
  -3 -12  -2    6.34    0.15
  -4 -12  -2    0.39    0.04
  -1 -13   2    0.03    0.03
   1 -13  -2    0.01    0.03
   0 -13  -2    1.15    0.06
  -1 -13  -2    0.89    0.05
 -12   0   3    0.00    0.02
  12   0  -3    0.05    0.03
  11   0  -3    0.02    0.02
 -11   0   3    0.01    0.02
  10   0  -3    0.02    0.02
 -10   0   3   -0.02    0.02
  -9   0   3   -0.01    0.02
   9   0  -3    0.01    0.02
  -8   0   3    0.00    0.01
   8   0  -3    0.04    0.02
   7   0  -3    0.11    0.02
   7   0  -3    0.09    0.02
   6   0  -3    0.15    0.02
   4   0  -3    0.03    0.01
  -4   0   3    0.03    0.01
  -4   0   3    0.01    0.01
   4   0  -3    0.05    0.01
   2   0  -3    0.06    0.01
   2   0  -3    0.06    0.01
  -1   0   3    0.03    0.00
   1   0  -3    0.03    0.01
   1   0  -3    0.04    0.01
  -1   0   3    0.04    0.01
   0   0   3    0.01    0.01
   0   0  -3    0.05    0.01
   1   0   3    0.02    0.01
  -1   0  -3    0.02    0.00
  -1   0  -3    0.00    0.01
  -2   0  -3    0.09    0.01
  -3   0  -3    0.00    0.01
   3   0   3    0.02    0.01
  -3   0  -3   -0.01    0.01
   3   0   3    0.01    0.01
   4   0   3    0.00    0.01
   4   0   3    0.07    0.01
   5   0   3    0.08    0.02
  -5   0  -3    0.02    0.01
   5   0   3    0.05    0.01
   6   0   3   -0.02    0.01
   6   0   3   -0.01    0.01
  -6   0  -3   -0.02    0.01
   7   0   3    0.01    0.02
  -7   0  -3   -0.01    0.01
   8   0   3   -0.02    0.02
  -8   0  -3    0.02    0.02
  -9   0  -3   -0.02    0.02
   9   0   3   -0.02    0.02
 -10   0  -3   -0.01    0.02
  10   0   3   -0.01    0.03
 -11   0  -3    0.02    0.02
  11   0   3    0.03    0.03
 -12   0  -3    0.01    0.03
  12   0   3    0.01    0.03
  12  -1  -3    1.55    0.07
 -12  -1   3    1.73    0.06
 -12   1   3    1.62    0.06
  12   1  -3    1.65    0.07
  11  -1  -3    3.54    0.10
 -11  -1   3    3.36    0.09
  11   1  -3    3.46    0.10
 -11   1   3    3.36    0.09
 -10  -1   3    1.16    0.05
  10  -1  -3    1.17    0.05
 -10   1   3    1.14    0.05
  10   1  -3    1.21    0.05
   9  -1  -3   21.08    0.39
  -9  -1   3   21.20    0.37
   9   1  -3   20.98    0.39
  -9   1   3   20.91    0.37
   8  -1  -3    0.14    0.02
   8  -1  -3    0.17    0.02
  -8  -1   3    0.12    0.02
  -8   1   3    0.15    0.02
   8   1  -3    0.16    0.02
   7  -1  -3    8.83    0.17
  -7  -1   3    8.60    0.16
  -7  -1   3    8.86    0.17
   7  -1  -3    8.84    0.17
   7   1  -3    8.69    0.17
  -7   1   3    8.58    0.17
  -6  -1   3   46.61    0.82
  -6  -1   3   45.95    0.78
   6  -1  -3   47.04    0.80
   6  -1  -3   47.89    0.80
  -6   1   3   47.09    0.78
   6   1  -3   47.96    0.79
   6   1  -3   46.46    0.80
   5  -1  -3   13.12    0.24
  -5  -1   3   12.97    0.24
  -5  -1   3   12.93    0.23
   5  -1  -3   13.26    0.24
  -5   1   3   13.32    0.23
  -5   1   3   13.68    0.24
   5   1  -3   13.22    0.24
   5   1  -3   13.14    0.23
  -4  -1   3   17.37    0.30
  -4  -1   3   17.64    0.32
   4  -1  -3   17.45    0.31
   4  -1  -3   17.56    0.31
  -4   1   3   18.23    0.31
  -4   1   3   17.45    0.30
   4   1  -3   17.96    0.30
   4   1  -3   17.47    0.31
   3  -1  -3   61.32    1.02
   3  -1  -3   60.96    1.03
  -3  -1   3   59.99    1.00
  -3  -1   3   61.85    1.06
  -3   1   3   60.79    1.01
  -3   1   3   60.54    1.08
   3   1  -3   62.46    1.52
   2  -1  -3   19.93    0.35
  -2  -1   3   20.56    0.34
   2  -1  -3   20.45    0.35
  -2  -1   3   20.46    0.36
  -2   1   3   20.38    0.36
  -2   1   3   20.08    0.34
   2   1  -3   20.53    0.35
   2   1  -3   20.47    0.35
  -1  -1   3    0.19    0.01
   1  -1  -3    0.20    0.01
   1  -1  -3    0.21    0.01
  -1  -1   3    0.25    0.01
   1   1  -3    0.19    0.01
  -1   1   3    0.18    0.01
   1   1  -3    0.21    0.01
   0  -1  -3    2.00    0.04
   0  -1   3    2.06    0.04
   0   1  -3    2.13    0.04
   0   1   3    2.03    0.05
  -1  -1  -3  200.50    3.40
   1  -1   3  186.72    3.53
   1   1   3  193.99    3.40
  -1   1  -3  225.39    3.81
   2  -1   3   30.13    0.54
   2  -1   3   31.05    0.52
  -2  -1  -3   30.55    0.52
  -2  -1  -3   30.26    0.51
   2   1   3   31.88    0.52
  -2   1  -3   30.84    0.52
  -2   1  -3   31.23    0.51
   2   1   3   30.69    0.54
   3  -1   3    7.73    0.13
   3  -1   3    6.94    0.13
  -3  -1  -3    7.10    0.13
  -3  -1  -3    6.99    0.13
   3   1   3    7.06    0.14
  -3   1  -3    6.93    0.13
   3   1   3    7.19    0.13
  -3   1  -3    7.12    0.12
   4  -1   3    0.08    0.01
   4  -1   3    0.10    0.01
  -4  -1  -3    0.09    0.01
  -4  -1  -3    0.10    0.01
   4   1   3    0.10    0.01
  -4   1  -3    0.10    0.01
  -4   1  -3    0.09    0.01
   4   1   3    0.10    0.01
   5  -1   3   12.02    0.22
  -5  -1  -3   12.05    0.22
  -5  -1  -3   12.17    0.21
   5  -1   3   12.29    0.22
  -5   1  -3   11.96    0.21
  -5   1  -3   11.95    0.22
   5   1   3   12.21    0.23
   5   1   3   12.25    0.22
  -6  -1  -3   11.90    0.21
   6  -1   3   11.81    0.22
  -6  -1  -3   11.65    0.21
   6  -1   3   11.72    0.22
   6   1   3   11.76    0.22
   6   1   3   11.61    0.22
  -6   1  -3   11.54    0.21
  -7  -1  -3    0.51    0.03
   7  -1   3    0.52    0.03
   7   1   3    0.48    0.03
  -7   1  -3    0.51    0.03
   8  -1   3    5.60    0.13
  -8  -1  -3    5.60    0.12
   8   1   3    5.61    0.13
  -8   1  -3    5.64    0.12
   9  -1   3   12.83    0.25
  -9  -1  -3   12.70    0.24
  -9   1  -3   13.04    0.24
   9   1   3   12.99    0.25
  10  -1   3    8.87    0.19
 -10  -1  -3    9.08    0.18
 -10   1  -3    9.06    0.18
  10   1   3    8.87    0.19
  11  -1   3    2.57    0.09
 -11  -1  -3    2.48    0.08
  11   1   3    2.54    0.09
 -11   1  -3    2.44    0.08
  12  -1   3    0.23    0.04
 -12  -1  -3    0.23    0.03
 -12   1  -3    0.24    0.03
  12   1   3    0.34    0.04
  12  -2  -3    1.56    0.07
 -12  -2   3    1.55    0.06
 -12   2   3    1.43    0.06
  12   2  -3    1.54    0.07
 -11  -2   3   -0.02    0.02
  11  -2  -3   -0.02    0.02
  11   2  -3    0.01    0.02
 -11   2   3    0.02    0.02
  10  -2  -3    5.08    0.12
 -10  -2   3    4.88    0.11
  10   2  -3    4.81    0.12
 -10   2   3    4.76    0.11
   9  -2  -3    3.02    0.08
  -9  -2   3    3.06    0.08
   9  -2  -3    3.17    0.08
   9   2  -3    2.91    0.08
  -9   2   3    2.97    0.08
   8  -2  -3   15.25    0.28
  -8  -2   3   14.74    0.27
   8  -2  -3   15.15    0.28
  -8   2   3   14.85    0.27
   8   2  -3   14.63    0.28
   7  -2  -3   12.90    0.24
  -7  -2   3   12.72    0.23
   7  -2  -3   13.03    0.24
  -7  -2   3   12.94    0.24
   7   2  -3   12.54    0.24
  -7   2   3   12.87    0.23
  -6  -2   3   15.76    0.29
  -6  -2   3   15.56    0.27
   6  -2  -3   15.97    0.28
   6  -2  -3   15.38    0.28
   6   2  -3   15.54    0.29
  -6   2   3   15.58    0.28
   5  -2  -3   32.48    0.55
  -5  -2   3   31.75    0.57
   5  -2  -3   32.08    0.55
  -5  -2   3   31.64    0.54
   5   2  -3   32.24    0.56
  -5   2   3   31.89    0.57
  -5   2   3   32.29    0.54
   5   2  -3   33.42    0.55
   4  -2  -3   61.12    1.03
  -4  -2   3   60.60    1.07
   4  -2  -3   60.42    1.02
  -4  -2   3   58.97    1.01
  -4   2   3   62.60    1.01
   4   2  -3   63.13    1.03
   4   2  -3   61.94    1.03
  -4   2   3   60.61    1.07
   3  -2  -3  154.22    2.63
   3  -2  -3  157.05    2.66
  -3  -2   3  155.92    2.75
  -3  -2   3  147.39    2.59
  -3   2   3  157.52    2.60
  -3   2   3  152.04    2.74
   3   2  -3  161.50    2.64
   3   2  -3  163.01    2.65
  -2  -2   3   93.42    1.66
  -2  -2   3   90.62    1.56
   2  -2  -3   94.85    1.59
   2   2  -3   97.49    1.60
   2   2  -3   93.43    1.61
  -2   2   3   95.78    1.57
  -2   2   3   93.05    1.66
   1  -2  -3   14.61    0.25
  -1  -2   3   14.78    0.24
  -1  -2   3   14.19    0.26
  -1   2   3   14.46    0.26
   1   2  -3   14.78    0.25
   0  -2  -3    7.54    0.14
   0  -2   3    7.70    0.14
   0  -2   3    8.23    0.14
   0   2   3    7.62    0.14
   0   2  -3    7.66    0.14
   1  -2   3  359.90    6.62
   1   2   3  390.64    6.64
  -1   2  -3  388.97    6.37
  -2  -2  -3    1.66    0.04
  -2  -2  -3    1.65    0.04
   2  -2   3    1.62    0.04
   2   2   3    1.83    0.04
  -2   2  -3    1.69    0.03
   2   2   3    1.61    0.04
  -2   2  -3    1.64    0.04
   3  -2   3   40.47    0.72
   3  -2   3   40.98    0.70
  -3  -2  -3   41.65    0.69
  -3  -2  -3   41.63    0.70
   3   2   3   41.26    0.70
  -3   2  -3   41.03    0.70
  -3   2  -3   43.02    0.68
   3   2   3   41.34    0.73
  -4  -2  -3  265.72    4.43
   4  -2   3  267.20    4.51
  -4  -2  -3  266.82    4.50
   4  -2   3  263.31    4.68
  -4   2  -3  271.18    4.51
   4   2   3  269.91    4.50
  -4   2  -3  266.43    4.42
   4   2   3  270.12    4.71
   5  -2   3    0.03    0.01
  -5  -2  -3    0.02    0.01
   5  -2   3    0.02    0.01
  -5  -2  -3    0.01    0.01
   5   2   3   -0.01    0.01
   5   2   3   -0.01    0.01
  -6  -2  -3    4.90    0.10
   6  -2   3    4.79    0.11
  -6  -2  -3    4.91    0.10
   6   2   3    4.94    0.10
  -6   2  -3    4.78    0.10
  -7  -2  -3    1.40    0.05
   7  -2   3    1.35    0.05
  -7   2  -3    1.33    0.04
   7   2   3    1.35    0.05
  -8  -2  -3    2.37    0.06
   8  -2   3    2.30    0.07
  -8   2  -3    2.33    0.06
   8   2   3    2.36    0.07
  -9  -2  -3   18.48    0.34
   9  -2   3   18.75    0.35
   9   2   3   18.89    0.35
  -9   2  -3   18.69    0.33
 -10  -2  -3    0.29    0.03
  10  -2   3    0.29    0.04
  10   2   3    0.27    0.03
 -10   2  -3    0.26    0.03
 -11  -2  -3    0.01    0.02
  11  -2   3    0.00    0.03
 -11   2  -3   -0.01    0.02
  11   2   3    0.02    0.03
  12  -2   3    0.19    0.04
 -12  -2  -3    0.15    0.03
  12   2   3    0.14    0.04
  12  -3  -3    0.03    0.03
  11  -3  -3   16.38    0.32
 -11  -3   3   16.25    0.30
 -11   3   3   16.13    0.31
  11   3  -3   15.88    0.32
  10  -3  -3    0.61    0.04
 -10  -3   3    0.61    0.04
  10  -3  -3    0.61    0.04
 -10   3   3    0.63    0.04
  10   3  -3    0.57    0.04
  -9  -3   3    6.81    0.14
   9  -3  -3    6.95    0.15
   9  -3  -3    6.84    0.15
  -9   3   3    6.68    0.14
   9   3  -3    6.44    0.15
   8  -3  -3   23.96    0.42
  -8  -3   3   23.52    0.41
   8  -3  -3   23.81    0.42
  -8  -3   3   24.12    0.43
  -8   3   3   23.30    0.42
   8   3  -3   23.13    0.43
  -7  -3   3    3.48    0.08
  -7  -3   3    3.40    0.08
   7  -3  -3    3.49    0.09
   7  -3  -3    3.35    0.08
  -7   3   3    3.53    0.08
   7   3  -3    3.46    0.09
   6  -3  -3   37.83    0.64
  -6  -3   3   37.68    0.63
  -6  -3   3   36.93    0.66
   6  -3  -3   37.44    0.64
   6   3  -3   36.88    0.64
  -6   3   3   37.29    0.63
   5  -3  -3    0.27    0.02
  -5  -3   3    0.26    0.02
  -5  -3   3    0.25    0.02
  -5   3   3    0.35    0.02
  -4  -3   3    0.59    0.02
   4  -3  -3    0.64    0.02
  -4  -3   3    0.54    0.03
   4  -3  -3    0.54    0.03
  -4   3   3    0.61    0.02
   4   3  -3    0.59    0.02
   4   3  -3    0.56    0.03
  -4   3   3    0.57    0.02
   3  -3  -3    1.43    0.04
  -3  -3   3    1.45    0.04
  -3  -3   3    1.39    0.03
   3  -3  -3    1.37    0.04
   3   3  -3    1.42    0.04
  -3   3   3    1.40    0.04
   3   3  -3    1.46    0.03
  -3   3   3    1.56    0.04
  -2  -3   3   27.24    0.48
   2  -3  -3   27.31    0.47
   2  -3  -3   27.32    0.46
  -2  -3   3   27.09    0.45
   2   3  -3   27.68    0.46
   2   3  -3   27.33    0.47
  -2   3   3   26.66    0.48
   1  -3  -3   19.94    0.33
  -1  -3   3   19.62    0.33
   1  -3  -3   19.47    0.34
  -1  -3   3   19.62    0.35
   1   3  -3   19.76    0.34
  -1   3   3   19.52    0.35
   0  -3   3   68.76    1.20
   0  -3   3   69.98    1.15
   0  -3  -3   68.88    1.17
   0   3   3   67.91    1.22
   0   3  -3   69.18    1.16
   1  -3   3    2.23    0.05
  -1  -3  -3    2.10    0.05
   1   3   3    2.05    0.05
  -1   3  -3    2.57    0.05
  -2  -3  -3   11.68    0.21
  -2  -3  -3   11.80    0.20
   2  -3   3   11.62    0.21
   2   3   3   11.87    0.20
   2   3   3   11.64    0.22
  -2   3  -3   11.52    0.21
   3  -3   3  249.58    4.45
  -3  -3  -3  253.61    4.28
  -3  -3  -3  252.10    4.21
   3  -3   3  252.96    4.29
  -3   3  -3  258.39    4.20
   3   3   3  259.90    4.27
   3   3   3  255.90    4.50
   4  -3   3  127.41    2.27
  -4  -3  -3  130.38    2.13
  -4  -3  -3  130.08    2.18
   4  -3   3  131.91    2.21
   4   3   3  127.71    2.20
  -4   3  -3  129.92    2.15
   4   3   3  128.67    2.29
  -5  -3  -3    0.48    0.02
  -5  -3  -3    0.45    0.03
   5  -3   3    0.47    0.02
   5  -3   3    0.53    0.03
  -5   3  -3    0.49    0.02
   5   3   3    0.50    0.03
  -6  -3  -3    7.49    0.14
   6  -3   3    7.21    0.15
  -6  -3  -3    7.39    0.14
  -6   3  -3    7.25    0.14
   6   3   3    7.17    0.14
  -7  -3  -3   22.27    0.39
   7  -3   3   21.92    0.40
  -7   3  -3   22.15    0.38
   7   3   3   21.98    0.39
  -8  -3  -3    0.42    0.03
   8  -3   3    0.38    0.04
   8   3   3    0.41    0.03
  -8   3  -3    0.43    0.03
   9  -3   3    0.04    0.02
  -9  -3  -3    0.06    0.02
   9   3   3    0.03    0.02
  -9   3  -3    0.02    0.02
  10  -3   3    8.53    0.19
 -10  -3  -3    8.81    0.18
  10   3   3    9.04    0.19
 -10   3  -3    8.64    0.18
 -11  -3  -3   -0.03    0.02
  11  -3   3    0.00    0.02
  11   3   3    0.00    0.03
 -12  -3  -3    0.85    0.05
  12   3   3    0.78    0.06
  12  -4  -3    0.47    0.05
 -11  -4   3    0.35    0.03
  11  -4  -3    0.38    0.04
  11  -4  -3    0.42    0.04
 -11   4   3    0.37    0.04
  11   4  -3    0.38    0.04
 -10  -4   3    0.13    0.03
  10  -4  -3    0.14    0.03
  10  -4  -3    0.12    0.03
  10   4  -3    0.15    0.03
 -10   4   3    0.11    0.03
   9  -4  -3    0.09    0.03
  -9  -4   3    0.10    0.02
   9  -4  -3    0.07    0.02
  -9   4   3    0.07    0.02
   9   4  -3    0.10    0.03
  -8  -4   3    4.16    0.10
  -8  -4   3    4.01    0.09
   8  -4  -3    4.01    0.10
   8  -4  -3    4.02    0.10
   8   4  -3    3.99    0.10
  -8   4   3    4.05    0.10
   7  -4  -3    8.58    0.17
  -7  -4   3    8.52    0.17
  -7  -4   3    8.61    0.17
  -7   4   3    8.60    0.17
   7   4  -3    8.56    0.18
  -6  -4   3   10.12    0.19
   6  -4  -3   10.14    0.19
   6  -4  -3    9.94    0.20
   6   4  -3   10.19    0.20
  -6   4   3   10.14    0.19
   5  -4  -3   20.18    0.36
   5  -4  -3   19.49    0.35
  -5  -4   3   19.54    0.34
  -5   4   3   20.01    0.35
   5   4  -3   20.32    0.36
   4  -4  -3   18.84    0.33
   4  -4  -3   18.94    0.34
  -4  -4   3   18.95    0.32
   4   4  -3   19.07    0.34
   3  -4  -3   48.00    0.82
   3  -4  -3   49.37    0.83
  -3  -4   3   48.43    0.81
   3   4  -3   49.02    0.83
   3   4  -3   49.68    0.82
  -3   4   3   48.84    0.86
   2  -4  -3    0.24    0.01
  -2  -4   3    0.21    0.01
  -2   4   3    0.24    0.02
   2   4  -3    0.25    0.01
  -1  -4   3   89.00    1.49
   1  -4  -3   86.43    1.71
  -1  -4   3   90.81    1.56
   1  -4  -3   91.95    1.50
   1   4  -3   91.11    1.52
  -1   4   3   88.73    1.57
   0  -4  -3    0.01    0.01
   0  -4  -3    0.03    0.01
   0  -4   3    0.04    0.01
   0  -4   3    0.04    0.01
   0   4  -3    0.04    0.01
   0   4   3    0.07    0.01
   1  -4   3    3.43    0.07
  -1  -4  -3    3.52    0.07
   1   4   3    3.43    0.08
   2  -4   3   16.67    0.30
  -2  -4  -3   16.41    0.29
  -2  -4  -3   16.58    0.29
   2   4   3   16.52    0.28
   2   4   3   16.47    0.30
   3  -4   3   79.17    1.30
  -3  -4  -3   76.55    1.30
   3  -4   3   77.43    1.35
  -3  -4  -3   77.98    1.28
   3   4   3   77.07    1.29
   4  -4   3  147.70    2.52
  -4  -4  -3  150.46    2.48
  -4  -4  -3  150.91    2.51
   4  -4   3  145.26    2.61
  -4   4  -3  150.39    2.47
   4   4   3  148.39    2.51
   5  -4   3   27.48    0.48
  -5  -4  -3   27.86    0.47
  -5  -4  -3   27.35    0.47
   5   4   3   27.01    0.47
  -5   4  -3   27.61    0.46
   6  -4   3    3.71    0.09
  -6  -4  -3    3.86    0.09
  -6   4  -3    3.83    0.08
   6   4   3    3.75    0.09
  -7  -4  -3   10.35    0.20
   7  -4   3   10.25    0.20
  -7   4  -3   10.15    0.19
   7   4   3   10.20    0.20
   8  -4   3    2.23    0.07
  -8  -4  -3    2.18    0.06
   8   4   3    2.22    0.07
  -8   4  -3    2.15    0.06
  -9  -4  -3    0.02    0.02
   9  -4   3    0.06    0.03
   9   4   3   -0.02    0.02
 -10  -4  -3    0.11    0.02
  10  -4   3    0.11    0.03
  10   4   3    0.11    0.03
 -11  -4  -3    0.01    0.02
  11  -4   3    0.00    0.03
  11   4   3    0.01    0.03
  12   4   3    0.27    0.04
  11  -5  -3    0.07    0.03
  11  -5  -3    0.05    0.03
 -11  -5   3    0.02    0.02
 -11   5   3    0.07    0.03
  11   5  -3    0.04    0.03
  10  -5  -3    3.60    0.10
  10  -5  -3    3.55    0.10
 -10  -5   3    3.58    0.10
 -10   5   3    3.67    0.10
  10   5  -3    3.63    0.11
   9  -5  -3    4.31    0.11
  -9  -5   3    4.39    0.11
   9  -5  -3    4.41    0.11
  -9  -5   3    4.21    0.10
   9   5  -3    4.40    0.11
  -9   5   3    4.28    0.11
   8  -5  -3    0.36    0.03
  -8  -5   3    0.39    0.03
  -8  -5   3    0.34    0.03
   8  -5  -3    0.31    0.03
   8   5  -3    0.42    0.03
  -8   5   3    0.40    0.03
  -7  -5   3    6.36    0.13
   7  -5  -3    6.39    0.14
   7   5  -3    6.24    0.14
  -7   5   3    6.42    0.14
   6  -5  -3    2.52    0.07
   6  -5  -3    2.56    0.07
  -6  -5   3    2.51    0.07
   6   5  -3    2.49    0.07
  -6   5   3    2.56    0.07
   5  -5  -3    8.01    0.15
  -5  -5   3    7.94    0.15
   5  -5  -3    7.99    0.16
   5   5  -3    7.98    0.16
   4  -5  -3   10.41    0.19
   4  -5  -3   10.22    0.20
  -4  -5   3   10.40    0.19
   4   5  -3   10.30    0.20
   3  -5  -3    4.16    0.09
  -3  -5   3    4.23    0.08
   3  -5  -3    4.20    0.08
   3   5  -3    4.23    0.09
  -2  -5   3    0.02    0.01
   2  -5  -3    0.01    0.01
  -2  -5   3    0.03    0.01
   2  -5  -3    0.02    0.01
  -1  -5   3   73.72    1.23
   1  -5  -3   74.43    1.25
   1  -5  -3   75.96    1.26
  -1  -5   3   75.63    1.31
   0  -5   3    1.70    0.05
   0  -5  -3    1.69    0.05
   0  -5   3    1.70    0.04
  -1  -5  -3    1.63    0.04
   1  -5   3    1.74    0.05
   2  -5   3   54.53    0.96
  -2  -5  -3   54.96    0.91
  -2  -5  -3   54.60    0.92
   3  -5   3   11.01    0.20
   3  -5   3   11.00    0.21
  -3  -5  -3   11.17    0.20
  -3  -5  -3   11.19    0.20
   3   5   3   11.09    0.20
   4  -5   3    8.49    0.17
  -4  -5  -3    8.59    0.16
  -4  -5  -3    8.61    0.15
   4  -5   3    8.60    0.16
   4   5   3    8.53    0.16
  -5  -5  -3    7.49    0.15
   5  -5   3    7.44    0.15
   5   5   3    7.30    0.14
  -5   5  -3    7.64    0.14
  -6  -5  -3    0.32    0.03
   6  -5   3    0.34    0.03
   6   5   3    0.35    0.03
  -6   5  -3    0.43    0.03
  -7  -5  -3   10.95    0.21
   7  -5   3   11.12    0.22
   7   5   3   11.03    0.21
  -8  -5  -3    0.04    0.02
   8  -5   3    0.05    0.02
   8   5   3    0.05    0.02
  -9  -5  -3    2.12    0.07
   9  -5   3    2.17    0.07
   9   5   3    2.16    0.07
  10  -5   3    2.95    0.09
 -10  -5  -3    3.00    0.09
  10   5   3    3.05    0.09
  11  -5   3    0.17    0.04
 -11  -5  -3    0.22    0.03
  11   5   3    0.26    0.04
  11  -6  -3    0.44    0.04
  11  -6  -3    0.44    0.04
 -11   6   3    0.46    0.04
 -10  -6   3   13.09    0.25
  10  -6  -3   13.05    0.26
  10  -6  -3   13.07    0.26
  10   6  -3   12.80    0.27
 -10   6   3   12.91    0.26
   9  -6  -3    0.37    0.04
  -9  -6   3    0.41    0.03
  -9  -6   3    0.36    0.03
   9  -6  -3    0.39    0.04
   9   6  -3    0.47    0.04
  -9   6   3    0.43    0.04
  -8  -6   3    2.57    0.07
   8  -6  -3    2.72    0.08
   8  -6  -3    2.58    0.08
   8   6  -3    2.53    0.08
  -8   6   3    2.62    0.08
   7  -6  -3   32.66    0.56
   7  -6  -3   31.00    0.57
  -7  -6   3   32.20    0.55
   7   6  -3   32.53    0.57
   6  -6  -3   21.03    0.39
   6  -6  -3   21.48    0.38
  -6  -6   3   21.28    0.37
   6   6  -3   21.47    0.39
   5  -6  -3   65.13    1.10
  -5  -6   3   65.13    1.09
   5  -6  -3   65.39    1.12
   5   6  -3   66.93    1.11
  -4  -6   3    0.16    0.02
   4  -6  -3    0.19    0.02
   4  -6  -3    0.25    0.02
   4   6  -3    0.24    0.03
   3  -6  -3    2.01    0.05
  -3  -6   3    1.97    0.05
   3  -6  -3    1.96    0.06
  -2  -6   3    1.36    0.04
   2  -6  -3    1.36    0.04
   2  -6  -3    1.37    0.05
  -1  -6   3    0.41    0.03
   1  -6  -3    0.38    0.03
   1  -6  -3    0.51    0.02
  -1  -6   3    0.44    0.02
   0  -6   3   37.60    0.63
   0  -6  -3   38.01    0.65
   0  -6   3   37.98    0.67
  -1  -6  -3    8.49    0.16
   1  -6   3    8.51    0.17
   2  -6   3    8.43    0.16
  -2  -6  -3    8.36    0.16
  -2  -6  -3    8.40    0.16
   3  -6   3   12.09    0.22
  -3  -6  -3   11.81    0.22
  -3  -6  -3   12.51    0.22
   3   6   3   11.93    0.21
  -4  -6  -3    8.08    0.16
   4  -6   3    7.98    0.16
   4   6   3    8.01    0.15
  -5  -6  -3   13.39    0.25
   5  -6   3   13.81    0.26
   5   6   3   13.77    0.25
   6  -6   3    2.22    0.07
  -6  -6  -3    2.19    0.06
   6   6   3    2.10    0.06
   7  -6   3    2.92    0.08
  -7  -6  -3    2.89    0.08
   8  -6   3    1.95    0.07
  -8  -6  -3    1.94    0.06
  -9  -6  -3    3.83    0.10
   9  -6   3    3.95    0.11
 -10  -6  -3    0.75    0.05
  10  -6   3    0.87    0.05
  10  -7  -3   -0.05    0.02
 -10  -7   3   -0.02    0.02
  10   7  -3    0.01    0.03
  -9  -7   3    2.30    0.07
   9  -7  -3    2.20    0.08
  -9  -7   3    2.21    0.07
   9   7  -3    2.25    0.08
  -8  -7   3    0.20    0.03
   8  -7  -3    0.22    0.03
   8   7  -3    0.23    0.03
   7  -7  -3    0.00    0.02
   7  -7  -3    0.00    0.02
  -7  -7   3    0.00    0.02
   7   7  -3    0.00    0.02
   6  -7  -3    1.42    0.06
  -6  -7   3    1.35    0.05
   6  -7  -3    1.56    0.05
   6   7  -3    1.38    0.06
   5  -7  -3   30.44    0.54
  -5  -7   3   30.54    0.52
   5   7  -3   30.02    0.53
  -4  -7   3    8.32    0.16
   4  -7  -3    8.29    0.17
  -3  -7   3    0.85    0.03
   3  -7  -3    0.89    0.04
   2  -7  -3    9.16    0.18
  -2  -7   3    9.10    0.17
  -1  -7   3    7.06    0.15
   1  -7  -3    6.88    0.14
  -1  -7   3    6.87    0.13
   0  -7   3    0.06    0.02
   0  -7   3    0.06    0.01
   0  -7  -3    0.06    0.02
  -1  -7  -3   25.13    0.44
   1  -7   3   25.27    0.43
   1  -7   3   25.58    0.46
   2  -7   3    5.02    0.11
  -2  -7  -3    4.98    0.11
  -2  -7  -3    4.92    0.10
  -3  -7  -3   27.83    0.48
   3  -7   3   27.79    0.50
   4  -7   3    2.60    0.07
  -4  -7  -3    2.60    0.07
   5  -7   3    4.59    0.11
  -5  -7  -3    4.52    0.10
   6  -7   3    3.84    0.10
  -6  -7  -3    3.72    0.09
  -7  -7  -3    5.01    0.12
   7  -7   3    5.00    0.12
  -8  -7  -3    0.03    0.02
   8  -7   3    0.08    0.03
  -9  -7  -3    0.86    0.05
   9  -7   3    0.90    0.05
 -10  -7  -3    1.32    0.06
  10  -7   3    1.47    0.07
 -10  -8   3    0.29    0.04
  -9  -8   3    0.25    0.03
   9  -8  -3    0.20    0.03
  -9  -8   3    0.25    0.03
   9   8  -3    0.20    0.03
  -8  -8   3    6.65    0.14
   8  -8  -3    6.14    0.15
   8   8  -3    6.49    0.15
   7  -8  -3    1.02    0.05
  -7  -8   3    0.97    0.04
   7   8  -3    1.05    0.05
   6  -8  -3    0.41    0.04
  -6  -8   3    0.46    0.03
   5  -8  -3    8.77    0.18
  -5  -8   3    8.52    0.17
  -4  -8   3    0.08    0.02
   4  -8  -3    0.07    0.02
  -3  -8   3   14.85    0.26
   3  -8  -3   14.50    0.28
  -2  -8   3   17.58    0.31
   2  -8  -3   17.90    0.33
  -1  -8   3    5.89    0.13
   1  -8  -3    5.65    0.12
   0  -8  -3    0.12    0.02
   0  -8   3    0.06    0.02
   1  -8   3   16.09    0.30
  -1  -8  -3   16.02    0.29
   2  -8   3    9.58    0.19
  -2  -8  -3    9.51    0.19
  -3  -8  -3    1.46    0.05
   4  -8   3    0.41    0.03
  -4  -8  -3    0.35    0.03
  -5  -8  -3    0.11    0.02
   5  -8   3    0.15    0.02
   6  -8   3    1.93    0.07
  -6  -8  -3    1.93    0.06
  -7  -8  -3    2.53    0.08
   7  -8   3    2.54    0.08
   8  -8   3    0.25    0.03
  -8  -8  -3    0.20    0.03
  -9  -8  -3    3.46    0.10
   9  -8   3    3.53    0.11
  -9  -9   3    4.44    0.12
  -9  -9   3    4.44    0.11
   9   9  -3    4.55    0.13
   8  -9  -3    0.33    0.04
  -8  -9   3    0.32    0.04
  -8  -9   3    0.35    0.04
   8   9  -3    0.34    0.04
  -7  -9   3    2.72    0.08
   7  -9  -3    2.62    0.09
  -6  -9   3    0.84    0.04
   6  -9  -3    0.75    0.05
   5  -9  -3    0.36    0.04
  -5  -9   3    0.32    0.03
   4  -9  -3    0.21    0.03
  -4  -9   3    0.23    0.02
   3  -9  -3    6.75    0.15
   2  -9  -3    0.02    0.02
  -2  -9   3    0.00    0.02
   1  -9  -3    2.65    0.07
  -1  -9   3    2.73    0.08
   0  -9  -3    3.19    0.08
   0  -9   3    3.18    0.09
   1  -9   3   25.38    0.46
  -1  -9  -3   24.78    0.44
  -2  -9  -3   12.45    0.24
   2  -9   3   12.81    0.25
  -3  -9  -3    2.02    0.06
   3  -9   3    2.07    0.07
   4  -9   3    4.24    0.11
  -4  -9  -3    4.30    0.10
   5  -9   3    0.03    0.02
  -5  -9  -3    0.02    0.02
   6  -9   3    0.75    0.05
  -6  -9  -3    0.78    0.04
  -7  -9  -3    0.19    0.03
   7  -9   3    0.10    0.03
   8  -9   3    3.08    0.10
  -8  -9  -3    3.08    0.09
   7 -10  -3    2.82    0.10
  -7 -10   3    2.92    0.09
   6 -10  -3    3.38    0.10
   5 -10  -3    1.79    0.07
   4 -10  -3   24.03    0.44
  -3 -10   3    2.41    0.08
   3 -10  -3    2.50    0.08
  -2 -10   3    0.06    0.02
   2 -10  -3    0.08    0.02
   1 -10  -3    0.04    0.02
  -1 -10   3    0.09    0.03
   0 -10   3   11.13    0.23
   1 -10   3    3.94    0.10
  -1 -10  -3    3.76    0.10
  -2 -10  -3    1.58    0.06
   3 -10   3   11.59    0.23
  -3 -10  -3   11.66    0.23
  -4 -10  -3    1.50    0.06
   4 -10   3    1.66    0.06
  -5 -10  -3   11.59    0.23
   5 -10   3   11.61    0.24
  -6 -10  -3    0.24    0.03
   6 -10   3    0.26    0.03
  -7 -10  -3    6.35    0.15
   7 -10   3    6.52    0.16
   6 -11  -3   -0.02    0.03
  -5 -11   3    3.49    0.11
   5 -11  -3    3.61    0.11
   4 -11  -3    1.14    0.06
  -4 -11   3    1.15    0.06
   3 -11  -3    1.14    0.05
  -3 -11   3    1.03    0.05
   2 -11  -3    0.02    0.02
  -2 -11   3    0.03    0.02
  -1 -11   3    2.53    0.08
   0 -11   3    0.98    0.05
   1 -11   3    2.94    0.09
  -1 -11  -3    2.90    0.09
  -2 -11  -3    6.46    0.15
   3 -11   3    0.01    0.02
  -3 -11  -3   -0.02    0.02
  -4 -11  -3    0.98    0.05
   4 -11   3    1.07    0.05
   5 -11   3    0.43    0.04
  -5 -11  -3    0.43    0.04
  -6 -11  -3    1.49    0.07
   6 -11   3    1.54    0.07
   4 -12  -3    0.05    0.03
  -3 -12   3    0.32    0.04
   3 -12  -3    0.29    0.04
  -2 -12   3    0.08    0.03
  -1 -12   3    0.29    0.04
   0 -12  -3    5.00    0.13
   0 -12   3    4.98    0.13
  -1 -12  -3    0.12    0.03
  -2 -12  -3    0.88    0.05
   3 -12   3    4.04    0.11
  -3 -12  -3    4.02    0.11
   4 -12   3    0.04    0.03
  -4 -12  -3    0.05    0.03
 -12   0   4    1.63    0.06
  12   0  -4    1.62    0.07
  11   0  -4    1.72    0.07
 -11   0   4    1.66    0.06
 -10   0   4    4.73    0.11
  10   0  -4    4.61    0.12
  -9   0   4    8.22    0.16
   9   0  -4    8.17    0.17
   8   0  -4   16.07    0.30
  -8   0   4   16.40    0.29
   7   0  -4   61.83    1.06
  -7   0   4   62.16    1.04
   7   0  -4   64.25    1.06
   6   0  -4   29.11    0.50
   6   0  -4   28.78    0.50
  -6   0   4   29.50    0.51
  -6   0   4   28.34    0.49
   5   0  -4   31.54    0.55
  -5   0   4   32.17    0.54
   5   0  -4   31.70    0.54
  -5   0   4   31.99    0.56
   4   0  -4   99.16    1.63
  -4   0   4   98.57    1.72
  -4   0   4   97.35    1.62
   4   0  -4   96.92    1.67
  -3   0   4    0.36    0.02
   3   0  -4    0.39    0.02
   3   0  -4    0.40    0.02
  -2   0   4  167.24    2.73
   2   0  -4  173.02    2.78
   2   0  -4  164.63    2.80
  -2   0   4  154.09    2.89
  -1   0   4  175.08    3.24
  -1   0   4  188.42    3.05
   1   0  -4  182.37    3.13
   1   0  -4  191.86    3.11
   0   0  -4   11.16    0.20
   0   0   4   11.32    0.21
  -1   0  -4   11.06    0.19
   1   0   4   10.72    0.20
  -2   0  -4    0.07    0.01
  -2   0  -4    0.05    0.01
   2   0   4    0.09    0.01
  -3   0  -4   28.94    0.50
   3   0   4   29.12    0.52
   3   0   4   28.96    0.50
  -3   0  -4   30.26    0.49
  -4   0  -4   85.16    1.44
   4   0   4   85.70    1.51
  -4   0  -4   87.24    1.42
   4   0   4   85.65    1.44
   5   0   4   11.74    0.22
  -5   0  -4   11.76    0.21
   5   0   4   11.83    0.22
  -5   0  -4   11.89    0.21
  -6   0  -4   55.02    0.92
   6   0   4   55.25    0.94
  -6   0  -4   55.74    0.94
   6   0   4   55.46    0.97
  -7   0  -4    2.60    0.06
   7   0   4    2.57    0.07
   7   0   4    2.67    0.07
   8   0   4    0.15    0.03
  -8   0  -4    0.14    0.02
   9   0   4    7.43    0.16
  -9   0  -4    7.53    0.15
  10   0   4    2.85    0.09
 -10   0  -4    2.82    0.08
  11   0   4   21.64    0.41
 -11   0  -4   22.39    0.40
 -12   0  -4    0.36    0.04
  12   0   4    0.36    0.04
 -12  -1   4    0.71    0.05
  12  -1  -4    0.77    0.05
  12   1  -4    0.79    0.05
  11  -1  -4    2.01    0.07
 -11  -1   4    2.04    0.07
  11   1  -4    1.94    0.07
 -11   1   4    1.94    0.07
  10  -1  -4    0.12    0.03
 -10  -1   4    0.13    0.02
 -10   1   4    0.11    0.02
  10   1  -4    0.16    0.03
   9  -1  -4    4.39    0.11
  -9  -1   4    4.27    0.10
  -9   1   4    4.27    0.10
   9   1  -4    4.36    0.11
   8  -1  -4    3.14    0.08
   8  -1  -4    3.23    0.08
  -8  -1   4    3.08    0.08
  -8   1   4    3.10    0.08
   8   1  -4    3.13    0.08
   7  -1  -4   29.00    0.51
   7  -1  -4   29.42    0.51
  -7  -1   4   29.02    0.50
   7   1  -4   28.95    0.51
  -7   1   4   29.26    0.50
   6  -1  -4   31.18    0.54
  -6  -1   4   31.70    0.55
  -6  -1   4   30.72    0.53
   6  -1  -4   30.98    0.54
  -6   1   4   30.71    0.53
   6   1  -4   32.11    0.53
   6   1  -4   30.67    0.54
   5  -1  -4   50.17    0.85
   5  -1  -4   49.77    0.85
  -5  -1   4   49.65    0.83
  -5  -1   4   50.30    0.88
  -5   1   4   50.54    0.88
   5   1  -4   51.87    0.85
  -5   1   4   49.93    0.84
   5   1  -4   50.00    0.85
  -4  -1   4  133.54    2.37
   4  -1  -4  135.41    2.25
   4  -1  -4  133.34    2.28
  -4  -1   4  131.05    2.22
   4   1  -4  137.65    2.30
  -4   1   4  132.53    2.36
   4   1  -4  136.72    2.27
  -4   1   4  134.87    2.25
   3  -1  -4   38.14    0.65
  -3  -1   4   37.81    0.67
  -3  -1   4   38.07    0.63
   3  -1  -4   38.41    0.65
   3   1  -4   38.91    0.65
  -3   1   4   37.83    0.64
   3   1  -4   39.18    0.65
  -3   1   4   38.18    0.67
  -2  -1   4   36.11    0.59
   2  -1  -4   35.88    0.60
  -2  -1   4   35.32    0.62
   2   1  -4   35.90    0.60
   2   1  -4   34.89    0.60
  -2   1   4   34.92    0.62
  -2   1   4   34.79    0.59
   1  -1  -4   71.86    1.19
  -1  -1   4   71.74    1.59
  -1  -1   4   70.37    1.25
   1  -1  -4   69.44    1.19
  -1   1   4   66.41    1.24
   1   1  -4   72.65    1.19
   0  -1   4    3.82    0.07
   0  -1  -4    3.22    0.07
   0   1   4    3.23    0.07
   0   1  -4    3.23    0.07
  -1  -1  -4   26.15    0.45
   1  -1   4   25.79    0.47
   1   1   4   25.96    0.47
  -1   1  -4   26.35    0.45
  -1   1  -4   26.62    0.44
   1   1   4   26.85    0.44
  -2  -1  -4  118.27    1.98
  -2  -1  -4  117.21    2.02
   2  -1   4  118.88    2.01
   2  -1   4  115.63    2.10
  -2   1  -4  121.17    1.98
   2   1   4  121.51    2.00
   2   1   4  118.05    2.11
  -2   1  -4  118.26    2.02
   3  -1   4    2.30    0.05
  -3  -1  -4    2.37    0.05
   3  -1   4    2.32    0.05
  -3  -1  -4    2.33    0.05
   3   1   4    2.38    0.05
   3   1   4    2.30    0.06
  -3   1  -4    2.36    0.05
  -4  -1  -4    2.88    0.06
   4  -1   4    2.86    0.07
  -4  -1  -4    2.87    0.06
   4  -1   4    2.92    0.06
   4   1   4    3.04    0.06
   4   1   4    2.87    0.07
  -4   1  -4    2.86    0.06
  -4   1  -4    2.82    0.06
   5  -1   4  116.40    1.99
   5  -1   4  112.24    1.90
  -5  -1  -4  114.61    1.92
  -5  -1  -4  111.71    1.89
   5   1   4  115.47    1.98
   5   1   4  113.95    1.93
  -5   1  -4  112.11    1.89
  -5   1  -4  112.91    1.91
  -6  -1  -4    2.11    0.05
   6  -1   4    2.07    0.06
  -6  -1  -4    2.12    0.05
   6  -1   4    2.12    0.05
  -6   1  -4    2.04    0.05
   6   1   4    2.02    0.06
  -6   1  -4    1.95    0.06
   6   1   4    2.05    0.06
  -7  -1  -4   27.44    0.47
  -7  -1  -4   27.92    0.47
   7  -1   4   26.34    0.48
  -7   1  -4   27.10    0.46
   7   1   4   27.81    0.49
   7   1   4   27.29    0.48
  -8  -1  -4    2.53    0.07
   8  -1   4    2.56    0.07
  -8   1  -4    2.45    0.06
   8   1   4    2.56    0.07
   9  -1   4    0.73    0.04
  -9  -1  -4    0.74    0.04
  -9   1  -4    0.74    0.04
   9   1   4    0.77    0.05
  10  -1   4    3.44    0.10
 -10  -1  -4    3.71    0.09
 -10   1  -4    3.60    0.09
  10   1   4    3.62    0.10
 -11  -1  -4    1.28    0.05
  11  -1   4    1.27    0.06
  11   1   4    1.24    0.06
 -11   1  -4    1.22    0.06
 -12  -1  -4    2.13    0.07
  12  -1   4    2.35    0.09
  12   1   4    2.31    0.09
  12  -2  -4   -0.03    0.03
 -11  -2   4    0.57    0.04
  11  -2  -4    0.61    0.05
 -11   2   4    0.67    0.04
  11   2  -4    0.78    0.05
 -10  -2   4    3.14    0.08
  10  -2  -4    3.17    0.09
  10   2  -4    3.07    0.09
 -10   2   4    2.98    0.08
   9  -2  -4    0.59    0.04
  -9  -2   4    0.60    0.04
   9  -2  -4    0.61    0.04
   9   2  -4    0.61    0.04
  -9   2   4    0.64    0.04
   8  -2  -4    0.90    0.04
  -8  -2   4    0.95    0.04
   8  -2  -4    1.01    0.04
   8   2  -4    0.93    0.05
  -8   2   4    0.97    0.04
  -7  -2   4    4.46    0.10
   7  -2  -4    4.60    0.10
   7  -2  -4    4.37    0.10
  -7  -2   4    4.56    0.10
  -7   2   4    4.30    0.10
   7   2  -4    4.35    0.10
  -6  -2   4    2.02    0.05
   6  -2  -4    2.03    0.06
  -6  -2   4    2.02    0.05
   6  -2  -4    1.99    0.06
  -6   2   4    2.04    0.05
   6   2  -4    1.96    0.06
   5  -2  -4    0.76    0.03
  -5  -2   4    0.76    0.03
  -5  -2   4    0.76    0.03
   5   2  -4    0.76    0.04
  -5   2   4    0.91    0.03
   5   2  -4    0.79    0.03
  -5   2   4    0.75    0.03
  -4  -2   4    2.64    0.06
   4  -2  -4    2.61    0.06
   4  -2  -4    2.55    0.06
  -4  -2   4    2.64    0.06
   4   2  -4    2.68    0.06
  -4   2   4    2.61    0.06
   4   2  -4    2.70    0.06
  -4   2   4    2.64    0.06
   3  -2  -4   14.04    0.25
  -3  -2   4   14.28    0.24
   3  -2  -4   14.15    0.25
  -3  -2   4   14.26    0.26
  -3   2   4   14.35    0.26
  -3   2   4   14.09    0.25
   3   2  -4   14.50    0.25
   3   2  -4   14.51    0.25
   2  -2  -4    0.86    0.02
   2  -2  -4    0.87    0.03
  -2  -2   4    0.86    0.03
   2   2  -4    0.87    0.03
   2   2  -4    0.88    0.03
  -2   2   4    0.91    0.03
  -1  -2   4   35.47    0.57
  -1  -2   4   34.13    0.61
   1  -2  -4   34.35    0.59
   1  -2  -4   35.38    0.59
  -1   2   4   34.27    0.61
   1   2  -4   34.42    0.59
   0  -2   4    6.63    0.13
   0  -2  -4    6.52    0.12
   0   2  -4    6.76    0.12
   0   2   4    6.81    0.13
  -1  -2  -4    1.21    0.03
   1   2   4    1.29    0.03
   1   2   4    1.28    0.04
   2  -2   4    0.65    0.03
  -2  -2  -4    0.71    0.02
  -2  -2  -4    0.70    0.02
  -2   2  -4    0.70    0.02
   2   2   4    0.71    0.02
  -2   2  -4    0.69    0.03
   2   2   4    0.68    0.03
   3  -2   4    7.05    0.13
  -3  -2  -4    6.97    0.13
   3  -2   4    7.02    0.14
  -3  -2  -4    7.05    0.13
  -3   2  -4    7.10    0.13
  -3   2  -4    7.23    0.12
   3   2   4    7.03    0.14
   3   2   4    7.22    0.13
  -4  -2  -4    7.26    0.13
   4  -2   4    7.33    0.14
   4  -2   4    7.25    0.14
  -4  -2  -4    7.30    0.14
  -4   2  -4    7.16    0.13
  -4   2  -4    7.04    0.14
   4   2   4    7.24    0.15
   4   2   4    7.35    0.14
  -5  -2  -4    6.97    0.13
   5  -2   4    6.82    0.13
   5  -2   4    6.40    0.13
  -5  -2  -4    6.88    0.13
   5   2   4    6.95    0.14
  -5   2  -4    6.49    0.12
   5   2   4    6.75    0.13
  -5   2  -4    6.73    0.13
   6  -2   4    0.98    0.04
  -6  -2  -4    1.06    0.04
   6  -2   4    0.97    0.04
  -6  -2  -4    1.00    0.03
  -6   2  -4    0.98    0.03
   6   2   4    0.98    0.04
   6   2   4    0.92    0.04
  -7  -2  -4    1.05    0.04
  -7  -2  -4    1.04    0.04
   7  -2   4    1.04    0.05
   7   2   4    1.09    0.05
  -7   2  -4    1.07    0.04
   8  -2   4    0.32    0.03
  -8  -2  -4    0.33    0.03
  -8   2  -4    0.29    0.03
   8   2   4    0.30    0.03
   9  -2   4    8.44    0.18
  -9  -2  -4    8.61    0.17
   9   2   4    8.77    0.18
  -9   2  -4    8.39    0.17
  10  -2   4    1.29    0.06
 -10  -2  -4    1.25    0.05
  10   2   4    1.29    0.06
 -11  -2  -4    0.05    0.02
  11  -2   4    0.00    0.03
  11   2   4   -0.04    0.02
 -12  -2  -4    0.10    0.03
  12   2   4    0.09    0.03
  12  -3  -4    2.17    0.08
 -11  -3   4    0.75    0.04
  11  -3  -4    0.79    0.05
 -11   3   4    0.80    0.05
  11   3  -4    0.74    0.05
 -10  -3   4    0.44    0.03
  10  -3  -4    0.43    0.04
  10  -3  -4    0.43    0.04
 -10   3   4    0.48    0.04
  10   3  -4    0.44    0.04
  -9  -3   4    0.06    0.02
   9  -3  -4    0.07    0.03
   9  -3  -4    0.07    0.02
   9   3  -4    0.08    0.02
  -9   3   4    0.05    0.02
   8  -3  -4   10.79    0.21
  -8  -3   4   10.73    0.21
   8  -3  -4   10.92    0.21
  -8  -3   4   10.83    0.20
   8   3  -4   10.38    0.21
  -8   3   4   10.56    0.21
   7  -3  -4   19.27    0.35
  -7  -3   4   19.26    0.35
   7  -3  -4   19.00    0.35
  -7  -3   4   19.43    0.34
  -7   3   4   19.27    0.34
   7   3  -4   19.27    0.35
  -6  -3   4    7.65    0.15
  -6  -3   4    7.52    0.14
   6  -3  -4    7.62    0.15
   6  -3  -4    7.49    0.15
   6   3  -4    7.72    0.16
  -6   3   4    7.59    0.15
  -5  -3   4    2.36    0.06
   5  -3  -4    2.46    0.06
  -5  -3   4    2.47    0.06
   5  -3  -4    2.44    0.06
   5   3  -4    2.45    0.06
  -5   3   4    2.44    0.06
   4  -3  -4   25.05    0.43
  -4  -3   4   25.13    0.42
  -4  -3   4   25.32    0.45
   4  -3  -4   25.37    0.44
  -4   3   4   25.31    0.43
  -4   3   4   25.35    0.45
   4   3  -4   25.19    0.44
   4   3  -4   24.84    0.43
  -3  -3   4   74.18    1.28
  -3  -3   4   73.34    1.21
   3  -3  -4   75.18    1.24
   3  -3  -4   72.19    1.23
   3   3  -4   73.64    1.23
  -3   3   4   72.60    1.29
   3   3  -4   73.27    1.23
  -2  -3   4   49.16    0.82
  -2  -3   4   50.53    0.88
   2  -3  -4   49.54    0.83
   2  -3  -4   49.66    0.84
   2   3  -4   50.51    0.84
  -2   3   4   49.93    0.87
  -1  -3   4   21.24    0.38
   1  -3  -4   20.51    0.37
  -1  -3   4   21.34    0.35
   1  -3  -4   21.88    0.36
   1   3  -4   20.89    0.36
  -1   3   4   20.90    0.38
   0  -3   4    1.77    0.04
   0  -3  -4    1.70    0.04
   0  -3   4    1.77    0.03
   0   3   4    1.68    0.05
   0   3  -4    1.69    0.04
  -1  -3  -4   66.26    1.13
   1  -3   4   67.57    1.18
   1   3   4   68.35    1.18
  -1   3  -4   67.58    1.13
   2  -3   4   18.53    0.34
  -2  -3  -4   19.16    0.33
  -2  -3  -4   19.33    0.33
   2   3   4   19.33    0.33
  -2   3  -4   19.23    0.33
   2   3   4   19.16    0.35
   3  -3   4   21.19    0.37
  -3  -3  -4   21.03    0.36
   3  -3   4   20.78    0.38
  -3  -3  -4   20.95    0.36
  -3   3  -4   21.31    0.37
   3   3   4   21.11    0.38
  -3   3  -4   21.32    0.35
   3   3   4   20.75    0.36
   4  -3   4    5.06    0.10
  -4  -3  -4    5.14    0.10
  -4  -3  -4    5.21    0.10
   4  -3   4    5.09    0.11
   4   3   4    5.03    0.10
  -4   3  -4    5.13    0.11
   4   3   4    5.22    0.11
  -4   3  -4    5.40    0.09
   5  -3   4    0.07    0.01
  -5  -3  -4    0.05    0.01
  -5  -3  -4    0.08    0.02
   5   3   4    0.07    0.02
   5   3   4    0.07    0.02
  -6  -3  -4    1.87    0.05
  -6  -3  -4    1.95    0.05
   6  -3   4    1.86    0.06
  -6   3  -4    1.84    0.05
   6   3   4    1.85    0.05
   7  -3   4    1.10    0.05
  -7  -3  -4    1.12    0.04
  -7   3  -4    1.14    0.04
   7   3   4    1.05    0.04
   8  -3   4    0.30    0.03
  -8  -3  -4    0.27    0.03
   8   3   4    0.34    0.03
  -8   3  -4    0.26    0.02
  -9  -3  -4    3.15    0.08
   9  -3   4    3.08    0.09
   9   3   4    3.28    0.09
 -10  -3  -4    1.46    0.06
  10  -3   4    1.46    0.06
  10   3   4    1.46    0.06
 -11  -3  -4    0.34    0.03
  11  -3   4    0.42    0.04
  11   3   4    0.34    0.04
  12   3   4    1.53    0.07
 -11  -4   4    0.21    0.03
  11  -4  -4    0.16    0.04
  11   4  -4    0.13    0.03
 -11   4   4    0.14    0.03
  10  -4  -4   11.57    0.23
  10  -4  -4   11.55    0.23
 -10  -4   4   11.68    0.23
 -10   4   4   11.39    0.23
  10   4  -4   11.39    0.24
  -9  -4   4    0.00    0.02
   9  -4  -4    0.02    0.02
   9  -4  -4    0.05    0.02
  -9   4   4    0.01    0.02
   9   4  -4    0.02    0.02
  -8  -4   4    8.46    0.17
  -8  -4   4    8.30    0.17
   8  -4  -4    8.65    0.18
   8  -4  -4    8.64    0.17
  -8   4   4    8.46    0.17
   8   4  -4    8.27    0.18
  -7  -4   4    0.04    0.02
   7  -4  -4    0.05    0.02
   7  -4  -4    0.03    0.02
  -7  -4   4    0.04    0.02
   7   4  -4    0.05    0.02
  -7   4   4    0.07    0.02
  -6  -4   4    2.76    0.07
   6  -4  -4    2.78    0.07
  -6  -4   4    3.06    0.07
   6  -4  -4    2.82    0.08
  -6   4   4    2.77    0.07
   6   4  -4    2.70    0.08
  -5  -4   4   40.25    0.67
[truncated: 160,453 more chars]
