# Supplementary material for: The crystal structures of two isomers of 5-(phenyl­iso­thia­zol­yl)-1,3,4-oxa­thia­zol-2-one
Source: Acta Crystallogr E Crystallogr Commun. 2017 Oct 20;73(Pt 11):1726–31. doi: 10.1107/S2056989017015067 (PMC5683500; doi:10.1107/S2056989017015067)
Supplement: Supplementary file 2 [file e-73-01726-Isup2.hkl]

data_I                                                                   
_shelx_title ' MS003_0m in P-1'                                                 
_shelx_refln_list_code          4                                               
_shelx_F_calc_maximum      177.15                                               
_exptl_crystal_F_000       536.00                                               
_reflns_d_resolution_high  0.8409                                               
                                                                                
loop_                                                                           
 _space_group_symop_operation_xyz                                               
 'x, y, z'                                                                      
 '-x, -y, -z'                                                                   
                                                                                
_cell_length_a     7.2739                                                       
_cell_length_b    11.2713                                                       
_cell_length_c    14.6909                                                       
_cell_angle_alpha  87.562                                                       
_cell_angle_beta   78.341                                                       
_cell_angle_gamma  71.624                                                       
                                                                                
_shelx_F_squared_multiplier     1.000                                           
                                                                                
loop_                                                                           
 _refln_index_h                                                                 
 _refln_index_k                                                                 
 _refln_index_l                                                                 
 _refln_F_squared_calc                                                          
 _refln_F_squared_meas                                                          
 _refln_F_squared_sigma                                                         
 _refln_observed_status                                                         
   1   0   0        163.92        190.46         4.18 o                         
   2   0   0      13153.08      13413.64       283.46 o                         
   3   0   0        623.84        654.53        14.33 o                         
   4   0   0        124.25        114.90         3.28 o                         
   5   0   0        264.39        268.12         6.56 o                         
   6   0   0        132.85        133.40         3.93 o                         
   7   0   0         33.54         28.79         1.96 o                         
  -6   1   0         20.06         17.67         1.31 o                         
  -5   1   0          1.40          1.53         0.87 o                         
  -4   1   0        136.81        163.18         4.15 o                         
  -3   1   0        119.22        121.92         3.06 o                         
  -2   1   0       2628.82       2568.38        54.26 o                         
  -1   1   0        168.66        161.43         2.07 o                         
   0   1   0        368.90        318.50         6.96 o                         
   4   1   0       8476.20       8618.68       182.45 o                         
   5   1   0         94.76         97.36         3.06 o                         
   6   1   0        567.20        566.28        13.15 o                         
   7   1   0         73.49         73.53         3.05 o                         
  -7   2   0          4.75          5.67         1.31 o                         
  -6   2   0         12.64         14.01         0.99 o                         
  -5   2   0         13.02         12.65         1.09 o                         
  -4   2   0         37.51         30.76         1.31 o                         
  -3   2   0        208.71        208.46         5.03 o                         
  -2   2   0         91.41         93.25         1.43 o                         
  -1   2   0        183.81        154.23         2.82 o                         
   0   2   0       5558.02       5368.25       146.46 o                         
   1   2   0       3789.77       3685.65       117.19 o                         
   6   2   0        167.97        157.70         4.59 o                         
   7   2   0          6.47          5.23         1.09 o                         
   8   2   0         50.23         39.92         2.40 o                         
  -7   3   0         32.99         29.88         2.18 o                         
  -6   3   0         36.16         33.16         2.18 o                         
  -5   3   0        154.77        147.41         3.49 o                         
  -4   3   0         21.13         22.11         1.31 o                         
  -3   3   0        914.47        908.58        11.38 o                         
  -2   3   0         51.16         44.82         1.25 o                         
  -1   3   0        753.87        725.17         9.31 o                         
   0   3   0         86.76        110.55         1.34 o                         
   1   3   0         41.24         40.64         0.61 o                         
   2   3   0        850.93        859.10        10.71 o                         
   3   3   0        138.91        141.87         3.93 o                         
   4   3   0          2.82          6.11         0.87 o                         
   5   3   0        176.42        173.93         5.03 o                         
   6   3   0        359.63        360.84         9.41 o                         
   7   3   0          0.14         -1.09         0.87 o                         
   8   3   0         73.81         74.62         3.27 o                         
  -6   4   0          5.81          4.14         1.31 o                         
  -5   4   0          0.11         -0.44         0.87 o                         
  -4   4   0         91.13         86.84         1.99 o                         
  -3   4   0       1815.64       1765.60        21.60 o                         
  -2   4   0        650.67        640.26         8.09 o                         
  -1   4   0          8.98         15.32         0.72 o                         
   0   4   0        172.14        158.84         1.91 o                         
   1   4   0       4726.37       4586.28        48.79 o                         
   2   4   0        164.59        173.56         2.43 o                         
   3   4   0        107.50        116.17         2.20 o                         
   4   4   0        144.04        154.39         2.89 o                         
   5   4   0          8.21          4.80         1.09 o                         
   6   4   0          0.14          0.00         0.87 o                         
   8   4   0          3.07          4.36         1.31 o                         
  -6   5   0        100.72         87.95         3.71 o                         
  -5   5   0          0.41          0.65         1.09 o                         
  -4   5   0        141.82        140.24         2.92 o                         
  -3   5   0          8.91          5.30         0.54 o                         
  -2   5   0         17.86         16.09         0.66 o                         
  -1   5   0        750.85        761.34         9.29 o                         
   0   5   0       1020.00       1179.22        12.68 o                         
   1   5   0       1682.63       1672.56        17.87 o                         
   2   5   0        631.65        642.42         8.12 o                         
   3   5   0       1098.23       1107.98        13.86 o                         
   4   5   0        413.02        414.58         6.77 o                         
   5   5   0         56.20         54.29         1.45 o                         
   6   5   0        125.32        124.01         4.37 o                         
   7   5   0        182.32        180.18         5.68 o                         
   8   5   0         10.10         10.69         1.53 o                         
  -6   6   0          0.16         -0.87         0.87 o                         
  -5   6   0        247.70        245.15         6.99 o                         
  -4   6   0         20.59         24.86         1.74 o                         
  -3   6   0        472.51        453.00         6.11 o                         
  -2   6   0        446.00        393.64        14.95 o                         
  -1   6   0        850.46        919.86        10.05 o                         
   0   6   0        177.65        168.73         2.13 o                         
   1   6   0        120.82        143.37         1.87 o                         
   2   6   0         55.31         34.02         0.72 o                         
   3   6   0        463.47        437.00         5.71 o                         
   4   6   0        226.46        251.11         4.36 o                         
   5   6   0          2.10          0.22         1.09 o                         
   6   6   0        242.94        232.11         6.78 o                         
   7   6   0          4.93          6.32         1.31 o                         
  -5   7   0         20.76         24.21         1.96 o                         
  -4   7   0         37.69         37.96         2.18 o                         
  -3   7   0          4.35          5.78         0.63 o                         
  -2   7   0        817.73        787.42        10.07 o                         
  -1   7   0       1176.54       1181.78        12.91 o                         
   0   7   0        496.11        525.88         5.97 o                         
   1   7   0        169.05        155.35         2.04 o                         
   2   7   0        549.38        504.09         5.72 o                         
   3   7   0         60.86         67.11         1.30 o                         
   4   7   0          8.37          9.30         0.73 o                         
   5   7   0         74.51         66.12         3.06 o                         
   6   7   0         49.82         50.62         2.62 o                         
   7   7   0         76.74         66.12         3.27 o                         
   8   7   0         26.25         20.07         1.96 o                         
  -4   8   0         21.82         23.12         1.74 o                         
  -3   8   0        107.95         98.37         2.54 o                         
  -2   8   0        438.16        431.11         5.90 o                         
  -1   8   0         55.06         49.94         1.04 o                         
   0   8   0       1076.67       1054.09        11.59 o                         
   1   8   0         19.15         15.34         0.62 o                         
   2   8   0       2050.19       1976.10        21.20 o                         
   3   8   0         37.16         42.63         1.02 o                         
   4   8   0        305.00        289.84         8.09 o                         
   5   8   0         11.58          9.38         1.31 o                         
   6   8   0          6.70          7.63         1.31 o                         
   7   8   0         64.91         55.86         3.05 o                         
   8   8   0         18.42         22.68         2.18 o                         
  -4   9   0         43.09         35.56         2.18 o                         
  -3   9   0          0.44          0.19         0.68 o                         
  -2   9   0          7.57          6.95         0.83 o                         
  -1   9   0         15.12         16.92         0.83 o                         
   0   9   0        353.97        353.69         4.32 o                         
   1   9   0        110.15        124.36         1.88 o                         
   2   9   0        279.13        270.13         3.40 o                         
   3   9   0        847.49        829.84        20.01 o                         
   4   9   0        599.63        573.90        14.47 o                         
   5   9   0         97.45         92.11         3.71 o                         
   6   9   0         20.88         19.85         1.96 o                         
   7   9   0          1.63          1.53         1.31 o                         
  -3  10   0          6.19          4.63         0.98 o                         
  -2  10   0          9.58          7.69         0.93 o                         
  -1  10   0        107.50        106.83         2.06 o                         
   0  10   0          0.57          1.94         0.50 o                         
   1  10   0         24.69         29.75         1.09 o                         
   2  10   0        143.89        147.93         3.32 o                         
   3  10   0         18.49         15.92         1.53 o                         
   4  10   0          0.04         -0.65         0.87 o                         
   5  10   0        127.23        114.17         4.37 o                         
   6  10   0          4.07          1.53         1.31 o                         
   7  10   0         39.84         38.61         2.84 o                         
  -2  11   0          0.23          0.98         0.77 o                         
  -1  11   0         85.84         89.86         2.39 o                         
   0  11   0         77.69         85.91         2.31 o                         
   1  11   0          1.41          2.76         0.63 o                         
   2  11   0        176.09        181.23         3.94 o                         
   3  11   0         49.75         47.78         2.62 o                         
   4  11   0          1.53          1.74         1.31 o                         
   5  11   0          0.99          1.09         1.09 o                         
   6  11   0         15.03         14.83         1.96 o                         
  -1  12   0        146.57        152.59         5.02 o                         
   0  12   0         68.26         70.15         2.16 o                         
   1  12   0         24.85         31.75         1.54 o                         
   2  12   0          0.17         -0.87         0.68 o                         
   3  12   0         42.11         39.48         2.40 o                         
   4  12   0         21.32         20.72         1.96 o                         
   5  12   0          1.33          0.22         1.31 o                         
   1  13   0        231.99        244.65         7.21 o                         
   2  13   0          0.62          0.00         1.09 o                         
   3  13   0         18.66         18.76         1.96 o                         
   4  13   0         11.71         12.00         1.96 o                         
  -4 -13   1         12.44         11.56         1.74 o                         
  -3 -13   1         26.50         28.36         2.18 o                         
  -2 -13   1          0.13          0.22         1.09 o                         
  -1 -13   1        109.48        127.46         4.58 o                         
  -5 -12   1        110.23        120.26         4.80 o                         
  -4 -12   1          0.77          2.83         1.31 o                         
  -3 -12   1         25.23         28.57         2.18 o                         
  -2 -12   1         12.81         12.65         1.53 o                         
  -1 -12   1          8.05         10.25         1.08 o                         
   1 -12   1         66.20         71.56         3.27 o                         
  -6 -11   1         97.14         95.15         4.15 o                         
  -5 -11   1        314.52        297.30         8.74 o                         
  -4 -11   1          3.73          3.27         1.31 o                         
  -3 -11   1          0.05          0.65         1.09 o                         
  -2 -11   1        247.82        284.30         7.87 o                         
  -1 -11   1          4.97          3.50         0.77 o                         
   0 -11   1          1.46          1.28         0.54 o                         
   1 -11   1          1.31          0.87         0.98 o                         
   2 -11   1          8.20          9.30         0.99 o                         
  -7 -10   1         21.15         18.98         2.18 o                         
  -6 -10   1         45.78         42.98         2.84 o                         
  -5 -10   1        117.82        111.98         4.37 o                         
  -4 -10   1         35.63         36.43         2.40 o                         
  -3 -10   1        538.54        500.70        12.71 o                         
  -2 -10   1        249.83        246.55         6.99 o                         
  -1 -10   1        265.01        267.78         3.47 o                         
   0 -10   1         68.72         54.35         1.20 o                         
   1 -10   1         26.49         29.45         1.59 o                         
   2 -10   1         10.30         12.18         0.99 o                         
   3 -10   1         29.91         32.28         2.18 o                         
  -7  -9   1          9.27         12.65         1.74 o                         
  -6  -9   1         20.69         18.98         1.96 o                         
  -5  -9   1         45.78         42.32         2.40 o                         
  -4  -9   1       1203.72       1171.05        27.56 o                         
  -3  -9   1        294.04        279.33         5.16 o                         
  -2  -9   1         30.21         28.66         1.21 o                         
  -1  -9   1         59.50         69.33         1.70 o                         
   0  -9   1        308.63        296.90         3.72 o                         
   1  -9   1         32.15         28.87         0.90 o                         
   2  -9   1         39.11         35.64         1.46 o                         
   3  -9   1         23.25         24.43         1.96 o                         
   4  -9   1         16.66         19.63         1.96 o                         
  -7  -8   1          3.98          4.80         1.31 o                         
  -6  -8   1         17.37         18.54         1.74 o                         
  -5  -8   1        186.22        172.35         5.46 o                         
  -4  -8   1        958.83        906.10        20.25 o                         
  -3  -8   1        123.66        131.38         2.83 o                         
  -2  -8   1        124.99        123.71         2.07 o                         
  -1  -8   1          2.68          2.80         0.40 o                         
   0  -8   1        550.15        564.04         6.44 o                         
   1  -8   1         13.79         13.33         0.68 o                         
   2  -8   1        137.65        133.39         2.35 o                         
   3  -8   1         49.18         44.72         2.40 o                         
   4  -8   1          7.27          8.51         1.53 o                         
  -7  -7   1          1.39          1.09         1.09 o                         
  -6  -7   1        154.24        140.85         4.80 o                         
  -5  -7   1         13.07         14.83         1.53 o                         
  -4  -7   1        111.10        105.88         5.02 o                         
  -3  -7   1        320.31        290.03         4.01 o                         
  -2  -7   1        674.91        662.18         8.56 o                         
  -1  -7   1        507.74        510.02         5.77 o                         
   0  -7   1        312.63        315.52         3.77 o                         
   1  -7   1         47.35         53.81         1.06 o                         
   2  -7   1         27.27         24.49         0.96 o                         
   3  -7   1         24.43         26.31         1.30 o                         
   4  -7   1         85.41         89.47         3.49 o                         
   5  -7   1          4.94          2.18         1.09 o                         
  -7  -6   1         24.32         26.17         1.96 o                         
  -6  -6   1         10.99          9.81         1.31 o                         
  -5  -6   1         67.59         59.36         2.62 o                         
  -4  -6   1        143.92        154.43         4.81 o                         
  -3  -6   1         14.29         10.88         0.50 o                         
  -2  -6   1       2374.59       2474.12        30.45 o                         
  -1  -6   1        234.82        285.47         3.35 o                         
   0  -6   1        248.07        274.22         3.25 o                         
   1  -6   1        957.45       1001.12        10.91 o                         
   2  -6   1         47.86         49.43         1.16 o                         
   3  -6   1        117.12        111.89         2.01 o                         
   4  -6   1          5.88          5.23         1.09 o                         
   5  -6   1         43.84         38.83         2.18 o                         
   6  -6   1         42.53         44.06         2.62 o                         
  -8  -5   1          5.53          5.67         1.31 o                         
  -7  -5   1        256.88        259.62         7.43 o                         
  -6  -5   1         48.15         55.20         2.62 o                         
  -5  -5   1         19.45         19.63         1.53 o                         
  -4  -5   1        176.86        200.84         3.57 o                         
  -3  -5   1       1693.32       1690.49        20.91 o                         
  -2  -5   1       1347.93       1507.86        18.60 o                         
  -1  -5   1         16.86          7.83         0.35 o                         
   0  -5   1       3920.08       4260.18        44.94 o                         
   1  -5   1          0.42          3.62         0.41 o                         
   2  -5   1       1060.02       1146.22        14.20 o                         
   3  -5   1          2.18          2.62         0.52 o                         
   4  -5   1         18.74         17.01         1.53 o                         
   5  -5   1          0.19          0.00         0.87 o                         
   6  -5   1          1.30          3.05         1.09 o                         
  -8  -4   1         15.78         20.94         1.96 o                         
  -7  -4   1         71.72         71.57         3.05 o                         
  -6  -4   1         40.66         45.81         2.18 o                         
  -5  -4   1         32.99         29.67         1.75 o                         
  -4  -4   1          0.64          0.65         0.36 o                         
  -3  -4   1        264.47        236.57         3.21 o                         
  -2  -4   1        710.16        777.80         9.71 o                         
  -1  -4   1       3077.81       3149.58        33.42 o                         
   0  -4   1        146.20        148.13         1.78 o                         
   1  -4   1          0.85          0.71         0.28 o                         
   2  -4   1        973.42        999.81        12.34 o                         
   3  -4   1        298.81        279.56         3.87 o                         
   4  -4   1         95.03        103.69         2.20 o                         
   5  -4   1        105.98        112.20         3.93 o                         
   6  -4   1         67.23         58.69         2.84 o                         
  -8  -3   1          0.82          0.65         1.09 o                         
  -7  -3   1         37.85         39.92         2.18 o                         
  -6  -3   1         58.67         59.57         1.85 o                         
  -5  -3   1        431.48        419.60        10.30 o                         
  -4  -3   1         44.68         56.30         2.18 o                         
  -3  -3   1        125.68        125.88         3.50 o                         
  -2  -3   1         40.50         33.89         0.66 o                         
  -1  -3   1         59.40         71.38         1.31 o                         
   0  -3   1        783.53        865.97         9.28 o                         
   1  -3   1       1392.73       1414.16        15.09 o                         
   2  -3   1       1207.77       1290.00        13.86 o                         
   3  -3   1        138.15        152.93         2.26 o                         
   4  -3   1         47.09         46.17         1.36 o                         
   5  -3   1        205.85        199.92         3.76 o                         
   6  -3   1         39.44         41.88         2.40 o                         
   7  -3   1          4.84          5.23         1.31 o                         
  -8  -2   1        172.15        171.84         5.46 o                         
  -7  -2   1        105.79        117.64         4.15 o                         
  -6  -2   1         37.39         37.52         1.96 o                         
  -5  -2   1        405.55        398.86         7.01 o                         
  -4  -2   1       1163.28       1141.80        25.91 o                         
  -3  -2   1          3.33          7.20         0.65 o                         
  -2  -2   1         11.44         16.36         0.87 o                         
  -1  -2   1       4470.33       4330.28        82.93 o                         
   0  -2   1       3397.03       3351.33        60.22 o                         
   1  -2   1         40.61         41.70         0.93 o                         
   2  -2   1         53.58         55.97         0.92 o                         
   3  -2   1       1310.87       1346.17        25.79 o                         
   4  -2   1        272.08        290.49         4.94 o                         
   5  -2   1        141.93        140.20         2.83 o                         
   6  -2   1         21.98         23.56         1.96 o                         
   7  -2   1         43.09         48.86         2.62 o                         
  -7  -1   1          0.43         -0.87         0.87 o                         
  -6  -1   1       1621.17       1595.00        34.75 o                         
  -5  -1   1          1.03          1.96         1.53 o                         
  -4  -1   1        970.14        990.20        15.61 o                         
  -3  -1   1         50.04         56.75         1.75 o                         
  -2  -1   1        575.65        567.99        13.05 o                         
  -1  -1   1        293.63        336.70         5.30 o                         
   0  -1   1       1014.64        960.56        21.61 o                         
   1  -1   1        745.34        746.76        12.29 o                         
   2  -1   1        719.33        821.39        10.32 o                         
   3  -1   1        597.54        610.00        13.21 o                         
   4  -1   1          2.34          4.58         0.65 o                         
   5  -1   1         42.00         40.58         1.75 o                         
   6  -1   1         21.68         22.15         1.31 o                         
   7  -1   1        129.63        143.42         5.02 o                         
  -7   0   1         84.16         88.60         3.27 o                         
  -6   0   1          2.54          3.49         1.09 o                         
  -5   0   1         51.64         58.48         2.40 o                         
  -4   0   1       5094.21       5219.88        79.58 o                         
  -3   0   1       1122.86       1129.08        24.22 o                         
  -2   0   1      26790.46      24920.02       608.72 o                         
  -1   0   1        424.61        439.30         5.50 o                         
   1   0   1       2028.00       2104.16        45.07 o                         
   3   0   1          4.63          2.84         0.44 o                         
   4   0   1        543.57        576.20        12.74 o                         
   5   0   1        386.87        404.70         9.42 o                         
   6   0   1        184.86        192.89         5.24 o                         
   8   0   1         22.35         25.30         2.18 o                         
  -6   1   1         10.71          9.60         1.09 o                         
  -5   1   1         59.22         62.62         2.40 o                         
  -4   1   1        338.05        323.43         7.66 o                         
  -3   1   1        459.92        491.12        10.98 o                         
  -2   1   1          2.33          2.77         0.33 o                         
   1   1   1       2430.22       2469.57        50.91 o                         
   5   1   1        135.14        126.02         3.71 o                         
   6   1   1        940.83        926.70        20.46 o                         
   7   1   1         57.39         57.16         2.62 o                         
  -7   2   1         23.74         25.52         2.18 o                         
  -6   2   1          0.18         -0.65         0.87 o                         
  -5   2   1          7.68          9.81         1.09 o                         
  -4   2   1         77.00         81.41         2.62 o                         
  -3   2   1         13.91         14.18         0.68 o                         
  -2   2   1       1765.31       1771.54        31.53 o                         
  -1   2   1        311.79        382.60         8.14 o                         
   0   2   1        918.09        940.91        11.66 o                         
   1   2   1       2708.86       2694.00        40.53 o                         
   2   2   1       1859.29       1885.47        38.40 o                         
   6   2   1         42.73         35.34         1.96 o                         
   7   2   1          3.16          2.62         1.09 o                         
  -7   3   1         22.93         26.83         2.18 o                         
  -6   3   1          2.21          0.00         1.09 o                         
  -5   3   1        487.33        488.26        11.17 o                         
  -4   3   1          1.62          2.18         0.65 o                         
  -3   3   1         67.24         67.54         1.62 o                         
  -2   3   1        130.67        127.56         1.88 o                         
  -1   3   1        215.63        187.49         2.19 o                         
   0   3   1        747.34        801.47         8.61 o                         
   1   3   1          0.57          1.24         0.18 o                         
   2   3   1        944.54        935.57        19.38 o                         
   3   3   1        109.02        105.53         2.62 o                         
   7   3   1        202.77        184.59         5.46 o                         
   8   3   1         41.17         50.83         2.62 o                         
  -6   4   1        115.54        107.39         4.15 o                         
  -5   4   1        287.70        290.79         5.32 o                         
  -4   4   1         41.46         45.28         1.21 o                         
  -3   4   1        246.68        245.65         3.53 o                         
  -2   4   1         96.03         90.93         1.59 o                         
  -1   4   1        602.27        629.73         9.21 o                         
   0   4   1       1460.23       1429.57        23.17 o                         
   1   4   1        136.22        129.81         1.84 o                         
   2   4   1        195.69        229.95         2.70 o                         
   3   4   1       3189.73       3337.69        67.85 o                         
   4   4   1        878.34        938.18        19.64 o                         
   6   4   1         62.47         59.79         2.84 o                         
   7   4   1         77.09         77.03         3.27 o                         
   8   4   1          2.43          2.40         1.09 o                         
  -6   5   1          2.80          2.40         1.09 o                         
  -5   5   1         24.15         22.68         1.74 o                         
  -4   5   1         32.22         30.17         1.03 o                         
  -3   5   1        528.91        524.36         6.96 o                         
  -2   5   1        367.46        401.69         5.35 o                         
  -1   5   1        588.93        591.14         6.56 o                         
   0   5   1          1.07          2.09         0.44 o                         
   1   5   1        337.65        345.77         4.29 o                         
   2   5   1       4414.65       4470.09        65.83 o                         
   3   5   1        987.10        989.80        15.34 o                         
   4   5   1        399.27        385.73         6.46 o                         
   5   5   1        250.15        266.21         6.34 o                         
   6   5   1        398.42        382.19        10.07 o                         
   7   5   1        313.41        313.54         8.75 o                         
  -5   6   1         25.32         26.83         1.96 o                         
  -4   6   1         39.50         42.02         1.25 o                         
  -3   6   1         78.54         86.07         1.76 o                         
  -2   6   1         28.90         27.63         0.92 o                         
  -1   6   1        924.46        984.40        10.75 o                         
   0   6   1        483.54        467.72         5.29 o                         
   1   6   1         85.65        108.79         1.49 o                         
   2   6   1          0.15          0.87         0.26 o                         
   3   6   1        958.62       1039.57        13.05 o                         
   4   6   1        179.53        189.84         3.51 o                         
   5   6   1       1553.08       1532.61        23.63 o                         
   6   6   1        386.30        364.82         9.85 o                         
   7   6   1          3.47          4.36         1.31 o                         
   8   6   1         22.96         26.17         2.18 o                         
  -5   7   1          0.02         -1.09         0.87 o                         
  -4   7   1        167.18        162.86         3.63 o                         
  -3   7   1         16.78         17.32         0.88 o                         
  -2   7   1         91.76         95.07         1.80 o                         
  -1   7   1         32.49         35.22         0.84 o                         
   0   7   1          5.96          6.83         0.44 o                         
   1   7   1        123.48        135.66         1.85 o                         
   2   7   1        465.98        467.74         5.33 o                         
   3   7   1        195.63        192.63         2.79 o                         
   4   7   1         49.96         46.98         1.41 o                         
   5   7   1         66.24         60.23         2.84 o                         
   6   7   1         22.68         22.90         1.96 o                         
   7   7   1        719.12        685.86        17.33 o                         
   8   7   1          2.84          5.89         1.53 o                         
  -4   8   1          8.91          6.86         0.99 o                         
  -3   8   1          9.82          9.69         0.71 o                         
  -2   8   1        168.89        167.18         2.77 o                         
  -1   8   1        332.06        332.93         4.67 o                         
   0   8   1         10.90         10.59         0.55 o                         
   1   8   1        228.97        215.64         3.08 o                         
   2   8   1         12.58         12.81         0.61 o                         
   3   8   1          0.05          0.50         0.52 o                         
   4   8   1        425.70        420.73        10.95 o                         
   5   8   1          6.57          6.11         1.31 o                         
   6   8   1          9.48          8.94         1.53 o                         
   7   8   1         47.90         52.36         3.05 o                         
   8   8   1          1.73          0.44         1.31 o                         
  -4   9   1         10.18         11.78         1.53 o                         
  -3   9   1         22.67         18.76         1.23 o                         
  -2   9   1          6.00          7.83         0.66 o                         
  -1   9   1          8.52          8.24         0.66 o                         
   0   9   1          0.58          3.31         1.21 o                         
   1   9   1          0.14         -0.52         0.35 o                         
   2   9   1          2.42          4.94         0.80 o                         
   3   9   1        678.74        658.95        10.72 o                         
   4   9   1          5.39          7.20         1.53 o                         
   5   9   1         41.37         39.49         2.40 o                         
   6   9   1          5.41          5.67         1.31 o                         
   7   9   1         16.88         15.27         1.96 o                         
  -3  10   1          3.11          3.01         0.84 o                         
  -2  10   1         48.67         43.45         1.71 o                         
  -1  10   1          3.07          1.82         0.50 o                         
   0  10   1          0.03         -0.44         0.87 o                         
   1  10   1         53.15         45.25         1.30 o                         
   2  10   1        371.89        364.22         5.24 o                         
   3  10   1        187.87        188.95         5.90 o                         
   4  10   1        113.87        104.78         3.93 o                         
   5  10   1          4.24          5.23         1.31 o                         
   6  10   1         81.16         87.28         3.93 o                         
   7  10   1         65.03         56.29         3.27 o                         
  -2  11   1         25.27         28.79         2.18 o                         
  -1  11   1          1.39          2.07         0.77 o                         
   0  11   1         13.28         16.04         1.08 o                         
   1  11   1         23.91         26.40         1.01 o                         
   2  11   1        308.66        310.10         5.95 o                         
   3  11   1          1.26          0.87         1.09 o                         
   4  11   1        128.26        121.16         4.58 o                         
   5  11   1         28.81         27.92         2.18 o                         
   6  11   1         58.97         53.45         3.27 o                         
  -1  12   1          2.53          2.62         1.31 o                         
   0  12   1         92.53         92.55         3.38 o                         
   1  12   1         24.65         29.45         1.39 o                         
   2  12   1        190.13        186.05         4.09 o                         
   3  12   1         56.07         58.03         2.84 o                         
   4  12   1         50.12         55.19         3.05 o                         
   5  12   1          0.51          0.65         1.31 o                         
   6  12   1          3.57          2.84         1.31 o                         
   1  13   1          7.36         10.25         1.53 o                         
   2  13   1         18.91         23.11         2.18 o                         
   3  13   1         77.38         78.77         3.49 o                         
   4  13   1        238.17        246.41         7.65 o                         
  -3 -13   2         19.87         25.08         2.18 o                         
  -2 -13   2         26.02         28.14         2.18 o                         
  -1 -13   2          5.94          4.80         1.31 o                         
  -5 -12   2          2.00          0.87         1.31 o                         
  -4 -12   2          6.91          7.85         1.53 o                         
  -3 -12   2         90.77         91.87         3.71 o                         
  -2 -12   2         33.22         32.28         2.18 o                         
  -1 -12   2         12.34         14.61         1.53 o                         
   1 -12   2         27.94         34.90         2.40 o                         
  -6 -11   2          6.59          6.54         1.74 o                         
  -5 -11   2         12.15         12.00         1.74 o                         
  -4 -11   2         37.06         37.30         2.40 o                         
  -3 -11   2        265.27        278.21         7.87 o                         
  -2 -11   2          7.64          8.29         1.31 o                         
  -1 -11   2        147.83        140.17         4.59 o                         
   0 -11   2          2.38          0.33         0.44 o                         
   1 -11   2        103.49        112.96         4.15 o                         
   2 -11   2          0.29          0.22         0.87 o                         
  -7 -10   2          1.76          2.62         1.31 o                         
  -6 -10   2         85.11         83.14         3.93 o                         
  -5 -10   2         16.13         16.14         1.96 o                         
  -4 -10   2        256.63        245.87         7.21 o                         
  -3 -10   2         73.25         81.83         3.49 o                         
  -2 -10   2        389.15        352.29         6.41 o                         
  -1 -10   2        731.37        731.96         9.79 o                         
   0 -10   2         13.02         15.33         0.73 o                         
   1 -10   2        343.93        347.19         6.19 o                         
   2 -10   2         18.30         20.28         1.74 o                         
   3 -10   2         39.35         42.75         2.40 o                         
  -7  -9   2          4.42          3.93         1.31 o                         
  -6  -9   2          2.12          2.40         1.31 o                         
  -5  -9   2         86.36         83.58         3.49 o                         
  -4  -9   2        134.15        135.18         3.08 o                         
  -3  -9   2        130.39        130.13         2.92 o                         
  -2  -9   2          4.83          3.56         0.68 o                         
  -1  -9   2        225.54        242.90         3.27 o                         
   0  -9   2        584.43        596.05         6.90 o                         
   1  -9   2          2.61          3.94         0.48 o                         
   2  -9   2        453.00        454.86         7.82 o                         
   3  -9   2        412.23        429.24        10.72 o                         
   4  -9   2          1.37          2.18         1.31 o                         
  -7  -8   2         22.30         22.03         1.96 o                         
  -6  -8   2          3.67          3.93         1.31 o                         
  -5  -8   2        301.43        284.92         8.09 o                         
  -4  -8   2         16.09         16.44         1.05 o                         
  -3  -8   2         53.81         51.35         1.68 o                         
  -2  -8   2          8.01          6.32         0.68 o                         
  -1  -8   2          3.37          3.62         0.46 o                         
   0  -8   2          0.23          1.14         0.44 o                         
   1  -8   2       1278.70       1279.19        14.01 o                         
   2  -8   2         55.45         51.85         1.77 o                         
   3  -8   2        524.50        516.70        12.48 o                         
   4  -8   2        313.82        320.25         8.53 o                         
  -7  -7   2         23.38         20.50         1.96 o                         
  -6  -7   2          0.73          0.00         1.09 o                         
  -5  -7   2         98.31        100.63         3.71 o                         
  -4  -7   2          0.02          0.53         1.42 o                         
  -3  -7   2        408.55        395.47         6.80 o                         
  -2  -7   2         71.40         76.42         1.40 o                         
  -1  -7   2        140.21        143.27         2.26 o                         
   0  -7   2         31.14         24.82         0.73 o                         
   1  -7   2         11.59          5.47         0.54 o                         
   2  -7   2         58.81         61.54         1.20 o                         
   3  -7   2         46.93         45.60         2.18 o                         
   4  -7   2        115.12        112.41         3.93 o                         
   5  -7   2        103.33        112.39         4.15 o                         
  -8  -6   2          5.25          7.85         1.53 o                         
  -7  -6   2          0.59         -1.31         1.09 o                         
  -6  -6   2        239.39        217.22         6.34 o                         
  -5  -6   2         88.78         79.01         3.06 o                         
  -4  -6   2        117.96        131.62         2.85 o                         
  -3  -6   2       1015.37       1029.87        16.38 o                         
  -2  -6   2          7.44          7.81         0.47 o                         
  -1  -6   2          8.30          9.47         1.10 o                         
   0  -6   2       1748.57       1818.41        19.45 o                         
   1  -6   2          0.81          5.86         1.19 o                         
   2  -6   2         32.01         30.54         0.77 o                         
   3  -6   2        149.62        153.10         4.59 o                         
   4  -6   2        160.67        159.86         4.80 o                         
   5  -6   2         23.97         25.30         1.96 o                         
   6  -6   2         43.31         47.12         2.62 o                         
  -8  -5   2         33.24         30.76         2.18 o                         
  -6  -5   2          7.58          8.51         1.31 o                         
  -5  -5   2          3.05          2.62         0.87 o                         
  -4  -5   2        680.03        657.30        15.61 o                         
  -3  -5   2        194.73        206.10         2.89 o                         
  -2  -5   2        143.86        187.51         2.63 o                         
  -1  -5   2         24.23         31.70         0.73 o                         
   0  -5   2        618.00        619.99         6.85 o                         
   1  -5   2       1838.32       1950.84        20.79 o                         
   2  -5   2        333.88        316.80         7.01 o                         
   3  -5   2        312.55        297.51        15.44 o                         
   4  -5   2        357.95        356.23         8.97 o                         
   5  -5   2          2.08          2.40         1.09 o                         
   6  -5   2          0.40         -0.87         0.87 o                         
  -8  -4   2         93.05         87.51         3.71 o                         
  -7  -4   2          1.56          0.65         1.09 o                         
  -6  -4   2         32.53         33.59         1.96 o                         
  -5  -4   2         88.73         75.31         2.84 o                         
  -4  -4   2       1839.66       1874.80        42.38 o                         
  -3  -4   2         16.70         17.83         0.52 o                         
  -2  -4   2        590.07        574.24         7.31 o                         
  -1  -4   2       1458.54       1570.11        19.34 o                         
   0  -4   2        140.87        146.60         1.80 o                         
   1  -4   2        734.75        732.26         7.99 o                         
   2  -4   2        672.94        644.64         9.96 o                         
   3  -4   2         68.95         74.33         1.93 o                         
   4  -4   2          1.65          1.96         0.87 o                         
   5  -4   2        432.10        431.26        10.73 o                         
   6  -4   2         22.75         22.68         1.74 o                         
   7  -4   2          5.18          6.32         1.31 o                         
  -8  -3   2          3.03          4.14         1.31 o                         
  -7  -3   2         31.12         38.17         2.18 o                         
  -6  -3   2         87.60         83.81         3.27 o                         
  -5  -3   2         17.23         17.45         1.31 o                         
  -4  -3   2        287.54        290.24         7.44 o                         
  -3  -3   2        916.21        858.43        19.69 o                         
  -2  -3   2        293.11        272.34         3.60 o                         
  -1  -3   2        622.19        664.61         8.33 o                         
   0  -3   2        498.22        499.22         5.43 o                         
   1  -3   2       2079.81       2088.10        32.38 o                         
   2  -3   2        765.44        778.91         9.89 o                         
   3  -3   2        105.78        124.67         2.16 o                         
   4  -3   2        260.24        264.67         4.81 o                         
   5  -3   2        364.50        354.06         8.97 o                         
   6  -3   2        146.71        146.51         4.80 o                         
   7  -3   2          2.18          4.80         1.31 o                         
  -8  -2   2         60.20         63.49         3.05 o                         
  -7  -2   2          0.03         -0.44         0.87 o                         
  -6  -2   2        217.88        206.27         5.90 o                         
  -5  -2   2          4.09          3.99         0.68 o                         
  -4  -2   2        204.66        185.86         4.81 o                         
  -3  -2   2        199.26        182.47         4.59 o                         
  -2  -2   2       2231.09       2233.17        34.32 o                         
  -1  -2   2         48.33         40.40         1.31 o                         
   0  -2   2       1382.83       1470.24        22.63 o                         
   1  -2   2       4659.41       4603.12        90.05 o                         
   2  -2   2         32.55         27.44         1.20 o                         
   3  -2   2        388.60        401.51         5.27 o                         
   4  -2   2         42.53         44.98         1.21 o                         
   5  -2   2        224.52        222.17         4.08 o                         
   6  -2   2          0.23          0.22         0.87 o                         
   7  -2   2         18.44         18.32         1.96 o                         
  -7  -1   2        169.43        162.68         5.02 o                         
  -6  -1   2        145.83        141.72         4.37 o                         
  -5  -1   2         35.26         38.40         1.96 o                         
  -4  -1   2          2.62          2.20         0.46 o                         
  -3  -1   2         27.61         36.18         0.99 o                         
  -2  -1   2       2719.80       2790.17        45.80 o                         
  -1  -1   2         52.98         48.94         1.09 o                         
   0  -1   2       4254.14       3996.09        90.19 o                         
   1  -1   2       4116.58       4015.49       127.94 o                         
   2  -1   2       3129.71       3074.16        38.23 o                         
   3  -1   2         79.26         59.89         1.31 o                         
   4  -1   2        661.59        698.47        10.96 o                         
   5  -1   2        123.49        126.51         2.61 o                         
   6  -1   2          1.28          0.87         1.09 o                         
   7  -1   2         75.01         78.33         3.27 o                         
  -7   0   2          1.15          0.65         1.09 o                         
  -6   0   2        208.77        197.94         5.46 o                         
  -5   0   2        870.32        893.28        19.80 o                         
  -4   0   2        724.98        779.12        12.29 o                         
  -3   0   2       1790.53       1773.55        21.84 o                         
  -2   0   2       1070.93       1103.94        13.68 o                         
  -1   0   2       1584.23       1582.53        19.50 o                         
   0   0   2       1634.97       1670.62        20.85 o                         
   1   0   2       4219.61       4340.97        92.53 o                         
   2   0   2        343.93        323.84         7.26 o                         
   3   0   2       4020.06       3914.66        83.01 o                         
   4   0   2        284.70        305.82         7.01 o                         
   5   0   2        106.75        110.04         3.27 o                         
   6   0   2        227.15        226.62         4.32 o                         
   7   0   2         14.64         15.49         1.53 o                         
   8   0   2          1.73          0.44         1.09 o                         
  -7   1   2          5.87          3.05         1.09 o                         
  -6   1   2         40.10         39.92         1.96 o                         
  -5   1   2        178.33        176.51         4.81 o                         
  -4   1   2          7.84          7.63         0.87 o                         
  -3   1   2          7.50          8.11         0.39 o                         
  -2   1   2        262.41        242.35         3.95 o                         
  -1   1   2      24545.60      20860.16       305.35 o                         
   0   1   2       3991.72       3983.77        59.14 o                         
   1   1   2         82.26         82.43         1.14 o                         
   5   1   2        656.40        638.65        14.28 o                         
   6   1   2        228.07        231.01         5.90 o                         
   8   1   2         17.19         15.92         1.74 o                         
  -6   2   2         27.15         29.01         1.74 o                         
  -5   2   2          0.53          0.22         0.65 o                         
  -4   2   2        212.53        223.53         4.02 o                         
  -3   2   2          2.90          1.99         0.36 o                         
  -2   2   2        217.44        202.94         3.41 o                         
  -1   2   2          0.23          0.33         0.31 o                         
   0   2   2       6440.08       6350.22       134.49 o                         
   1   2   2        462.13        511.20         7.67 o                         
   2   2   2       1383.74       1353.50        27.76 o                         
   6   2   2        211.53        209.34         5.68 o                         
   7   2   2        197.69        192.44         5.46 o                         
   8   2   2         19.45         17.67         1.74 o                         
  -7   3   2          0.07         -0.22         1.09 o                         
  -6   3   2         51.86         51.05         2.40 o                         
  -5   3   2          7.74          5.89         0.87 o                         
  -4   3   2        134.03        131.62         2.70 o                         
  -3   3   2         59.63         63.20         1.54 o                         
  -2   3   2       1133.27       1100.38        20.86 o                         
  -1   3   2        105.81         95.93         1.47 o                         
   0   3   2        762.09        732.38        11.45 o                         
   1   3   2        102.38        111.97         3.17 o                         
   2   3   2        339.06        277.58         4.43 o                         
   3   3   2        706.50        722.19        15.23 o                         
   7   3   2          6.27          3.27         1.09 o                         
  -6   4   2         12.07         10.03         1.53 o                         
  -5   4   2         30.42         30.75         1.31 o                         
  -4   4   2        699.71        673.89        10.71 o                         
  -3   4   2         40.02         46.25         1.36 o                         
  -2   4   2        297.92        280.59         4.72 o                         
  -1   4   2        184.98        175.25         2.13 o                         
   0   4   2       4103.85       4108.14        58.08 o                         
   1   4   2        126.00        138.35         2.98 o                         
   2   4   2        504.81        559.59         8.64 o                         
   3   4   2       1405.79       1521.89        31.22 o                         
   4   4   2        624.58        588.47        12.53 o                         
   5   4   2        120.60        132.55         3.71 o                         
   8   4   2          5.80          8.51         1.53 o                         
  -6   5   2          0.20          1.31         1.09 o                         
  -5   5   2          4.31          2.96         0.68 o                         
  -4   5   2        128.78        124.97         3.32 o                         
  -3   5   2        518.54        526.96         6.96 o                         
  -2   5   2         80.60         71.03         1.39 o                         
  -1   5   2       2240.84       2242.98        23.86 o                         
   0   5   2       4875.31       4835.89        51.08 o                         
   1   5   2        322.00        327.65         3.74 o                         
   2   5   2        678.18        714.13         7.81 o                         
   3   5   2        675.04        654.98        13.87 o                         
   4   5   2        629.29        627.13        13.41 o                         
   5   5   2          7.24          7.20         0.87 o                         
   6   5   2        320.78        326.80         7.87 o                         
   7   5   2        142.00        152.40         5.24 o                         
  -5   6   2          3.57          4.58         1.09 o                         
  -4   6   2         23.49         26.34         1.04 o                         
  -3   6   2         55.91         53.52         1.34 o                         
  -2   6   2        516.02        497.34         6.54 o                         
  -1   6   2          3.20          2.31         0.38 o                         
   0   6   2         62.39         38.98         0.76 o                         
   1   6   2       2914.55       2940.04        31.19 o                         
   2   6   2        198.51        233.56         2.90 o                         
   3   6   2        915.26        900.25        11.38 o                         
   4   6   2        271.92        301.42         5.20 o                         
   5   6   2         49.74         47.91         1.45 o                         
   6   6   2          4.32          2.18         1.09 o                         
   7   6   2          2.58          1.74         1.31 o                         
   8   6   2          9.62          8.29         1.53 o                         
  -5   7   2          3.02          5.67         1.31 o                         
  -4   7   2         10.04         10.99         1.66 o                         
  -3   7   2        159.29        154.32         2.64 o                         
  -2   7   2        276.26        277.75         4.04 o                         
  -1   7   2          4.39          5.18         0.85 o                         
   0   7   2         15.71         22.47         0.68 o                         
   1   7   2        773.02        754.70         8.32 o                         
   2   7   2        479.17        460.05         5.27 o                         
   3   7   2         85.25        105.01         1.86 o                         
   4   7   2        463.69        438.24         7.30 o                         
   5   7   2        700.71        700.10        13.72 o                         
   6   7   2         26.99         26.18         2.18 o                         
   7   7   2         30.12         30.97         2.40 o                         
   8   7   2         45.32         40.58         2.84 o                         
  -4   8   2         30.38         31.53         1.54 o                         
  -3   8   2        240.46        235.16         3.69 o                         
  -2   8   2         40.52         43.64         1.20 o                         
  -1   8   2         28.22         30.30         1.04 o                         
   0   8   2          4.64          6.64         0.46 o                         
   1   8   2        552.14        517.41         7.91 o                         
   2   8   2         53.59         46.36         1.17 o                         
   3   8   2         33.90         33.40         1.03 o                         
   4   8   2         80.26         72.00         1.89 o                         
   5   8   2         67.62         68.96         3.27 o                         
   6   8   2          0.21         -1.31         1.09 o                         
   7   8   2          8.83          9.38         1.74 o                         
   8   8   2         28.06         24.43         2.18 o                         
  -3   9   2         63.64         71.83         1.71 o                         
  -2   9   2         28.67         31.08         1.13 o                         
  -1   9   2        219.34        205.29         3.19 o                         
   0   9   2        151.11        150.05         2.15 o                         
   1   9   2        724.79        719.14         9.45 o                         
   2   9   2          7.41          8.17         0.66 o                         
   3   9   2        904.70        871.78        11.35 o                         
   4   9   2        126.24        132.31         4.58 o                         
   5   9   2          9.02          5.23         1.31 o                         
   6   9   2         98.51        101.92         4.15 o                         
   7   9   2         44.99         40.58         2.62 o                         
  -3  10   2          4.65          6.05         0.93 o                         
  -2  10   2         81.07         78.65         1.80 o                         
  -1  10   2          1.94          2.74         1.31 o                         
   0  10   2         12.14          8.57         0.84 o                         
   1  10   2        144.91        143.87         2.56 o                         
   2  10   2        692.18        682.17         9.09 o                         
   3  10   2         76.29         79.43         1.73 o                         
   4  10   2          5.97          4.58         1.31 o                         
   5  10   2          0.18         -0.87         0.87 o                         
   6  10   2         18.78         18.98         1.96 o                         
   7  10   2          0.01         -1.53         1.09 o                         
  -2  11   2         22.32         23.12         1.96 o                         
  -1  11   2          2.64          4.75         0.77 o                         
   0  11   2          4.08          5.13         0.77 o                         
   1  11   2         18.54         23.46         1.10 o                         
   2  11   2        256.91        251.94         3.99 o                         
   3  11   2          0.05          0.11         0.62 o                         
   4  11   2         51.41         55.63         2.84 o                         
   5  11   2          0.01          0.00         1.31 o                         
   6  11   2         34.47         36.21         2.62 o                         
   0  12   2          4.33          5.27         0.93 o                         
   1  12   2          3.36          4.55         0.84 o                         
   2  12   2         72.65         69.84         2.16 o                         
   3  12   2          1.55          0.00         0.77 o                         
   4  12   2         12.21         15.05         1.74 o                         
   5  12   2          4.25          3.93         1.53 o                         
   6  12   2         25.25         27.48         2.40 o                         
   1  13   2         42.67         43.19         2.62 o                         
   2  13   2         13.01         10.70         1.08 o                         
   3  13   2         21.53         26.61         2.18 o                         
   4  13   2         49.45         56.72         3.05 o                         
  -3 -13   3         25.41         27.26         2.40 o                         
  -2 -13   3         89.90         85.32         3.71 o                         
  -5 -12   3         28.39         23.12         2.18 o                         
  -4 -12   3          3.74          5.23         1.53 o                         
  -3 -12   3         36.35         42.75         2.62 o                         
  -2 -12   3        143.52        146.05         5.02 o                         
  -1 -12   3          5.33          6.32         1.31 o                         
   0 -12   3          1.60          1.53         1.09 o                         
   1 -12   3         31.90         47.11         2.62 o                         
  -6 -11   3          3.50          6.54         1.74 o                         
  -5 -11   3         60.51         67.20         3.27 o                         
  -4 -11   3         23.78         23.56         1.96 o                         
  -3 -11   3        303.10        284.19         8.09 o                         
  -2 -11   3         17.38         20.28         1.74 o                         
  -1 -11   3         10.62         13.34         1.42 o                         
   0 -11   3         43.86         42.66         1.61 o                         
   1 -11   3         40.16         45.59         2.40 o                         
   2 -11   3          0.58          0.87         1.09 o                         
  -6 -10   3        400.62        414.49        11.37 o                         
  -5 -10   3         16.30         20.28         1.96 o                         
  -4 -10   3        290.35        268.66         7.87 o                         
  -3 -10   3       1436.83       1417.85        22.68 o                         
  -2 -10   3         15.17         14.96         0.99 o                         
  -1 -10   3        125.54        131.51         3.01 o                         
   0 -10   3         10.55         13.42         0.68 o                         
   1 -10   3         49.97         42.28         3.49 o                         
   2 -10   3          6.80          6.76         1.09 o                         
   3 -10   3         15.97         20.28         1.96 o                         
  -7  -9   3          4.53          3.05         1.31 o                         
  -6  -9   3         33.84         33.16         2.18 o                         
  -5  -9   3        313.69        312.94         6.02 o                         
  -4  -9   3        301.02        296.42         5.63 o                         
  -3  -9   3        220.04        215.43         4.32 o                         
  -2  -9   3       1224.03       1215.00        19.40 o                         
  -1  -9   3         79.63         78.33         3.49 o                         
   0  -9   3        326.69        337.00         4.18 o                         
   1  -9   3        562.84        553.48         9.37 o                         
   2  -9   3         24.84         23.99         1.74 o                         
   3  -9   3         22.16         19.41         1.74 o                         
   4  -9   3         12.72         11.12         1.53 o                         
  -7  -8   3         17.67         19.85         2.18 o                         
  -6  -8   3          2.98          1.96         1.09 o                         
  -5  -8   3        441.87        437.62        14.23 o                         
  -4  -8   3        314.55        321.42         5.94 o                         
  -3  -8   3        605.73        584.25         9.83 o                         
  -2  -8   3        419.30        415.66        10.19 o                         
  -1  -8   3       2749.47       2709.39        33.39 o                         
   0  -8   3         23.22         30.02         0.86 o                         
   1  -8   3         27.81         27.80         0.90 o                         
   2  -8   3        606.95        599.28        10.06 o                         
   3  -8   3         33.34         30.76         1.96 o                         
   4  -8   3        165.32        167.91         5.24 o                         
  -7  -7   3         13.69         11.34         1.53 o                         
  -6  -7   3         90.84         94.50         3.71 o                         
  -5  -7   3         48.38         45.38         2.40 o                         
  -4  -7   3        163.76        169.92         3.54 o                         
  -3  -7   3        340.68        333.04         8.65 o                         
  -2  -7   3         11.61         12.27         0.84 o                         
  -1  -7   3         22.31         17.13         0.73 o                         
   0  -7   3        888.66        912.35        10.04 o                         
   1  -7   3        628.22        613.65         6.96 o                         
   2  -7   3        704.97        679.70        27.89 o                         
   3  -7   3          0.02         -1.31         0.87 o                         
   4  -7   3         28.94         28.36         1.96 o                         
   5  -7   3         55.25         54.98         2.84 o                         
  -6  -6   3        185.39        163.16         5.24 o                         
  -5  -6   3        461.24        452.54        11.39 o                         
  -4  -6   3          0.17          0.34         0.52 o                         
  -3  -6   3        134.08        153.61         3.08 o                         
  -2  -6   3        502.86        495.53         6.46 o                         
  -1  -6   3        619.13        682.01         8.73 o                         
   0  -6   3        935.11       1035.23        11.24 o                         
   1  -6   3        308.84        305.77         4.25 o                         
   2  -6   3        561.23        573.47         7.63 o                         
   3  -6   3         49.55         29.45         1.53 o                         
   4  -6   3        613.37        592.62        14.03 o                         
   5  -6   3         84.89         75.72         3.27 o                         
   6  -6   3          3.28          1.09         1.31 o                         
  -8  -5   3         76.17         79.64         3.71 o                         
  -7  -5   3          2.88          4.14         1.31 o                         
  -6  -5   3         56.30         55.20         2.40 o                         
  -5  -5   3         11.05         12.21         1.31 o                         
  -4  -5   3        736.64        701.93        16.71 o                         
  -3  -5   3         77.31         77.18         1.92 o                         
  -2  -5   3        588.56        622.32        10.10 o                         
  -1  -5   3       2304.92       2483.74        30.53 o                         
   0  -5   3        133.23        156.38         2.26 o                         
   1  -5   3        170.91        183.96         2.68 o                         
   2  -5   3          1.36          2.21         0.38 o                         
   3  -5   3        242.56        158.95         4.59 o                         
   4  -5   3          5.82          4.80         1.09 o                         
   5  -5   3         41.32         35.78         1.96 o                         
   6  -5   3         13.97         14.61         1.53 o                         
  -8  -4   3         99.78        114.35         4.36 o                         
  -7  -4   3         17.90         17.88         1.74 o                         
  -6  -4   3          0.00          0.76         0.62 o                         
  -5  -4   3         66.96         61.54         2.40 o                         
  -4  -4   3       1175.95       1151.81        26.53 o                         
  -3  -4   3         11.37         14.09         0.77 o                         
  -2  -4   3        606.38        582.68         9.41 o                         
  -1  -4   3       1031.42       1004.62        15.77 o                         
   0  -4   3        352.84        341.50         5.66 o                         
   1  -4   3         28.71         33.89         0.77 o                         
   2  -4   3         37.29         43.19         1.90 o                         
   3  -4   3        126.76        127.69         1.99 o                         
   4  -4   3        162.33        166.01         4.81 o                         
   5  -4   3          0.95          0.00         0.87 o                         
   6  -4   3         14.14         14.83         1.53 o                         
   7  -4   3         71.11         66.11         3.27 o                         
  -8  -3   3          0.46          0.00         1.09 o                         
  -7  -3   3         14.61         17.45         1.53 o                         
  -6  -3   3          1.24          0.44         0.87 o                         
  -5  -3   3        110.42        103.53         2.39 o                         
  -4  -3   3          3.64          4.36         0.87 o                         
  -3  -3   3         38.61         37.42         1.08 o                         
  -2  -3   3         74.59         63.98         1.97 o                         
   0  -3   3          0.01          0.65         0.31 o                         
   1  -3   3        500.41        484.56         7.46 o                         
   2  -3   3        660.01        716.98         9.10 o                         
   3  -3   3        887.05        868.80        25.15 o                         
   4  -3   3        300.14        317.38         5.57 o                         
   5  -3   3         19.03         27.92         1.96 o                         
   6  -3   3         15.15         15.27         1.53 o                         
   7  -3   3         10.31         10.90         1.53 o                         
  -7  -2   3        103.25        106.51         3.93 o                         
  -6  -2   3        138.38        137.77         4.37 o                         
  -5  -2   3        104.90        102.65         9.39 o                         
  -4  -2   3        228.15        216.86         3.94 o                         
  -3  -2   3         61.11         49.99         1.75 o                         
  -2  -2   3          1.37          0.55         0.31 o                         
  -1  -2   3        801.03        839.87        17.35 o                         
   0  -2   3        175.77        159.76         3.94 o                         
   1  -2   3        120.54        112.85         3.06 o                         
   2  -2   3         71.89         71.41         2.16 o                         
   3  -2   3         38.05         40.15         0.79 o                         
   4  -2   3         88.49         91.63         1.89 o                         
   5  -2   3         84.86         85.78         3.06 o                         
   6  -2   3         51.24         50.18         2.40 o                         
   7  -2   3         15.54         17.01         1.74 o                         
  -7  -1   3          1.23          0.44         0.87 o                         
  -6  -1   3         73.58         75.72         3.06 o                         
  -5  -1   3         63.87         66.34         2.62 o                         
  -4  -1   3        111.78        109.38         2.23 o                         
  -3  -1   3       2229.77       2201.83        33.85 o                         
  -2  -1   3        824.82        833.69        10.43 o                         
  -1  -1   3       8252.52       8070.83        86.09 o                         
   0  -1   3        109.28        105.00         1.43 o                         
   1  -1   3          4.71          6.11         0.31 o                         
   2  -1   3        762.54        742.34         9.42 o                         
   3  -1   3        195.48        239.03         3.23 o                         
   4  -1   3         39.68         38.39         1.96 o                         
   5  -1   3          0.00          0.37         0.52 o                         
   6  -1   3         75.30         80.96         3.06 o                         
   7  -1   3         71.20         73.75         3.27 o                         
  -7   0   3        131.38        143.42         4.58 o                         
  -6   0   3          2.94          1.09         0.87 o                         
  -5   0   3         44.20         40.58         1.96 o                         
  -4   0   3         76.30         80.11         2.84 o                         
  -3   0   3        200.56        181.93         2.57 o                         
  -2   0   3        346.87        366.92         4.73 o                         
  -1   0   3      31380.66      36128.77       814.70 o                         
   0   0   3         34.13         26.10         0.62 o                         
   1   0   3       1881.06       1866.86        28.23 o                         
   2   0   3       1227.88       1188.15        18.38 o                         
   3   0   3         15.62         18.98         1.09 o                         
   4   0   3        186.21        179.52         3.17 o                         
   5   0   3        535.38        538.49         8.68 o                         
   6   0   3         15.27         13.52         1.53 o                         
   7   0   3         30.02         25.74         1.96 o                         
   8   0   3          1.42          0.87         1.09 o                         
  -7   1   3         13.26         14.39         1.53 o                         
  -6   1   3          2.01          0.87         0.87 o                         
  -5   1   3         43.91         43.41         2.18 o                         
  -4   1   3        282.51        279.77         4.87 o                         
  -3   1   3         85.13         94.24         1.54 o                         
  -2   1   3        278.79        297.83         4.73 o                         
  -1   1   3       5718.73       5517.10        80.61 o                         
   0   1   3       2968.42       2964.62        31.84 o                         
   1   1   3       4024.69       4160.84        50.64 o                         
   2   1   3         86.16         80.64         1.97 o                         
   3   1   3       1836.28       2067.61        43.91 o                         
   4   1   3        538.95        525.53        11.86 o                         
   5   1   3        297.73        289.04         7.22 o                         
   6   1   3          3.93          4.09         0.68 o                         
   7   1   3        249.01        247.59         6.99 o                         
   8   1   3          2.68          0.65         1.09 o                         
  -7   2   3         15.44         17.23         1.74 o                         
  -6   2   3         31.48         36.65         1.96 o                         
  -5   2   3         13.56         14.18         1.31 o                         
  -4   2   3        243.30        242.11         4.33 o                         
  -3   2   3          2.79          1.85         0.46 o                         
  -2   2   3         12.68          6.45         0.46 o                         
  -1   2   3       2603.73       2631.43        38.51 o                         
   0   2   3       1140.75       1159.51        17.08 o                         
   1   2   3        300.89        296.89         4.59 o                         
   2   2   3         30.28         36.13         0.71 o                         
   7   2   3        364.46        412.33        10.28 o                         
   8   2   3          0.32          0.00         1.09 o                         
  -6   3   3         95.40         99.30         3.49 o                         
  -5   3   3         14.55         13.52         1.31 o                         
  -4   3   3         19.57         21.70         1.53 o                         
  -3   3   3        202.11        198.05         3.56 o                         
  -2   3   3       1347.60       1265.94        18.94 o                         
  -1   3   3        415.81        429.94         5.54 o                         
   0   3   3       2559.58       2643.55        38.69 o                         
   1   3   3          5.05          9.81         0.52 o                         
   2   3   3        456.54        463.38         5.80 o                         
   3   3   3          7.00          1.09         0.44 o                         
   4   3   3        553.34        642.53        13.84 o                         
   8   3   3          0.58         -0.44         0.87 o                         
  -6   4   3        103.96        105.32         2.76 o                         
  -5   4   3          2.96          2.84         0.87 o                         
  -4   4   3        244.88        233.07         4.32 o                         
  -3   4   3         96.75        102.16         2.73 o                         
  -2   4   3        499.05        492.30         7.76 o                         
  -1   4   3          6.11          9.02         0.52 o                         
   0   4   3        266.74        251.35         2.93 o                         
   1   4   3        794.77        812.93        10.01 o                         
   2   4   3        587.12        591.36         9.04 o                         
   3   4   3        687.94        628.26        13.45 o                         
   4   4   3        967.17       1002.09        20.98 o                         
   5   4   3          6.07          7.63         0.87 o                         
   6   4   3        295.54        322.80         7.87 o                         
  -6   5   3         11.38         13.74         1.74 o                         
  -5   5   3         71.45         73.85         2.08 o                         
  -4   5   3         82.04         76.09         1.72 o                         
  -3   5   3         12.70         13.39         0.76 o                         
  -2   5   3        175.57        201.87         2.98 o                         
  -1   5   3         69.21         74.55         1.17 o                         
   0   5   3        327.81        287.26         3.37 o                         
   1   5   3       1645.61       1762.57        22.30 o                         
   2   5   3        737.24        800.74        12.08 o                         
   3   5   3         65.67         88.46         2.18 o                         
   4   5   3         23.15         21.38         1.09 o                         
   5   5   3        526.39        509.27        11.40 o                         
   6   5   3        579.00        633.70        14.03 o                         
   7   5   3          0.17         -0.65         0.65 o                         
   8   5   3         91.08         91.22         3.93 o                         
  -5   6   3          0.95          2.33         0.63 o                         
  -4   6   3         67.97         67.46         1.63 o                         
  -3   6   3         47.34         43.74         1.21 o                         
  -2   6   3         17.27         18.12         0.79 o                         
  -1   6   3         27.18         24.96         1.41 o                         
   0   6   3         46.17         46.54         1.25 o                         
   1   6   3          3.73          7.03         0.37 o                         
   2   6   3          0.51          0.72         0.18 o                         
   3   6   3         32.47         30.20         0.99 o                         
   4   6   3        614.90        633.67        13.62 o                         
   5   6   3        247.52        231.10         5.68 o                         
   6   6   3         70.42         68.96         2.62 o                         
   7   6   3         31.96         33.81         2.40 o                         
   8   6   3        139.22        146.70         5.46 o                         
  -5   7   3        120.75        123.10         4.37 o                         
  -4   7   3        122.00        130.00         2.51 o                         
  -3   7   3          0.79          0.72         0.60 o                         
  -2   7   3        119.69        122.53         2.18 o                         
  -1   7   3        203.33        196.73         2.98 o                         
   0   7   3          3.95          5.50         0.40 o                         
   1   7   3         59.40         57.95         1.00 o                         
   2   7   3        218.48        242.74         3.52 o                         
   3   7   3          0.17          0.15         0.65 o                         
   4   7   3        432.05        410.48         9.20 o                         
   5   7   3          6.89          5.15         0.68 o                         
   6   7   3        229.30        219.61         6.77 o                         
   7   7   3         60.83         67.42         3.27 o                         
   8   7   3         48.21         47.78         3.05 o                         
  -4   8   3         54.09         48.81         1.50 o                         
  -3   8   3        141.04        150.24         2.72 o                         
  -2   8   3         49.65         48.83         1.30 o                         
  -1   8   3          5.31          4.36         0.62 o                         
   0   8   3        211.05        207.29         2.70 o                         
   1   8   3        111.43        111.65         1.97 o                         
   2   8   3        715.47        673.12         8.85 o                         
   3   8   3        280.86        257.64         3.85 o                         
   4   8   3        290.66        270.14         4.88 o                         
   5   8   3         37.89         32.76         2.07 o                         
   6   8   3        356.51        306.89         8.97 o                         
   7   8   3         27.20         30.10         2.40 o                         
   8   8   3         26.05         23.77         2.40 o                         
  -3   9   3         24.76         22.83         1.04 o                         
  -2   9   3         29.92         27.27         1.04 o                         
  -1   9   3         87.48         83.13         1.71 o                         
   0   9   3         55.86         59.15         1.77 o                         
   1   9   3        207.66        183.54         3.97 o                         
   2   9   3        321.99        315.62         4.53 o                         
   3   9   3        590.10        590.09         7.99 o                         
   4   9   3        317.37        310.36         5.91 o                         
   5   9   3        139.85        138.43         5.02 o                         
   6   9   3        307.16        307.39         8.96 o                         
   7   9   3         82.41         83.36         3.93 o                         
  -2  10   3         14.02         15.00         1.15 o                         
  -1  10   3         39.83         38.98         2.40 o                         
   0  10   3         86.83         81.95         2.16 o                         
   1  10   3         70.45         70.14         1.64 o                         
   2  10   3         30.76         22.67         1.02 o                         
   3  10   3          8.25          8.13         0.71 o                         
   4  10   3         37.29         32.29         2.18 o                         
   5  10   3         85.27         85.55         3.71 o                         
   6  10   3          3.03          0.44         1.09 o                         
   7  10   3          3.52          3.05         1.53 o                         
  -2  11   3          1.96          1.92         0.84 o                         
  -1  11   3          7.86          6.14         0.93 o                         
   0  11   3          2.71          4.11         0.77 o                         
   1  11   3        269.71        271.37         5.18 o                         
   2  11   3         63.33         59.46         2.24 o                         
   3  11   3         78.32         81.82         1.83 o                         
   4  11   3        187.24        168.83         5.68 o                         
   5  11   3        141.78        140.81         5.24 o                         
   6  11   3         34.99         31.19         2.40 o                         
   0  12   3         33.69         29.80         1.53 o                         
   1  12   3         25.20         28.47         1.39 o                         
   2  12   3         22.96         19.33         1.01 o                         
   3  12   3        158.40        164.85         3.86 o                         
   4  12   3          0.90          1.53         1.09 o                         
   5  12   3         89.92         88.16         3.93 o                         
   6  12   3          8.46          9.60         1.74 o                         
   2  13   3          4.45          4.58         1.31 o                         
   3  13   3         48.73         52.91         2.01 o                         
   4  13   3          3.65          3.27         1.53 o                         
  -4 -12   4          8.64          9.16         1.53 o                         
  -3 -12   4         65.21         73.53         3.49 o                         
  -2 -12   4          0.48         -0.44         1.09 o                         
  -1 -12   4         12.60         13.96         1.74 o                         
   0 -12   4        206.86        222.80         4.63 o                         
  -5 -11   4         15.88         15.70         1.74 o                         
  -4 -11   4         10.57          9.16         1.53 o                         
  -3 -11   4          7.21          6.76         1.53 o                         
  -2 -11   4         27.09         30.10         1.39 o                         
  -1 -11   4          1.12          0.73         0.68 o                         
   0 -11   4         75.35         82.77         2.39 o                         
   1 -11   4         25.77         33.37         2.18 o                         
   2 -11   4         77.73         82.04         3.27 o                         
  -6 -10   4          5.74          5.45         1.53 o                         
  -5 -10   4        185.12        173.62         5.68 o                         
  -4 -10   4        197.19        191.18         4.16 o                         
  -3 -10   4          0.18          0.31         1.85 o                         
  -2 -10   4          4.59          3.67         1.09 o                         
  -1 -10   4         29.33         18.77         1.08 o                         
   0 -10   4         15.27         16.43         1.15 o                         
   1 -10   4         11.83         11.62         1.42 o                         
   2 -10   4        128.34        139.49         4.58 o                         
   3 -10   4         25.58         26.61         1.96 o                         
  -6  -9   4         11.61         11.78         1.74 o                         
  -5  -9   4          1.66          1.09         0.87 o                         
  -4  -9   4         29.34         28.50         1.46 o                         
  -3  -9   4         59.65         63.60         1.92 o                         
  -2  -9   4        351.47        330.92         6.10 o                         
  -1  -9   4         64.85         59.71         1.77 o                         
   0  -9   4        388.78        382.69         6.80 o                         
   1  -9   4        120.78        134.23         3.01 o                         
   2  -9   4         49.38         44.72         2.18 o                         
   3  -9   4          5.88          5.45         1.31 o                         
   4  -9   4          3.63          1.96         1.09 o                         
  -7  -8   4          1.43          0.44         1.09 o                         
  -6  -8   4         32.50         34.25         2.40 o                         
  -5  -8   4        358.46        359.23         6.65 o                         
  -4  -8   4        156.93        147.45         3.32 o                         
  -3  -8   4          6.23          6.31         0.87 o                         
  -2  -8   4         76.40         71.05         1.92 o                         
  -1  -8   4          0.15          0.11         0.62 o                         
   0  -8   4        299.50        311.88         5.56 o                         
   1  -8   4        831.62        850.50        13.82 o                         
   2  -8   4        367.37        371.75         9.63 o                         
   3  -8   4         25.03         24.21         1.74 o                         
   4  -8   4          0.34         -1.09         0.87 o                         
  -7  -7   4         34.50         31.63         2.40 o                         
  -6  -7   4         26.29         29.88         2.18 o                         
  -5  -7   4         11.17          9.81         1.31 o                         
  -4  -7   4          0.26          0.22         0.62 o                         
  -3  -7   4        132.07        130.69         2.85 o                         
  -2  -7   4         71.11         72.64         1.92 o                         
  -1  -7   4         22.02         19.54         0.99 o                         
   0  -7   4        137.44        126.23         4.59 o                         
   1  -7   4        382.44        361.71         5.04 o                         
   2  -7   4        162.08        172.66         3.55 o                         
   3  -7   4        844.92        832.07        18.90 o                         
   4  -7   4        139.16        143.00         4.58 o                         
   5  -7   4         70.80         65.67         3.05 o                         
  -6  -6   4          1.02          0.87         1.09 o                         
  -5  -6   4        211.33        201.68         5.90 o                         
  -4  -6   4         57.65         63.02         2.07 o                         
  -3  -6   4       1007.89       1009.58        16.13 o                         
  -2  -6   4         10.10          9.60         0.76 o                         
  -1  -6   4          5.62         13.70         0.84 o                         
   0  -6   4       1018.15       1136.50        17.94 o                         
   1  -6   4          7.26          7.76         0.58 o                         
   2  -6   4         12.97         12.03         0.93 o                         
   3  -6   4        421.19        211.08         5.91 o                         
   4  -6   4         46.74         47.78         2.40 o                         
   5  -6   4         16.61         13.96         1.53 o                         
   6  -6   4         10.08          9.16         1.53 o                         
  -7  -5   4         12.33         12.43         1.53 o                         
  -6  -5   4         40.67         41.67         2.18 o                         
  -5  -5   4         16.76         15.49         1.53 o                         
  -4  -5   4         56.80         51.18         1.54 o                         
  -3  -5   4        181.23        191.74         3.71 o                         
  -2  -5   4        289.49        281.39         4.95 o                         
  -1  -5   4       3561.79       3661.45        56.11 o                         
   0  -5   4          0.18          1.57         0.36 o                         
   1  -5   4       1457.56       1647.14        20.64 o                         
   2  -5   4         31.80         31.75         1.15 o                         
   3  -5   4         49.95         25.96         1.53 o                         
   4  -5   4         13.26         12.21         1.31 o                         
   5  -5   4         20.54         22.90         1.74 o                         
   6  -5   4          9.63         11.34         1.53 o                         
  -7  -4   4          3.15          2.84         1.09 o                         
  -6  -4   4          0.30          0.44         0.87 o                         
  -5  -4   4         75.68         67.87         2.62 o                         
  -4  -4   4        110.67        113.76         3.49 o                         
  -3  -4   4       2127.81       2162.10        33.57 o                         
  -2  -4   4        362.07        340.17         5.81 o                         
  -1  -4   4       1900.84       1984.81        33.40 o                         
   0  -4   4       2289.77       2479.45        38.06 o                         
   1  -4   4        269.56        279.60         6.57 o                         
   2  -4   4       2550.67       2538.21        65.05 o                         
   3  -4   4       1083.85       1058.93        29.92 o                         
   4  -4   4         44.80         47.38         3.49 o                         
   5  -4   4        240.03        233.83         6.56 o                         
   6  -4   4         29.70         27.48         1.96 o                         
   7  -4   4          0.27         -0.44         1.09 o                         
  -7  -3   4          4.71          3.71         1.09 o                         
  -6  -3   4         31.46         30.97         1.96 o                         
  -5  -3   4        131.68        125.47         2.77 o                         
  -4  -3   4         16.48         18.54         1.31 o                         
  -3  -3   4         27.68         30.22         1.08 o                         
  -2  -3   4         18.90         18.65         0.77 o                         
  -1  -3   4       1338.66       1476.44        22.13 o                         
   0  -3   4       2106.89       2077.69        31.92 o                         
   1  -3   4       7069.30       6954.01       248.41 o                         
   2  -3   4        536.65        583.79         7.52 o                         
   3  -3   4        622.35        639.30         8.26 o                         
   4  -3   4       1780.72       1766.00        34.67 o                         
   5  -3   4          7.76          8.72         1.31 o                         
   6  -3   4        169.53        168.81         5.24 o                         
   7  -3   4          1.27          0.87         1.09 o                         
  -7  -2   4         14.36         14.18         1.53 o                         
  -6  -2   4         91.77         86.86         3.27 o                         
  -5  -2   4          7.17          8.94         1.31 o                         
  -4  -2   4         56.61         55.67         1.52 o                         
  -3  -2   4         49.41         47.63         1.30 o                         
  -2  -2   4        890.32        902.41        19.82 o                         
  -1  -2   4        861.31        919.30        12.32 o                         
   0  -2   4        982.84        957.04        20.52 o                         
   1  -2   4        185.21        178.00         5.14 o                         
   2  -2   4        198.64        191.81         3.39 o                         
   3  -2   4        529.12        599.18         7.72 o                         
   4  -2   4       1044.77        998.64        15.91 o                         
   5  -2   4        414.83        405.53         9.85 o                         
   6  -2   4         29.73         26.18         1.96 o                         
   7  -2   4         85.01         80.09         3.27 o                         
  -7  -1   4          4.38          6.54         1.31 o                         
  -6  -1   4          0.42          2.18         1.09 o                         
  -5  -1   4         81.73         84.24         3.06 o                         
  -4  -1   4        380.40        381.45         6.43 o                         
  -3  -1   4         59.09         55.81         1.05 o                         
  -2  -1   4        576.83        641.60         7.04 o                         
  -1  -1   4        470.98        452.16         4.98 o                         
   0  -1   4       3993.39       3965.54        46.26 o                         
   1  -1   4        170.13        170.75         2.49 o                         
   2  -1   4        865.96        883.87        13.86 o                         
   3  -1   4        311.21        339.03         4.54 o                         
   4  -1   4        280.83        294.34         4.86 o                         
   5  -1   4        127.68        120.10         3.71 o                         
   6  -1   4        203.49        202.96         5.68 o                         
   7  -1   4         94.56         97.12         3.71 o                         
  -7   0   4          1.71          5.89         1.31 o                         
  -6   0   4         64.90         61.53         2.62 o                         
  -5   0   4        165.05        164.69         4.81 o                         
  -4   0   4          7.67          7.44         0.68 o                         
  -3   0   4         53.88         60.91         1.12 o                         
  -2   0   4        588.94        563.93         7.16 o                         
  -1   0   4      17538.90      16975.60       305.72 o                         
   0   0   4       1120.01       1150.27        12.26 o                         
   1   0   4        893.60        875.76         9.39 o                         
   2   0   4          0.87          1.63         1.09 o                         
   3   0   4       2339.19       2446.15        51.83 o                         
   4   0   4          0.84          2.50         0.36 o                         
   5   0   4        179.86        167.15         3.08 o                         
   6   0   4         32.39         33.81         1.96 o                         
   7   0   4          6.99          7.20         1.31 o                         
   8   0   4          1.47          1.53         1.31 o                         
  -7   1   4          2.44          1.96         1.09 o                         
  -6   1   4         57.76         56.29         2.62 o                         
  -5   1   4          5.31          4.14         1.09 o                         
  -4   1   4          8.08          7.25         0.68 o                         
  -3   1   4         32.18         30.34         1.08 o                         
  -2   1   4        482.76        487.25         8.02 o                         
  -1   1   4        101.54        105.44         1.55 o                         
   0   1   4        610.34        645.49         7.00 o                         
   1   1   4       6637.53       6452.21        85.99 o                         
   2   1   4       1187.49       1207.54        14.68 o                         
   3   1   4       2665.65       2820.07        59.68 o                         
   4   1   4         40.04         37.75         1.53 o                         
   5   1   4        692.52        690.25        15.60 o                         
   6   1   4         17.32         15.70         1.53 o                         
   7   1   4        136.20        139.07         4.58 o                         
   8   1   4          1.53          3.05         1.31 o                         
  -6   2   4         92.68         89.04         3.27 o                         
  -5   2   4          7.47          8.51         1.09 o                         
  -4   2   4        172.97        175.25         3.40 o                         
  -3   2   4        546.47        516.31         8.15 o                         
  -2   2   4        456.95        499.47         7.84 o                         
  -1   2   4        597.33        665.12        10.13 o                         
   0   2   4       2380.36       2447.86        35.80 o                         
   1   2   4        672.70        700.56         8.61 o                         
   2   2   4          9.34          7.47         0.32 o                         
   3   2   4        226.86        190.12         3.17 o                         
   4   2   4        210.15        240.35         5.69 o                         
   5   2   4       1231.90       1255.84        27.20 o                         
   6   2   4        168.23        172.12         4.81 o                         
   7   2   4          2.86          2.18         1.09 o                         
   8   2   4          0.37          0.00         1.09 o                         
  -6   3   4         21.56         22.68         1.74 o                         
  -5   3   4         12.40         13.03         0.99 o                         
  -4   3   4         80.81         76.27         3.71 o                         
  -3   3   4        503.35        486.21         7.83 o                         
  -2   3   4       1600.01       1561.17        23.31 o                         
  -1   3   4        302.01        305.76         4.96 o                         
   0   3   4       1745.77       1686.81        24.93 o                         
   1   3   4       1350.76       1347.63        19.96 o                         
   2   3   4        395.38        408.80         5.16 o                         
   3   3   4        330.85        302.72         4.73 o                         
   4   3   4        183.06        200.51         3.48 o                         
   5   3   4        140.68        155.08         4.15 o                         
   6   3   4         80.92         73.33         2.62 o                         
   7   3   4          5.51          5.23         1.09 o                         
  -6   4   4         18.38         19.85         1.74 o                         
  -5   4   4         42.03         39.35         2.73 o                         
  -4   4   4          6.56          7.74         0.84 o                         
  -3   4   4         43.58         46.95         1.46 o                         
  -2   4   4        161.83        142.06         2.78 o                         
  -1   4   4       1312.13       1224.57        16.01 o                         
   0   4   4          1.80          6.11         0.46 o                         
   1   4   4       1538.20       1471.98        17.92 o                         
   2   4   4       5508.31       5503.39        81.43 o                         
   3   4   4       1106.90       1175.56        14.37 o                         
   4   4   4        743.29        747.05        16.07 o                         
   5   4   4         13.19         17.67         1.31 o                         
   6   4   4          1.12          1.09         0.87 o                         
   7   4   4         47.95         55.20         2.40 o                         
   8   4   4          2.65          1.09         0.87 o                         
  -5   5   4         53.40         50.27         1.50 o                         
  -4   5   4          0.12         -0.33         0.98 o                         
  -3   5   4         20.44         21.39         1.64 o                         
  -2   5   4         11.54         12.90         0.84 o                         
  -1   5   4       1467.82       1485.23        18.49 o                         
   0   5   4         66.61         69.90         1.08 o                         
   1   5   4        313.34        313.83         4.08 o                         
   2   5   4       6166.14       6000.69        88.57 o                         
   3   5   4       1459.49       1405.96        20.99 o                         
   4   5   4         65.04         58.05         1.96 o                         
   5   5   4         31.44         28.36         1.53 o                         
   6   5   4       1201.68       1214.51        25.80 o                         
   7   5   4         28.55         31.41         1.96 o                         
  -5   6   4          7.64          5.95         0.79 o                         
  -4   6   4          1.57          2.86         0.58 o                         
  -3   6   4         37.81         40.73         1.21 o                         
  -2   6   4        455.34        461.25         6.24 o                         
  -1   6   4         29.30         35.32         0.96 o                         
   0   6   4        154.12        140.53         1.88 o                         
   1   6   4        279.30        274.65         3.27 o                         
   2   6   4        795.34        751.24        11.60 o                         
   3   6   4        566.14        560.79        10.54 o                         
   4   6   4       1079.64       1024.16        21.64 o                         
   5   6   4         82.61         72.03         2.40 o                         
   6   6   4        739.30        747.58        16.47 o                         
   8   6   4         13.08         14.39         1.96 o                         
  -4   7   4         28.75         29.59         1.17 o                         
  -3   7   4          1.23         -0.30         0.54 o                         
  -2   7   4        296.02        295.00         4.33 o                         
  -1   7   4          0.51          1.05         0.68 o                         
   0   7   4        290.88        292.58         3.55 o                         
   1   7   4        314.94        289.27         3.49 o                         
   2   7   4          6.82          4.83         0.52 o                         
   3   7   4         10.66         13.77         0.84 o                         
   4   7   4        814.13        763.73        16.28 o                         
   5   7   4          2.52          2.18         0.87 o                         
   6   7   4        110.73         97.36         3.27 o                         
   7   7   4         83.53         96.24         4.15 o                         
   8   7   4         28.72         29.45         2.40 o                         
  -4   8   4         14.62         15.94         1.04 o                         
  -3   8   4         49.17         42.36         1.30 o                         
  -2   8   4        119.94        119.10         2.40 o                         
  -1   8   4        813.22        790.63        10.19 o                         
   0   8   4        943.48        885.48        13.69 o                         
   1   8   4        509.82        481.97         6.57 o                         
   2   8   4        284.19        267.25         3.95 o                         
   3   8   4        591.74        567.43         7.62 o                         
   4   8   4        129.16        133.09         2.89 o                         
   5   8   4         17.67         19.15         1.09 o                         
   6   8   4         61.07         58.04         3.05 o                         
   7   8   4        179.33        181.04         6.33 o                         
   8   8   4          2.21          3.49         1.31 o                         
  -3   9   4          1.97          2.87         0.68 o                         
  -2   9   4         25.27         20.62         0.96 o                         
  -1   9   4         29.78         33.44         1.53 o                         
   0   9   4         89.43         84.76         2.62 o                         
   1   9   4         88.43         77.27         1.72 o                         
   2   9   4        160.62        165.68         2.80 o                         
   3   9   4       1479.35       1387.92        17.66 o                         
   4   9   4        465.58        477.23         6.66 o                         
   5   9   4        135.71        126.01         3.38 o                         
   6   9   4        106.42        105.86         4.37 o                         
   7   9   4          1.97          1.96         1.31 o                         
  -2  10   4         16.88         19.73         1.30 o                         
  -1  10   4          0.26         -0.33         1.20 o                         
   0  10   4         37.59         42.33         1.85 o                         
   1  10   4        278.94        258.03         5.70 o                         
   2  10   4        438.84        427.65         6.06 o                         
   3  10   4          0.26         -0.09         0.54 o                         
   4  10   4        181.85        161.35         2.88 o                         
   5  10   4        209.17        211.46         6.77 o                         
   6  10   4         71.77         65.02         3.49 o                         
   7  10   4        133.92        139.27         5.46 o                         
  -1  11   4         73.65         82.13         2.39 o                         
   0  11   4         65.49         58.85         1.92 o                         
   1  11   4        254.48        260.58         5.02 o                         
   2  11   4         39.51         32.46         1.17 o                         
   3  11   4         20.43         16.57         1.13 o                         
   4  11   4         31.67         31.11         3.71 o                         
   5  11   4        167.70        162.02         5.68 o                         
   6  11   4          7.85          7.20         1.74 o                         
   0  12   4         14.53         15.69         1.23 o                         
   1  12   4        260.55        269.06         7.32 o                         
   2  12   4          0.36          0.15         0.68 o                         
   3  12   4          1.94          1.21         0.84 o                         
   4  12   4         18.09         18.54         1.96 o                         
   5  12   4         14.74         16.79         1.96 o                         
   2  13   4         27.16         31.44         2.07 o                         
   3  13   4          3.75          4.71         0.99 o                         
   4  13   4        106.55        105.85         4.36 o                         
  -4 -12   5         11.11         11.78         1.74 o                         
  -3 -12   5          7.20          6.54         1.53 o                         
  -2 -12   5         67.15         64.58         3.05 o                         
  -1 -12   5          3.25          1.74         0.77 o                         
   0 -12   5         66.48         76.64         2.39 o                         
  -5 -11   5         14.32         11.56         1.74 o                         
  -4 -11   5        169.53        173.59         5.90 o                         
  -3 -11   5          0.24          0.58         0.68 o                         
  -2 -11   5         15.03         16.53         1.15 o                         
  -1 -11   5         31.15         39.48         1.61 o                         
   0 -11   5         84.20         97.50         2.70 o                         
   1 -11   5         11.83         14.35         1.15 o                         
   2 -11   5          6.22          6.98         1.31 o                         
  -6 -10   5         36.28         34.03         2.62 o                         
  -5 -10   5          1.99          1.98         0.84 o                         
  -4 -10   5        374.87        363.33        12.69 o                         
  -3 -10   5         12.31          7.92         1.20 o                         
  -2 -10   5         45.65         45.35         1.61 o                         
  -1 -10   5         25.49         27.05         1.30 o                         
   0 -10   5        304.76        324.85         6.02 o                         
   1 -10   5          3.28          0.70         1.53 o                         
   2 -10   5          3.25          3.71         1.09 o                         
   3 -10   5         20.81         24.21         1.96 o                         
  -6  -9   5          4.58          7.85         1.53 o                         
  -5  -9   5        263.24        262.00         5.33 o                         
  -4  -9   5        527.90        516.68         9.05 o                         
  -3  -9   5         80.45         74.01         2.08 o                         
  -2  -9   5          6.86          6.23         0.77 o                         
  -1  -9   5         28.56         27.78         1.30 o                         
   0  -9   5        330.27        314.60         6.34 o                         
   1  -9   5         43.89         44.96         1.61 o                         
   2  -9   5         41.65         47.68         1.96 o                         
   3  -9   5          2.56          1.74         1.09 o                         
   4  -9   5          4.73          1.96         1.31 o                         
  -7  -8   5          6.12          6.11         1.53 o                         
  -6  -8   5         10.87         13.96         1.74 o                         
  -5  -8   5          3.23          2.29         0.77 o                         
  -4  -8   5         14.16         15.22         1.15 o                         
  -3  -8   5        453.58        445.95         7.81 o                         
  -2  -8   5        273.97        272.58         5.10 o                         
  -1  -8   5        549.84        548.94         9.29 o                         
   0  -8   5         77.96         75.95         2.95 o                         
   1  -8   5        112.31         99.48         2.47 o                         
   2  -8   5         51.02         48.44         1.70 o                         
   3  -8   5         24.64         28.36         1.96 o                         
   4  -8   5         31.96         32.06         2.18 o                         
  -6  -7   5        124.41        116.57         4.15 o                         
  -5  -7   5         16.59         18.32         1.74 o                         
  -4  -7   5          2.85          1.77         0.68 o                         
  -3  -7   5        658.25        640.39        10.70 o                         
  -2  -7   5         60.21         56.63         1.70 o                         
  -1  -7   5        325.17        343.63         6.03 o                         
   0  -7   5         58.13         47.71         1.52 o                         
   1  -7   5        691.77        665.59        11.01 o                         
   2  -7   5        221.93        216.19         6.01 o                         
   3  -7   5          5.96          5.07         1.74 o                         
   4  -7   5          3.37          2.84         1.09 o                         
   5  -7   5          0.55         -1.64         1.09 o                         
  -7  -6   5        101.11        102.57         4.15 o                         
  -6  -6   5          1.39          0.44         0.87 o                         
  -5  -6   5         53.63         53.67         2.40 o                         
  -4  -6   5         39.36         41.45         1.54 o                         
  -3  -6   5        383.16        373.44         6.58 o                         
  -2  -6   5          0.86          0.44         0.65 o                         
  -1  -6   5        402.93        384.59         6.66 o                         
   0  -6   5        519.72        568.26         9.38 o                         
   1  -6   5        616.10        596.84         9.85 o                         
   2  -6   5        399.85        400.67        10.84 o                         
   3  -6   5          7.50          6.59         2.62 o                         
   4  -6   5         51.13         49.09         2.40 o                         
   5  -6   5         27.19         29.45         1.96 o                         
   6  -6   5          1.74         -0.65         1.09 o                         
  -7  -5   5         57.35         57.16         3.05 o                         
  -6  -5   5        104.64        104.11         3.93 o                         
  -5  -5   5         55.13         51.93         2.40 o                         
  -4  -5   5        363.34        358.70         6.42 o                         
  -3  -5   5        593.39        599.10         9.93 o                         
  -2  -5   5          0.16         -0.33         0.55 o                         
  -1  -5   5       1087.62       1092.21        17.28 o                         
   0  -5   5         30.66         38.83         1.75 o                         
   1  -5   5        119.61        131.22         2.70 o                         
   2  -5   5         20.84         16.82         0.99 o                         
   3  -5   5        216.95        125.89         3.93 o                         
   4  -5   5        188.00        164.44         5.24 o                         
   5  -5   5          1.28          0.65         0.87 o                         
   6  -5   5          0.02          0.65         1.09 o                         
  -7  -4   5          4.48          3.27         1.09 o                         
  -6  -4   5         45.62         44.07         2.40 o                         
  -5  -4   5        853.99        827.61        13.52 o                         
  -4  -4   5         13.11         12.43         1.09 o                         
  -3  -4   5         82.93         88.06         2.08 o                         
  -2  -4   5       3442.74       3550.33        54.54 o                         
  -1  -4   5        324.04        335.90         6.03 o                         
   0  -4   5        294.99        329.76         5.57 o                         
   1  -4   5         23.03         32.08         1.08 o                         
   2  -4   5         41.07         30.49         1.15 o                         
   3  -4   5          4.53          2.65         0.98 o                         
   4  -4   5        104.34        111.51         8.95 o                         
   5  -4   5         33.62         34.25         2.18 o                         
   6  -4   5          0.18          0.44         1.09 o                         
  -7  -3   5          3.04          1.53         0.87 o                         
  -6  -3   5        110.90        110.01         3.93 o                         
  -5  -3   5        160.58        162.28         4.80 o                         
  -4  -3   5         17.31         15.54         0.93 o                         
  -3  -3   5        315.05        314.03         5.42 o                         
  -2  -3   5        969.62        915.59        14.46 o                         
  -1  -3   5       1523.33       1582.53        23.98 o                         
   0  -3   5       1006.61       1086.53        17.01 o                         
   1  -3   5         26.65         27.36         1.53 o                         
   2  -3   5       2232.44       2444.96        37.67 o                         
   3  -3   5        315.37        344.14        11.38 o                         
   4  -3   5         14.92         13.31         2.07 o                         
   5  -3   5         53.94         53.02         2.40 o                         
   6  -3   5          9.67          5.67         1.09 o                         
   7  -3   5         91.21         91.00         3.71 o                         
  -7  -2   5          2.98          1.09         1.09 o                         
  -6  -2   5         42.69         49.30         2.40 o                         
  -5  -2   5         47.97         43.63         2.18 o                         
  -4  -2   5        137.56        136.88         2.77 o                         
  -3  -2   5         42.46         41.16         0.96 o                         
  -2  -2   5        902.68        929.82        10.04 o                         
  -1  -2   5          0.70          0.75         0.25 o                         
   0  -2   5        850.34        840.87         9.07 o                         
   1  -2   5        157.63        191.68         3.90 o                         
   2  -2   5         15.44         24.70         0.84 o                         
   3  -2   5         13.26         18.97         1.42 o                         
   4  -2   5        363.83        356.71        10.51 o                         
   5  -2   5        110.46        112.43         3.71 o                         
   6  -2   5          5.45          4.80         1.09 o                         
   7  -2   5        101.47        110.43         4.15 o                         
  -7  -1   5          4.03          2.18         1.09 o                         
  -6  -1   5         48.92         53.89         2.62 o                         
  -5  -1   5         16.21         16.79         1.53 o                         
  -4  -1   5         10.25         10.07         1.20 o                         
  -3  -1   5          0.03          1.49         0.87 o                         
  -2  -1   5        395.78        422.78         4.76 o                         
  -1  -1   5        147.21        169.00         2.02 o                         
   0  -1   5       2487.95       2531.32        26.82 o                         
   1  -1   5       1193.25       1256.42        15.72 o                         
   2  -1   5         27.74         31.33         0.99 o                         
   3  -1   5        515.39        535.76         8.77 o                         
   4  -1   5          2.42          1.74         0.87 o                         
   5  -1   5         98.12        101.51         3.27 o                         
   6  -1   5        253.00        259.65         6.99 o                         
   7  -1   5         28.15         20.72         1.74 o                         
  -7   0   5          2.65          3.49         1.31 o                         
  -6   0   5          0.67         -0.44         0.87 o                         
  -5   0   5        148.57        144.34         4.37 o                         
  -4   0   5        154.16        144.86         2.85 o                         
  -3   0   5        353.23        337.44         4.63 o                         
  -2   0   5        152.67        149.63         2.19 o                         
  -1   0   5        940.58        992.72        10.69 o                         
   0   0   5        318.53        325.92         3.67 o                         
   1   0   5          0.13          0.36         0.25 o                         
   2   0   5          1.52          1.40         0.18 o                         
   3   0   5        140.05        152.25         2.86 o                         
   4   0   5          3.42          2.62         0.65 o                         
   5   0   5        156.05        150.07         4.15 o                         
   6   0   5          1.34          1.96         0.87 o                         
   7   0   5          2.51          1.31         1.09 o                         
   8   0   5         58.25         66.32         3.05 o                         
  -7   1   5          0.43         -0.22         1.09 o                         
  -6   1   5         34.67         33.16         1.96 o                         
  -5   1   5         34.12         37.96         1.96 o                         
  -4   1   5        207.63        208.71         3.86 o                         
  -3   1   5         61.22         50.20         1.39 o                         
  -2   1   5       2496.35       2553.81        43.83 o                         
  -1   1   5       1323.64       1233.81        15.27 o                         
   0   1   5        281.00        300.65         3.40 o                         
   1   1   5        776.73        783.86         9.35 o                         
   2   1   5       1140.36       1206.17        14.66 o                         
   3   1   5        243.81        284.16         6.57 o                         
   4   1   5        595.27        551.61        12.31 o                         
   5   1   5        328.22        349.51         8.32 o                         
   6   1   5         61.69         58.48         2.40 o                         
   7   1   5         46.03         41.89         2.18 o                         
   8   1   5         30.98         37.52         2.40 o                         
  -6   2   5          3.17          4.36         1.09 o                         
  -5   2   5         59.86         62.95         1.85 o                         
  -4   2   5         17.16         17.23         1.08 o                         
  -3   2   5        402.90        428.74         7.05 o                         
  -2   2   5         78.12         85.58         1.85 o                         
  -1   2   5         29.75         32.63         0.93 o                         
   0   2   5          9.11          8.51         0.52 o                         
   1   2   5        290.30        271.44         3.50 o                         
   2   2   5        564.76        539.56         6.74 o                         
   3   2   5         78.86         62.48         1.31 o                         
   4   2   5        401.50        370.49         8.33 o                         
   5   2   5          0.33          0.22         0.65 o                         
   6   2   5        141.13        127.31         3.93 o                         
   7   2   5          7.94         11.99         1.31 o                         
   8   2   5         22.22         24.21         1.96 o                         
  -6   3   5          1.59          3.49         1.09 o                         
  -5   3   5         87.21         85.23         2.23 o                         
  -4   3   5        157.07        151.52         3.16 o                         
  -3   3   5         28.88         23.80         1.08 o                         
  -2   3   5        458.14        492.28         8.12 o                         
  -1   3   5        327.14        357.61         5.73 o                         
   0   3   5        105.30        123.22         2.32 o                         
   1   3   5        935.45        937.12        14.03 o                         
   2   3   5         69.79         69.74         1.12 o                         
   3   3   5        231.72        229.90         3.07 o                         
   4   3   5         28.09         25.49         0.89 o                         
   5   3   5        703.98        753.90        11.73 o                         
   6   3   5        667.60        699.87        15.80 o                         
   7   3   5        108.84        128.34         4.15 o                         
  -6   4   5          0.30          0.22         1.09 o                         
  -5   4   5         10.79          9.81         0.93 o                         
  -4   4   5        218.33        226.04         4.33 o                         
  -3   4   5        313.20        294.08         5.18 o                         
  -2   4   5         51.32         52.60         1.46 o                         
  -1   4   5         38.92         42.52         1.85 o                         
   0   4   5        440.21        466.60         7.37 o                         
   1   4   5          8.34          8.23         0.52 o                         
   2   4   5          0.54          1.53         0.31 o                         
   3   4   5        659.00        690.46         8.60 o                         
   4   4   5        455.17        492.65         7.68 o                         
   5   4   5          4.60          7.76         0.68 o                         
   6   4   5         73.50         80.31         2.84 o                         
   7   4   5         83.38         86.20         3.27 o                         
   8   4   5         10.68         10.47         1.53 o                         
  -5   5   5         38.10         33.87         1.52 o                         
  -4   5   5         45.71         57.12         1.83 o                         
  -3   5   5        143.08        146.43         3.08 o                         
  -2   5   5        120.61        117.11         2.54 o                         
  -1   5   5        494.20        489.67         7.83 o                         
   0   5   5       1587.13       1517.94        26.50 o                         
   1   5   5        236.43        249.17         3.36 o                         
   2   5   5          0.01          1.64         0.46 o                         
   3   5   5          0.71          0.52         0.44 o                         
   4   5   5          8.24          7.20         0.87 o                         
   5   5   5        905.18        869.81        18.71 o                         
   6   5   5         13.23         17.23         1.53 o                         
   7   5   5         19.28         18.76         1.53 o                         
   8   5   5         67.67         62.62         2.84 o                         
  -5   6   5          0.46          1.16         0.89 o                         
  -4   6   5         10.88         13.78         0.94 o                         
  -3   6   5          5.03          6.66         0.84 o                         
  -2   6   5        320.70        325.52         5.64 o                         
  -1   6   5          1.73          2.28         0.45 o                         
   0   6   5        191.29        189.57         2.43 o                         
   1   6   5         18.51         27.40         0.77 o                         
   2   6   5         50.87         49.03         1.42 o                         
   3   6   5        166.95        148.27         2.86 o                         
   4   6   5         20.55         21.09         0.98 o                         
   5   6   5        573.39        581.46        12.94 o                         
   6   6   5          4.65          5.23         1.09 o                         
   7   6   5        116.76        114.82         3.71 o                         
  -4   7   5          8.38          8.37         0.79 o                         
  -3   7   5         62.19         60.83         1.55 o                         
  -2   7   5        100.25        106.25         2.06 o                         
  -1   7   5         26.46         27.04         0.96 o                         
   0   7   5         15.04         14.34         0.62 o                         
   1   7   5         80.72         78.71         1.55 o                         
   2   7   5          5.00          8.41         0.77 o                         
   3   7   5         77.98         81.60         1.92 o                         
   4   7   5          0.01          0.22         0.52 o                         
   5   7   5         46.34         51.49         2.18 o                         
   6   7   5        732.16        752.36        16.46 o                         
  -4   8   5         53.42         51.77         1.63 o                         
  -3   8   5        252.73        266.54         4.20 o                         
  -2   8   5         80.26         79.62         1.75 o                         
  -1   8   5        196.02        199.40         3.94 o                         
   0   8   5          0.31          1.09         0.62 o                         
   1   8   5         27.41         24.54         0.92 o                         
   2   8   5         16.90         15.65         0.83 o                         
   3   8   5        147.66        134.10         2.37 o                         
   4   8   5         34.79         31.52         1.23 o                         
   5   8   5        180.24        175.40         4.81 o                         
   6   8   5         93.21        101.70         3.27 o                         
   7   8   5         14.77         19.85         1.96 o                         
   8   8   5         35.58         35.34         2.84 o                         
  -3   9   5          0.28          1.09         1.09 o                         
  -2   9   5         10.98          8.85         0.99 o                         
  -1   9   5        264.88        252.77         4.79 o                         
   0   9   5        218.63        215.33         6.88 o                         
   1   9   5       1130.82       1077.70        13.89 o                         
   2   9   5         48.45         41.70         1.96 o                         
   3   9   5        902.13        883.42        11.57 o                         
   4   9   5        184.30        200.19         3.33 o                         
   5   9   5         48.71         49.70         1.73 o                         
   6   9   5         80.04         87.72         3.93 o                         
   7   9   5         19.40         24.65         2.40 o                         
  -2  10   5         25.95         25.36         2.07 o                         
  -1  10   5         30.37         28.02         1.30 o                         
   0  10   5        256.13        241.39         7.54 o                         
   1  10   5         87.67         83.61         2.23 o                         
   2  10   5         47.33         48.59         1.34 o                         
   3  10   5         62.95         62.76         2.04 o                         
   4  10   5         40.15         41.79         1.27 o                         
   5  10   5        156.97        137.56         5.02 o                         
   6  10   5          9.51          8.51         1.53 o                         
   7  10   5         80.44         76.15         3.93 o                         
  -1  11   5          1.77          1.53         0.77 o                         
   0  11   5         64.18         65.66         2.08 o                         
   1  11   5        142.58        128.16         3.09 o                         
   2  11   5          3.60          3.15         0.63 o                         
   3  11   5         10.85         11.98         0.83 o                         
   4  11   5          0.46          0.39         0.54 o                         
   5  11   5          1.23          1.74         1.31 o                         
   6  11   5        110.58        124.62         5.02 o                         
   0  12   5         74.20         71.74         2.31 o                         
   1  12   5          0.01         -0.34         0.68 o                         
   2  12   5          0.48          0.11         1.20 o                         
   3  12   5         65.00         65.65         1.72 o                         
   4  12   5         23.35         19.56         1.31 o                         
   5  12   5         19.66         17.88         1.96 o                         
  -3 -12   6        114.51        122.66         4.80 o                         
  -2 -12   6         18.38         22.90         1.46 o                         
  -1 -12   6          1.09          1.39         0.87 o                         
   0 -12   6          6.33          8.35         1.20 o                         
  -5 -11   6          5.53          5.89         1.53 o                         
  -4 -11   6          0.07          0.00         1.09 o                         
  -3 -11   6         13.01         14.16         1.74 o                         
  -2 -11   6         52.09         55.39         3.05 o                         
  -1 -11   6        176.17        178.93         3.94 o                         
   0 -11   6         29.64         39.17         2.18 o                         
   1 -11   6         14.75         21.24         1.36 o                         
  -5 -10   6          5.20          4.65         0.84 o                         
  -4 -10   6        157.56        155.83         3.63 o                         
  -3 -10   6         37.15         37.70         1.61 o                         
  -2 -10   6          0.00         -0.30         0.56 o                         
  -1 -10   6         70.45         69.77         2.51 o                         
   0 -10   6          3.51          6.22         0.93 o                         
   1 -10   6         14.40         14.00         1.15 o                         
   2 -10   6        145.89        152.38         4.80 o                         
   3 -10   6         25.29         29.01         1.96 o                         
  -6  -9   6         35.52         32.94         2.40 o                         
  -5  -9   6          2.73          3.38         0.93 o                         
  -4  -9   6         16.80         17.28         1.31 o                         
  -3  -9   6          0.89          0.58         0.68 o                         
  -2  -9   6         68.72         61.49         1.92 o                         
  -1  -9   6         44.02         44.03         1.61 o                         
   0  -9   6          1.06          1.50         0.68 o                         
   1  -9   6         22.89         23.78         1.30 o                         
   2  -9   6         44.30         49.81         1.77 o                         
   3  -9   6         83.18         80.30         3.27 o                         
  -6  -8   6        158.90        150.87         5.02 o                         
  -5  -8   6         15.15         15.30         1.23 o                         
  -4  -8   6          1.22          0.36         0.68 o                         
  -3  -8   6         31.99         34.42         1.42 o                         
  -2  -8   6         32.30         32.69         1.46 o                         
  -1  -8   6          2.34          1.96         0.68 o                         
   0  -8   6        172.45        181.67         3.70 o                         
   1  -8   6          6.09          4.47         0.77 o                         
   2  -8   6         52.44         54.82         4.04 o                         
   3  -8   6         59.49         59.78         2.62 o                         
   4  -8   6        184.93        186.49         5.68 o                         
  -7  -7   6          0.96          3.05         1.31 o                         
  -6  -7   6          0.01         -0.22         1.09 o                         
  -5  -7   6        110.59        116.20         3.06 o                         
  -4  -7   6        522.56        516.62         9.97 o                         
  -3  -7   6        102.78        104.82         2.54 o                         
  -2  -7   6        439.96        434.11         7.59 o                         
  -1  -7   6          0.24         -0.34         0.87 o                         
   0  -7   6        164.83        157.51         3.32 o                         
   1  -7   6         16.20         16.89         1.15 o                         
   2  -7   6        308.78        317.83         5.87 o                         
   3  -7   6          4.05          1.96         0.98 o                         
   4  -7   6        292.89        292.68         7.87 o                         
   5  -7   6          4.52          3.27         1.09 o                         
  -7  -6   6          9.87          9.81         1.53 o                         
  -6  -6   6          0.91          0.33         0.98 o                         
  -5  -6   6        137.80        132.09         4.37 o                         
  -4  -6   6         19.50         20.18         1.23 o                         
  -3  -6   6          0.81          1.42         0.62 o                         
  -2  -6   6        999.40        996.35        15.97 o                         
  -1  -6   6        250.62        268.82         4.87 o                         
   0  -6   6       1104.12       1079.79        17.24 o                         
   1  -6   6        874.15        913.10        14.70 o                         
   2  -6   6        196.42        207.37         6.12 o                         
   3  -6   6        470.91        283.86         7.67 o                         
   4  -6   6        160.85        151.55         4.80 o                         
   5  -6   6         41.62         44.28         2.40 o                         
  -7  -5   6         23.75         23.99         2.18 o                         
  -6  -5   6         27.14         24.21         1.96 o                         
  -5  -5   6          0.42          0.33         0.76 o                         
  -4  -5   6          0.25          0.33         0.62 o                         
  -3  -5   6        142.44        134.22         2.93 o                         
  -2  -5   6         53.57         50.08         1.54 o                         
  -1  -5   6          0.74          3.53         0.55 o                         
   0  -5   6        166.28        168.44         3.32 o                         
   1  -5   6       1104.00       1083.47        17.17 o                         
   2  -5   6        428.82        469.91        19.94 o                         
   3  -5   6        277.89        173.63         5.25 o                         
   4  -5   6         25.26         20.59         4.47 o                         
   5  -5   6        216.97        228.29         6.55 o                         
   6  -5   6          3.85          1.31         1.09 o                         
  -7  -4   6         24.35         22.25         1.96 o                         
  -6  -4   6          0.30          1.09         1.09 o                         
  -5  -4   6         96.05         89.04         2.30 o                         
  -4  -4   6        132.39        127.10         2.78 o                         
  -3  -4   6         97.48         86.66         3.17 o                         
  -2  -4   6         17.73         20.52         0.93 o                         
  -1  -4   6         58.15         76.72         1.31 o                         
   0  -4   6         92.34        100.91         2.23 o                         
   1  -4   6        246.25        281.49         4.94 o                         
   2  -4   6        504.30        501.60        22.38 o                         
   3  -4   6        298.68        264.17        17.50 o                         
   4  -4   6        350.49        333.53         6.03 o                         
   5  -4   6        242.63        231.42         6.34 o                         
   6  -4   6         96.19         92.97         3.71 o                         
  -7  -3   6          2.98          1.96         1.09 o                         
  -6  -3   6          3.73          3.49         1.31 o                         
  -5  -3   6         34.19         35.78         1.96 o                         
  -4  -3   6         67.31         66.71         1.77 o                         
  -3  -3   6          2.15          0.54         0.41 o                         
  -2  -3   6          6.85          8.15         0.50 o                         
  -1  -3   6        617.71        716.87         9.54 o                         
   0  -3   6          7.18          3.19         0.65 o                         
   1  -3   6       1983.79       2107.12        33.79 o                         
   2  -3   6          0.18          0.04         0.36 o                         
   3  -3   6        989.53        992.45        16.55 o                         
   4  -3   6         32.56         32.33         3.16 o                         
   5  -3   6        506.38        491.66         8.52 o                         
   6  -3   6         54.48         55.42         2.62 o                         
   7  -3   6         56.98         68.72         3.27 o                         
  -7  -2   6          8.63          8.07         1.31 o                         
  -6  -2   6         33.93         32.94         1.96 o                         
  -5  -2   6         39.10         39.92         2.18 o                         
  -4  -2   6        114.36        115.24         2.46 o                         
  -3  -2   6         33.67         34.50         0.86 o                         
  -2  -2   6        245.15        249.51         2.99 o                         
  -1  -2   6        101.11         83.83         1.22 o                         
   0  -2   6        131.57        129.15         1.68 o                         
   1  -2   6         16.05         32.61         3.26 o                         
   2  -2   6        387.42        389.70        11.84 o                         
   3  -2   6       2527.21       2684.71        41.48 o                         
   4  -2   6         78.48         76.60         2.29 o                         
   5  -2   6        159.34        178.00         5.02 o                         
   6  -2   6          7.12          7.41         1.31 o                         
   7  -2   6        138.24        154.56         5.02 o                         
  -7  -1   6         15.33         12.21         1.53 o                         
  -6  -1   6         10.59          9.60         1.31 o                         
  -5  -1   6          0.28         -0.98         0.65 o                         
  -4  -1   6          6.26          5.68         0.62 o                         
  -3  -1   6        267.05        253.82         3.53 o                         
  -2  -1   6       1490.94       1557.55        16.70 o                         
  -1  -1   6        116.87        113.78         1.76 o                         
   0  -1   6        920.57       1005.33        10.85 o                         
   1  -1   6         47.86         54.19         0.86 o                         
   2  -1   6        871.20        830.60        13.19 o                         
   3  -1   6        122.28        108.26         2.84 o                         
   4  -1   6        135.50        141.10         2.92 o                         
   5  -1   6        212.42        218.54         5.90 o                         
   6  -1   6        293.76        293.62         7.65 o                         
   7  -1   6         80.58         82.70         3.27 o                         
  -6   0   6         49.55         48.87         2.62 o                         
  -5   0   6         65.53         65.02         2.62 o                         
  -4   0   6        235.10        242.30         4.32 o                         
  -3   0   6          0.28          0.25         0.32 o                         
  -2   0   6        426.92        386.07         5.10 o                         
  -1   0   6        465.47        461.15         5.18 o                         
   0   0   6        464.82        536.96         5.93 o                         
   1   0   6        854.11        903.66         9.76 o                         
   2   0   6        246.52        223.15         2.65 o                         
   3   0   6        413.16        417.95         7.13 o                         
   4   0   6        679.35        664.43        14.73 o                         
   5   0   6          0.02          0.65         0.87 o                         
   6   0   6        596.46        613.22        14.25 o                         
   7   0   6         14.00          9.60         1.31 o                         
   8   0   6         10.13         10.03         1.53 o                         
  -6   1   6         35.58         29.45         1.96 o                         
  -5   1   6          0.07          0.12         0.52 o                         
  -4   1   6          7.68          6.91         0.77 o                         
  -3   1   6         61.10         52.49         1.46 o                         
  -2   1   6       7796.97       7786.46       117.61 o                         
  -1   1   6          3.91          2.84         0.36 o                         
   0   1   6         44.99         39.97         0.70 o                         
   1   1   6         84.80         78.42         1.70 o                         
   2   1   6       1038.72       1063.61        11.44 o                         
   3   1   6        585.47        619.74         9.49 o                         
   4   1   6       2836.08       2853.07        60.48 o                         
   5   1   6          1.29          0.22         0.65 o                         
   6   1   6         35.28         43.41         1.96 o                         
   7   1   6         71.99         78.55         3.05 o                         
   8   1   6         89.64         92.74         3.71 o                         
  -6   2   6         11.94         10.03         1.53 o                         
  -5   2   6        125.83        126.84         2.93 o                         
  -4   2   6        132.25        130.49         2.78 o                         
  -3   2   6        171.81        166.77         3.28 o                         
  -2   2   6         11.34         10.13         1.31 o                         
  -1   2   6       1007.89       1085.74        13.57 o                         
   0   2   6       2199.19       2159.40        26.53 o                         
   1   2   6         94.78        106.03         1.59 o                         
   2   2   6        414.22        428.09         5.41 o                         
   3   2   6        879.20        898.99        11.05 o                         
   4   2   6        260.42        253.60         4.92 o                         
   5   2   6          1.60          0.22         0.65 o                         
   6   2   6        961.10        967.90        21.34 o                         
   7   2   6          2.17          1.31         0.87 o                         
  -6   3   6         11.98         12.65         1.53 o                         
  -5   3   6         24.09         22.72         2.40 o                         
  -4   3   6         60.68         58.46         1.77 o                         
  -3   3   6        110.59        108.19         2.39 o                         
  -2   3   6        105.73        105.32         2.23 o                         
  -1   3   6         64.79         71.50         1.70 o                         
   0   3   6        489.94        483.88         7.53 o                         
   1   3   6       1457.57       1563.22        23.19 o                         
   2   3   6         97.59        120.07         2.24 o                         
   3   3   6       5198.83       5275.56        63.56 o                         
   4   3   6        378.09        373.50         5.96 o                         
   5   3   6         51.62         47.47         1.36 o                         
   6   3   6          9.94         12.13         2.29 o                         
  -5   4   6         33.72         34.42         1.46 o                         
  -4   4   6          0.48          0.00         0.62 o                         
  -3   4   6          1.00          0.33         0.76 o                         
  -2   4   6        171.66        170.44         3.32 o                         
  -1   4   6        358.90        358.85         5.96 o                         
   0   4   6        791.75        869.38        13.25 o                         
   1   4   6        201.31        222.71         3.79 o                         
   2   4   6         75.69        116.69         2.32 o                         
   3   4   6         52.89         68.20         1.09 o                         
   4   4   6        687.59        688.20        14.95 o                         
   5   4   6        383.08        392.81         9.20 o                         
   6   4   6         49.36         57.16         2.40 o                         
   7   4   6        173.25        193.27         5.68 o                         
   8   4   6          3.10          3.71         1.09 o                         
  -5   5   6         13.56         16.72         1.23 o                         
  -4   5   6         18.74         19.54         1.15 o                         
  -3   5   6         28.51         27.74         1.30 o                         
  -2   5   6         12.61          7.53         0.77 o                         
  -1   5   6        776.78        767.88        11.97 o                         
   0   5   6          7.97         11.41         0.87 o                         
   1   5   6       1168.42       1205.96        18.15 o                         
   2   5   6        309.51        352.76         5.80 o                         
   3   5   6        291.00        285.88         4.87 o                         
   4   5   6        127.52        142.94         2.78 o                         
   5   5   6        937.57        957.28        20.70 o                         
   6   5   6         45.74         49.52         2.18 o                         
   7   5   6          0.11          0.22         0.87 o                         
   8   5   6         31.49         42.53         2.40 o                         
  -4   6   6          3.37          3.37         0.84 o                         
  -3   6   6        149.44        149.54         3.23 o                         
  -2   6   6        252.66        246.50         4.56 o                         
  -1   6   6          2.61          2.75         0.62 o                         
   0   6   6        324.12        309.33         7.11 o                         
   1   6   6       1536.61       1519.11        22.76 o                         
   2   6   6          1.10          0.00         0.65 o                         
   3   6   6         21.25         18.92         0.99 o                         
   4   6   6         13.80         13.86         0.93 o                         
   5   6   6        808.30        819.67        17.80 o                         
   6   6   6          0.14          1.53         0.87 o                         
   7   6   6        106.69        113.50         3.93 o                         
   8   6   6         45.74         52.36         2.62 o                         
  -4   7   6          6.72          7.59         0.79 o                         
  -3   7   6         69.95         67.17         1.63 o                         
  -2   7   6         53.50         50.52         1.42 o                         
  -1   7   6        195.60        188.22         2.98 o                         
   0   7   6        104.04        106.83         2.39 o                         
   1   7   6        682.01        617.02         9.78 o                         
   2   7   6        592.18        595.16         9.46 o                         
   3   7   6         76.27         76.64         1.92 o                         
   4   7   6        794.81        773.89        12.11 o                         
   5   7   6         41.48         35.56         1.96 o                         
   6   7   6         46.84         47.34         2.18 o                         
   7   7   6          5.80          6.54         1.09 o                         
  -3   8   6        125.10        127.21         2.51 o                         
  -2   8   6          2.25          2.51         0.77 o                         
  -1   8   6         11.91         16.92         1.08 o                         
   0   8   6          9.32         13.02         1.31 o                         
   1   8   6         53.15         54.35         1.39 o                         
   2   8   6        640.18        595.16         8.01 o                         
   3   8   6        766.80        741.79        11.72 o                         
   4   8   6        108.35        108.34         2.54 o                         
   5   8   6         11.82         16.14         1.53 o                         
   6   8   6        196.58        208.82         5.68 o                         
  -3   9   6         27.84         22.49         1.39 o                         
  -2   9   6        115.07        122.04         3.01 o                         
  -1   9   6        201.70        187.47         5.57 o                         
   0   9   6        101.73         97.50         2.47 o                         
   1   9   6        335.68        345.52         6.11 o                         
   2   9   6       1344.11       1330.65        17.00 o                         
   3   9   6          4.13          4.78         0.66 o                         
   4   9   6         31.26         27.64         1.12 o                         
   5   9   6         73.90         76.25         2.40 o                         
   6   9   6        500.92        469.20         8.35 o                         
   7   9   6         76.62         80.73         3.93 o                         
  -2  10   6          0.78          1.53         0.77 o                         
  -1  10   6         62.24         67.08         2.62 o                         
   0  10   6         14.81         14.14         1.08 o                         
   1  10   6         73.52         75.61         2.16 o                         
   2  10   6        347.69        345.49         6.01 o                         
   3  10   6         96.30         89.73         2.01 o                         
   4  10   6         26.99         30.02         1.12 o                         
   5  10   6         95.89         88.85         2.41 o                         
   6  10   6        101.37         92.97         4.15 o                         
   7  10   6          8.31          6.11         1.74 o                         
  -1  11   6         16.90         16.81         1.23 o                         
   0  11   6         79.21         85.86         2.47 o                         
   1  11   6          1.81          0.87         1.09 o                         
   2  11   6          7.06          3.93         0.77 o                         
   3  11   6        333.19        317.91         4.91 o                         
   4  11   6        195.11        200.43         3.46 o                         
   5  11   6         66.73         61.31         3.27 o                         
   6  11   6         32.55         31.19         2.62 o                         
   1  12   6          8.98         10.51         1.08 o                         
   2  12   6          2.97          3.33         0.77 o                         
   3  12   6         22.22         24.96         1.13 o                         
   4  12   6         87.63         93.45         2.13 o                         
   5  12   6         16.61         24.65         2.40 o                         
  -2 -12   7        122.42        146.54         3.62 o                         
  -4 -11   7         37.60         35.86         1.85 o                         
  -3 -11   7          4.43          4.14         0.84 o                         
  -2 -11   7          3.41          2.58         0.84 o                         
  -1 -11   7        107.73        109.13         2.92 o                         
   0 -11   7         15.50         20.07         1.30 o                         
   1 -11   7          0.12         -0.33         0.77 o                         
  -5 -10   7         35.83         44.57         1.92 o                         
  -4 -10   7         45.61         46.33         1.92 o                         
  -3 -10   7         38.44         38.68         1.61 o                         
  -2 -10   7         51.49         53.67         1.85 o                         
  -1 -10   7          0.91          1.64         0.77 o                         
   0 -10   7         62.58         65.97         2.08 o                         
   1 -10   7         50.70         51.09         1.92 o                         
   2 -10   7         26.56         31.31         1.54 o                         
  -5  -9   7        242.13        233.56         5.35 o                         
  -4  -9   7         32.18         33.42         1.61 o                         
  -3  -9   7         45.58         42.48         3.38 o                         
  -2  -9   7         90.85         93.90         2.54 o                         
  -1  -9   7        172.82        175.84         3.78 o                         
   0  -9   7         39.60         38.59         1.61 o                         
   1  -9   7          0.01         -0.19         0.76 o                         
   2  -9   7         75.34         89.32         2.54 o                         
   3  -9   7          3.90          1.74         1.09 o                         
  -6  -8   7         57.11         62.61         3.05 o                         
  -5  -8   7        186.02        190.71         4.24 o                         
  -4  -8   7        178.94        171.34         3.86 o                         
  -3  -8   7         20.79         21.06         1.23 o                         
  -2  -8   7        426.38        413.29         7.43 o                         
  -1  -8   7         61.96         52.65         1.77 o                         
   0  -8   7        300.12        308.55         7.22 o                         
   1  -8   7          2.10          0.58         0.68 o                         
   2  -8   7        224.16        228.29         6.55 o                         
   3  -8   7          2.17          1.31         0.87 o                         
   4  -8   7          1.58          1.96         1.09 o                         
  -6  -7   7        143.36        136.30         3.40 o                         
  -5  -7   7          3.14          3.14         1.42 o                         
  -4  -7   7          0.32          0.65         0.65 o                         
  -3  -7   7         23.14         24.14         1.23 o                         
  -2  -7   7         13.27         14.49         0.99 o                         
  -1  -7   7        149.56        138.47         3.08 o                         
   0  -7   7       2004.95       1942.97        30.48 o                         
   1  -7   7         90.50         85.69         2.23 o                         
   2  -7   7          1.16          2.74         1.31 o                         
   3  -7   7        192.93        180.86         5.68 o                         
   4  -7   7         34.38         30.97         1.96 o                         
   5  -7   7          0.01          0.00         1.09 o                         
  -6  -6   7          0.94          1.31         1.09 o                         
  -5  -6   7         22.68         20.94         1.74 o                         
  -4  -6   7        433.28        423.44         7.59 o                         
  -3  -6   7         21.84         18.82         2.07 o                         
  -2  -6   7        301.97        308.17         5.64 o                         
  -1  -6   7        913.01        957.85        15.48 o                         
   0  -6   7          2.37          6.44         1.64 o                         
   1  -6   7         66.38         59.76         1.77 o                         
   2  -6   7        963.50        990.52        17.39 o                         
   3  -6   7        453.14        376.44        40.29 o                         
   4  -6   7        119.29         62.87         2.84 o                         
   5  -6   7         36.02         35.56         2.18 o                         
  -7  -5   7          0.49          0.44         1.09 o                         
  -6  -5   7          6.94          7.41         1.31 o                         
  -5  -5   7         14.76         13.02         1.08 o                         
  -4  -5   7        391.81        391.85         7.04 o                         
  -3  -5   7         83.83         74.76         2.08 o                         
  -2  -5   7          4.40          5.07         0.76 o                         
  -1  -5   7       1369.81       1360.19        21.45 o                         
   0  -5   7        493.57        531.28         9.10 o                         
   1  -5   7        115.13        122.76         2.70 o                         
   2  -5   7         27.97         29.67         1.23 o                         
   3  -5   7        259.14        224.55        16.94 o                         
   4  -5   7        175.49        105.93         3.71 o                         
   5  -5   7         13.87         15.48         1.53 o                         
   6  -5   7         78.20         81.39         3.49 o                         
  -7  -4   7         15.47         17.45         1.96 o                         
  -6  -4   7          0.04         -0.87         1.09 o                         
  -5  -4   7        158.53        160.94         5.02 o                         
  -4  -4   7          8.18          9.42         0.93 o                         
  -3  -4   7        443.95        435.38         6.07 o                         
  -2  -4   7        593.93        624.90        10.25 o                         
  -1  -4   7         30.55         28.59         1.34 o                         
   0  -4   7       1147.95       1194.59        18.92 o                         
   1  -4   7        718.30        685.54        11.19 o                         
   2  -4   7          0.61          0.33         0.62 o                         
   3  -4   7        277.20        258.24         9.30 o                         
   4  -4   7        105.16         95.80         2.39 o                         
   5  -4   7          9.05         11.93         0.93 o                         
   6  -4   7          9.38          7.42         1.53 o                         
  -7  -3   7          0.21          1.09         1.31 o                         
  -6  -3   7         31.33         26.18         1.96 o                         
  -5  -3   7         15.05         13.30         1.53 o                         
  -4  -3   7         34.99         32.12         1.30 o                         
  -3  -3   7        693.32        700.48         9.30 o                         
  -2  -3   7         18.74         16.14         0.79 o                         
  -1  -3   7          6.68          6.52         0.47 o                         
   0  -3   7        221.85        243.23         2.91 o                         
   1  -3   7       2086.99       2154.37        26.89 o                         
   2  -3   7         48.68         57.04         6.55 o                         
   3  -3   7         44.79         46.45         2.29 o                         
   4  -3   7        134.92        123.96         2.85 o                         
   5  -3   7         70.71         70.19         2.08 o                         
   6  -3   7         99.05         95.59         3.49 o                         
   7  -3   7          5.24          5.89         1.53 o                         
  -6  -2   7         93.36         85.11         3.49 o                         
  -5  -2   7         10.78          8.29         1.09 o                         
  -4  -2   7        295.28        279.07         7.22 o                         
  -3  -2   7        152.87        142.56         2.85 o                         
  -2  -2   7        153.33        169.21         2.20 o                         
  -1  -2   7        547.36        575.35         6.39 o                         
   0  -2   7          0.43          1.32         0.69 o                         
   1  -2   7       1346.76       1520.49        22.13 o                         
   2  -2   7        128.67        148.31         2.92 o                         
   3  -2   7        206.15        179.13         4.26 o                         
   4  -2   7          0.94          0.78         0.65 o                         
   5  -2   7         13.49         13.74         1.31 o                         
   6  -2   7         63.04         66.33         2.84 o                         
   7  -2   7         24.19         25.52         2.18 o                         
  -6  -1   7          0.17          1.53         1.09 o                         
  -5  -1   7         90.76         97.12         3.49 o                         
  -4  -1   7          4.13          3.71         0.87 o                         
  -3  -1   7       1337.56       1389.22        17.31 o                         
  -2  -1   7         33.80         36.48         0.83 o                         
  -1  -1   7        108.99         97.36         1.39 o                         
   0  -1   7       1878.54       1935.38        20.59 o                         
   1  -1   7        188.71        207.59         2.51 o                         
   2  -1   7       1151.57       1309.38        16.53 o                         
   3  -1   7        456.43        507.10         8.36 o                         
   4  -1   7          0.84          0.87         0.46 o                         
   5  -1   7         42.62         39.49         1.96 o                         
   6  -1   7        130.20        122.48         3.93 o                         
   7  -1   7         61.53         69.82         3.05 o                         
  -6   0   7          0.05         -1.31         0.87 o                         
  -5   0   7         11.38         12.65         1.31 o                         
  -4   0   7         12.82         15.20         0.93 o                         
  -3   0   7          2.16          1.78         0.98 o                         
  -2   0   7       5475.68       5542.11        86.84 o                         
  -1   0   7       2215.72       2266.86        24.13 o                         
   0   0   7        363.29        369.24         4.24 o                         
   1   0   7        952.02       1007.90        10.89 o                         
   2   0   7       1345.43       1413.14        15.16 o                         
   3   0   7        211.66        191.19         5.90 o                         
   4   0   7         96.35        120.51         3.49 o                         
   5   0   7        120.57        125.98         3.71 o                         
   6   0   7          0.88         -0.22         0.87 o                         
   7   0   7         11.72         12.87         1.53 o                         
   8   0   7         34.82         38.17         2.40 o                         
  -6   1   7         35.80         40.35         2.40 o                         
  -5   1   7         17.63         19.19         1.53 o                         
  -4   1   7        125.76        127.51         2.78 o                         
  -3   1   7         44.86         41.67         1.30 o                         
  -2   1   7        530.87        541.40         7.05 o                         
  -1   1   7        230.78        231.24         3.24 o                         
   0   1   7       3240.48       3362.34        35.60 o                         
   1   1   7         49.70         42.47         0.79 o                         
   2   1   7       7101.66       7064.75        75.04 o                         
   3   1   7         43.92         41.12         1.41 o                         
   4   1   7         40.91         43.85         1.75 o                         
   5   1   7        275.58        263.74         6.56 o                         
   6   1   7        194.92        191.81         5.24 o                         
   7   1   7         96.64        111.30         3.71 o                         
   8   1   7          0.69          0.87         1.09 o                         
  -6   2   7         46.70         53.88         2.84 o                         
  -5   2   7         85.60         80.32         2.51 o                         
  -4   2   7          1.29          2.40         0.62 o                         
  -3   2   7         47.85         57.17         1.70 o                         
  -2   2   7         56.99         72.75         1.77 o                         
  -1   2   7         39.01         41.82         0.96 o                         
   0   2   7         69.92         71.03         1.09 o                         
   1   2   7        347.76        379.83         4.94 o                         
   2   2   7         62.96         59.89         2.13 o                         
   3   2   7        317.91        329.82         4.38 o                         
   4   2   7       1857.83       1943.45        28.91 o                         
   5   2   7         84.32         85.79         2.51 o                         
   6   2   7          3.15          2.18         0.87 o                         
  -5   3   7          3.00          3.72         0.77 o                         
  -4   3   7         88.79         85.25         2.23 o                         
  -3   3   7         10.07          9.24         0.87 o                         
  -2   3   7        157.30        155.65         3.09 o                         
  -1   3   7        524.39        557.09         8.77 o                         
   0   3   7        274.71        320.59         5.26 o                         
   1   3   7       1699.78       1794.77        21.79 o                         
   2   3   7        391.06        393.01         5.06 o                         
   3   3   7         59.69         58.97         1.12 o                         
   4   3   7        102.69        105.39         2.14 o                         
   5   3   7         10.76         16.14         0.84 o                         
   6   3   7         24.88         23.56         1.74 o                         
   7   3   7         14.35         22.25         1.74 o                         
   8   3   7          1.41          1.31         1.09 o                         
  -5   4   7         21.34         25.80         1.39 o                         
  -4   4   7         46.23         45.31         1.61 o                         
  -3   4   7          1.05          1.42         0.62 o                         
  -2   4   7         17.29         21.72         1.15 o                         
  -1   4   7        181.20        173.74         3.25 o                         
   0   4   7        257.37        251.68         4.38 o                         
   1   4   7         13.39          8.53         0.62 o                         
   2   4   7         10.25         10.27         0.77 o                         
   3   4   7         38.14         42.55         1.23 o                         
   4   4   7        449.56        451.98         7.28 o                         
   5   4   7        496.52        524.71        12.05 o                         
   6   4   7        287.16        302.82         7.65 o                         
   7   4   7         48.61         49.96         2.40 o                         
   8   4   7         10.78         10.25         1.53 o                         
  -5   5   7         18.49         21.37         1.39 o                         
  -4   5   7          4.98          4.28         0.77 o                         
  -3   5   7         36.24         35.17         1.46 o                         
  -2   5   7         47.02         44.33         1.54 o                         
  -1   5   7         75.80         68.09         1.85 o                         
   0   5   7          0.36          1.64         0.76 o                         
   1   5   7       1207.13       1269.50        19.16 o                         
   2   5   7         31.24         31.24         1.15 o                         
   3   5   7        470.38        442.85         7.21 o                         
   4   5   7        211.34        212.90         3.86 o                         
   5   5   7         92.00         94.95         3.06 o                         
   6   5   7        147.99        146.96         4.37 o                         
   7   5   7         11.81         17.67         1.53 o                         
   8   5   7         87.92         85.10         3.49 o                         
  -4   6   7         74.34         76.44         2.30 o                         
  -3   6   7          5.42          4.69         0.77 o                         
  -2   6   7         16.06         19.04         1.09 o                         
  -1   6   7         45.67         40.58         1.85 o                         
   0   6   7        247.93        250.46         4.48 o                         
   1   6   7        221.69        210.20         3.86 o                         
   2   6   7         26.51         22.96         1.09 o                         
   3   6   7        116.45        120.47         2.54 o                         
   4   6   7        375.32        352.34         5.96 o                         
   5   6   7        693.74        683.37        15.15 o                         
   6   6   7        116.78        123.99         3.93 o                         
   7   6   7         11.56         12.43         1.53 o                         
   8   6   7         47.77         58.90         2.84 o                         
  -4   7   7         49.47         57.55         1.68 o                         
  -3   7   7        232.46        229.36         3.78 o                         
  -2   7   7        169.60        175.70         2.94 o                         
  -1   7   7        197.71        188.86         3.78 o                         
   0   7   7        102.70         98.59         2.39 o                         
   1   7   7        159.18        169.96         3.40 o                         
   2   7   7        378.29        379.29         8.65 o                         
   3   7   7        543.74        511.71         8.37 o                         
   4   7   7         60.78         58.60         1.77 o                         
   5   7   7         62.92         57.60         2.40 o                         
   6   7   7          0.61          2.18         0.87 o                         
   7   7   7         55.22         63.27         2.84 o                         
  -3   8   7          0.04         -1.07         0.76 o                         
  -2   8   7        103.98         98.71         3.06 o                         
  -1   8   7         23.64         20.40         1.53 o                         
   0   8   7        904.15        885.98        13.99 o                         
   1   8   7         58.46         55.28         1.39 o                         
   2   8   7         93.87         92.87         2.23 o                         
   3   8   7         65.49         63.53         1.85 o                         
   4   8   7         14.69         12.54         0.93 o                         
   5   8   7       1248.39       1180.71        25.13 o                         
   6   8   7         16.71         16.36         1.53 o                         
   7   8   7         79.04         86.63         3.27 o                         
  -2   9   7         22.13         22.28         1.30 o                         
  -1   9   7          0.85          0.92         0.68 o                         
   0   9   7         59.81         62.22         1.92 o                         
   1   9   7         12.87         12.27         1.42 o                         
   2   9   7        730.28        683.21         9.19 o                         
   3   9   7         19.23         14.20         0.79 o                         
   4   9   7        332.74        308.51         5.56 o                         
   5   9   7          0.56         -0.65         0.87 o                         
   6   9   7        105.50        111.75         3.71 o                         
  -1  10   7          4.83          4.45         1.20 o                         
   0  10   7          4.40          5.09         0.84 o                         
   1  10   7         57.26         61.21         2.01 o                         
   2  10   7          7.06          8.30         0.76 o                         
   3  10   7          0.42         -0.29         0.50 o                         
   4  10   7          2.44          2.03         0.60 o                         
   5  10   7         26.30         26.68         1.15 o                         
   6  10   7         12.37         13.47         1.21 o                         
   7  10   7         22.12         30.10         2.62 o                         
   0  11   7         33.20         29.67         1.54 o                         
   1  11   7          0.05          0.78         0.68 o                         
   2  11   7         17.40         16.43         2.18 o                         
   3  11   7         16.44         21.15         1.07 o                         
   4  11   7         12.75         11.01         0.86 o                         
   5  11   7          2.73          3.81         0.90 o                         
   6  11   7         16.17         19.41         2.18 o                         
   1  12   7         29.17         32.19         1.54 o                         
   2  12   7         10.57         10.20         1.08 o                         
   3  12   7         56.83         54.76         1.63 o                         
   4  12   7          0.37         -0.64         0.54 o                         
   5  12   7          7.28         10.90         1.74 o                         
  -3 -11   8          8.58          6.84         0.99 o                         
  -2 -11   8          0.62          1.15         0.84 o                         
  -1 -11   8          9.95         12.50         1.20 o                         
   0 -11   8         10.05         14.96         1.23 o                         
  -4 -10   8         40.73         40.65         1.75 o                         
  -3 -10   8         22.80         25.17         1.46 o                         
  -2 -10   8         47.12         45.81         1.77 o                         
  -1 -10   8         30.46         34.17         1.61 o                         
   0 -10   8          2.92          1.98         2.07 o                         
   1 -10   8         41.84         45.84         1.77 o                         
   2 -10   8          0.01          0.33         0.62 o                         
  -5  -9   8         73.79         74.30         4.04 o                         
  -4  -9   8         17.78         17.95         1.30 o                         
  -3  -9   8          4.47          4.14         0.77 o                         
  -2  -9   8         21.43         24.78         1.42 o                         
  -1  -9   8         89.30         81.93         2.39 o                         
   0  -9   8          8.49          6.07         0.84 o                         
   1  -9   8         75.56         84.23         2.39 o                         
   2  -9   8         22.58         24.02         1.39 o                         
   3  -9   8          9.21          8.51         1.31 o                         
  -5  -8   8         72.68         66.48         2.31 o                         
  -4  -8   8          1.16          1.31         1.74 o                         
  -3  -8   8         22.51         21.53         1.30 o                         
  -2  -8   8         78.58         75.88         2.23 o                         
  -1  -8   8          3.99          5.18         0.77 o                         
   0  -8   8          4.86          7.64         0.93 o                         
   1  -8   8        154.62        159.30         3.54 o                         
   2  -8   8        163.54        181.95         4.01 o                         
   3  -8   8         39.32         42.05         1.77 o                         
   4  -8   8          1.33         -0.22         1.09 o                         
  -6  -7   8         47.35         47.34         2.84 o                         
  -5  -7   8          1.25          0.27         0.68 o                         
  -4  -7   8        187.01        189.28         4.09 o                         
  -3  -7   8         68.72         64.95         2.01 o                         
  -2  -7   8        425.23        424.19         7.58 o                         
  -1  -7   8        763.36        731.17        12.19 o                         
   0  -7   8         10.26          7.44         0.84 o                         
   1  -7   8        456.65        458.60         8.05 o                         
   2  -7   8        141.61        147.74         3.32 o                         
   3  -7   8        144.52        146.78         4.48 o                         
   4  -7   8          0.25          0.44         1.09 o                         
   5  -7   8          0.32         -1.64         1.09 o                         
  -6  -6   8         14.52         13.74         1.74 o                         
  -5  -6   8         82.62         78.87         4.04 o                         
  -4  -6   8          0.35         -0.22         0.62 o                         
  -3  -6   8          0.02          0.00         0.87 o                         
  -2  -6   8        190.31        188.03         3.86 o                         
  -1  -6   8         57.94         56.56         1.77 o                         
   0  -6   8        486.52        483.21         8.28 o                         
   1  -6   8        487.77        468.15         8.12 o                         
   2  -6   8         38.02         44.51         2.07 o                         
   3  -6   8        179.06        173.22         4.91 o                         
   4  -6   8        153.23         78.82         3.28 o                         
   5  -6   8         17.75         17.45         1.74 o                         
  -6  -5   8         40.62         38.83         2.40 o                         
  -5  -5   8         12.53         13.65         1.31 o                         
  -4  -5   8         12.27         13.85         0.88 o                         
  -3  -5   8        356.62        348.88         5.14 o                         
  -2  -5   8        710.56        694.12        11.49 o                         
  -1  -5   8        309.91        306.48         5.49 o                         
   0  -5   8         22.76         27.12         1.53 o                         
   1  -5   8         46.67         49.09         1.54 o                         
   2  -5   8        566.21        607.78        10.22 o                         
   3  -5   8         96.77         82.51         3.27 o                         
   4  -5   8         51.09         26.18         1.75 o                         
   5  -5   8          9.37         10.90         1.53 o                         
   6  -5   8          5.91          5.02         1.31 o                         
  -6  -4   8          0.12         -1.31         0.87 o                         
  -5  -4   8         95.33         93.19         3.49 o                         
  -4  -4   8         17.29         17.47         0.92 o                         
  -3  -4   8          3.15          3.36         0.58 o                         
  -2  -4   8         20.30         24.00         0.96 o                         
  -1  -4   8        119.93        123.80         2.14 o                         
   0  -4   8        680.55        620.47         6.96 o                         
   1  -4   8         98.25        118.28         5.13 o                         
   2  -4   8        598.20        617.36        11.08 o                         
   3  -4   8        424.49        429.02        10.95 o                         
   4  -4   8          0.13          0.65         0.65 o                         
   5  -4   8          2.72          1.87         0.68 o                         
   6  -4   8          1.50         -0.22         0.87 o                         
  -6  -3   8         20.38         17.45         1.74 o                         
  -5  -3   8         69.92         70.04         3.05 o                         
  -4  -3   8         24.66         25.20         1.23 o                         
  -3  -3   8         10.77          8.66         0.66 o                         
  -2  -3   8         72.13         73.00         1.92 o                         
  -1  -3   8          2.00          1.88         0.36 o                         
   0  -3   8       1597.63       1574.69        16.90 o                         
   1  -3   8         79.46         80.35         1.44 o                         
   2  -3   8         61.10         69.27         1.83 o                         
   3  -3   8       1037.33        989.59        18.63 o                         
   4  -3   8        525.82        531.32         9.13 o                         
   5  -3   8         33.41         30.35         2.73 o                         
   6  -3   8         15.21         10.90         1.53 o                         
   7  -3   8         53.28         53.45         2.84 o                         
  -6  -2   8         31.07         32.06         2.18 o                         
  -5  -2   8          9.22         11.78         1.31 o                         
  -4  -2   8         14.79         13.30         1.31 o                         
  -3  -2   8        191.69        198.75         3.15 o                         
  -2  -2   8        249.50        270.39         3.35 o                         
  -1  -2   8          3.82         11.36         0.51 o                         
   0  -2   8        361.66        380.72         4.40 o                         
   1  -2   8        326.65        356.08         5.25 o                         
   2  -2   8       1563.67       1645.99        25.75 o                         
   3  -2   8        535.67        533.91        19.53 o                         
   4  -2   8        775.78        781.18        19.01 o                         
   5  -2   8        135.90        123.42         2.92 o                         
   6  -2   8         91.24         90.57         3.27 o                         
   7  -2   8        124.50        138.17         4.58 o                         
  -6  -1   8         12.18         13.52         1.74 o                         
  -5  -1   8         22.57         20.50         1.74 o                         
  -4  -1   8         20.71         22.90         1.53 o                         
  -3  -1   8          2.38          2.15         0.65 o                         
  -2  -1   8        445.34        435.34         5.16 o                         
  -1  -1   8        740.92        768.28         8.49 o                         
   0  -1   8        279.95        293.26         3.46 o                         
   1  -1   8        357.65        345.94         3.99 o                         
   2  -1   8        242.60        271.67         3.23 o                         
   3  -1   8          6.63          4.62         0.62 o                         
   4  -1   8          0.06         -0.28         0.52 o                         
   5  -1   8       1305.42       1356.63        29.58 o                         
   6  -1   8         40.12         44.72         2.18 o                         
   7  -1   8         23.28         28.35         1.96 o                         
  -6   0   8         33.42         32.72         2.18 o                         
  -5   0   8          3.93          3.27         1.09 o                         
  -4   0   8        128.32        124.88         4.15 o                         
  -3   0   8        201.49        196.91         3.70 o                         
  -2   0   8         80.92         89.32         1.59 o                         
  -1   0   8        462.33        477.72         5.42 o                         
   0   0   8          1.84          1.49         0.39 o                         
   1   0   8        499.94        467.77         5.29 o                         
   2   0   8         87.70         93.48         1.35 o                         
   3   0   8         14.54         14.59         0.71 o                         
   4   0   8        252.43        249.29         6.12 o                         
   5   0   8        308.46        294.40         7.22 o                         
   6   0   8          5.56          4.58         1.09 o                         
   7   0   8        109.09        114.37         3.93 o                         
  -6   1   8          2.92          4.58         1.09 o                         
  -5   1   8         35.84         31.85         1.96 o                         
  -4   1   8          8.61          8.42         0.84 o                         
  -3   1   8        192.14        184.75         3.54 o                         
  -2   1   8        296.64        315.71         4.38 o                         
  -1   1   8        506.97        518.19         5.87 o                         
   0   1   8        443.27        492.48         5.56 o                         
   1   1   8        433.90        408.13         4.65 o                         
   2   1   8         37.65         35.01         0.72 o                         
   3   1   8       1094.82       1126.16        13.87 o                         
   4   1   8        455.34        472.10         7.59 o                         
   5   1   8        699.71        673.01        15.15 o                         
   6   1   8        369.39        338.89         8.31 o                         
   7   1   8         16.91         20.72         1.74 o                         
  -5   2   8         29.52         31.19         1.96 o                         
  -4   2   8         88.41         98.55         2.47 o                         
  -3   2   8        936.57        903.51        14.08 o                         
  -2   2   8          4.13          4.14         0.87 o                         
  -1   2   8        211.34        230.19         3.28 o                         
   0   2   8        190.20        187.78         2.40 o                         
   1   2   8         98.20        103.16         1.49 o                         
   2   2   8        193.60        228.50         3.11 o                         
   3   2   8       1850.30       1765.60        21.46 o                         
   4   2   8         68.33         68.21         1.61 o                         
   5   2   8        138.34        140.62         2.85 o                         
   6   2   8        132.12        125.54         4.15 o                         
  -5   3   8         10.78         13.51         1.15 o                         
  -4   3   8         82.63         75.29         2.16 o                         
  -3   3   8         17.13         20.86         1.23 o                         
  -2   3   8       1092.45       1135.21        17.38 o                         
  -1   3   8        477.96        504.96         8.14 o                         
   0   3   8       1083.60       1173.66        17.73 o                         
   1   3   8        251.32        297.09         4.00 o                         
   2   3   8        398.71        391.49         5.15 o                         
   3   3   8        188.21        202.91         2.90 o                         
   4   3   8         86.97         85.40         1.92 o                         
   5   3   8       1382.55       1318.88        28.08 o                         
   6   3   8        174.38        182.59         5.24 o                         
   7   3   8        167.62        162.47         5.02 o                         
   8   3   8          0.40         -0.65         1.09 o                         
  -5   4   8         14.67         18.73         1.30 o                         
  -4   4   8          1.23          1.31         0.68 o                         
  -3   4   8        149.58        146.24         3.16 o                         
  -2   4   8          4.46          5.56         1.20 o                         
  -1   4   8        409.56        395.72         6.58 o                         
   0   4   8        205.28        223.41         4.02 o                         
   1   4   8        447.28        420.42         7.78 o                         
   2   4   8       4128.07       4317.72        63.27 o                         
   3   4   8        520.61        566.59        13.38 o                         
   4   4   8        127.44        139.46         2.85 o                         
   5   4   8        155.22        155.51         4.59 o                         
   6   4   8         38.22         44.50         2.18 o                         
   7   4   8         84.66         80.96         3.27 o                         
   8   4   8         82.20         87.06         3.71 o                         
  -4   5   8         33.95         33.19         1.46 o                         
  -3   5   8          4.05          2.50         0.87 o                         
  -2   5   8         38.92         41.78         1.54 o                         
  -1   5   8         43.21         42.34         1.46 o                         
   0   5   8        553.55        538.75         8.61 o                         
   1   5   8          9.74          7.10         0.77 o                         
   2   5   8        608.38        562.04         8.93 o                         
   3   5   8       1004.68        977.03        14.97 o                         
   4   5   8        739.91        723.37        17.14 o                         
   5   5   8        551.54        557.49        12.72 o                         
   6   5   8        138.01        146.29         4.59 o                         
   7   5   8         73.96         73.75         3.05 o                         
   8   5   8          1.69          1.31         1.09 o                         
  -4   6   8          1.35          1.64         0.77 o                         
  -3   6   8         80.56         86.98         2.84 o                         
  -2   6   8         97.04         98.76         2.47 o                         
  -1   6   8         58.78         58.99         1.77 o                         
   0   6   8        186.23        188.34         3.71 o                         
   1   6   8          7.94          9.08         0.77 o                         
   2   6   8         11.71         10.32         0.87 o                         
   3   6   8        100.16         95.23         2.23 o                         
   4   6   8       2336.16       2272.97        33.83 o                         
   5   6   8         46.81         45.60         2.18 o                         
   6   6   8         20.75         24.43         1.74 o                         
   7   6   8        359.53        388.17         9.62 o                         
   8   6   8        117.10        126.81         4.58 o                         
  -3   7   8         10.00          8.00         1.42 o                         
  -2   7   8          0.78          2.29         0.77 o                         
  -1   7   8        348.24        354.80         6.26 o                         
   0   7   8         21.90         22.80         1.23 o                         
   1   7   8         71.70         70.62         1.92 o                         
   2   7   8          8.23          5.24         0.77 o                         
   3   7   8         68.75         66.77         6.55 o                         
   4   7   8         38.43         35.56         1.39 o                         
   5   7   8        414.68        397.24         6.80 o                         
   6   7   8         96.83         89.92         3.27 o                         
   7   7   8        150.47        169.20         5.24 o                         
   8   7   8         74.11         85.53         3.49 o                         
  -3   8   8          2.42          3.93         0.93 o                         
  -2   8   8        104.59         97.42         2.54 o                         
  -1   8   8         29.30         35.74         1.64 o                         
   0   8   8        381.54        372.34         6.57 o                         
   1   8   8        140.78        142.73         3.09 o                         
   2   8   8        506.96        509.99         9.09 o                         
   3   8   8        624.83        652.46        10.54 o                         
   4   8   8         23.50         21.60         1.23 o                         
   5   8   8         36.80         35.39         1.46 o                         
   6   8   8         18.16         14.61         1.53 o                         
   7   8   8          7.01          9.38         1.31 o                         
  -2   9   8          3.03          2.29         0.77 o                         
  -1   9   8         22.84         24.90         1.39 o                         
   0   9   8         39.36         34.16         2.40 o                         
   1   9   8        224.16        206.43         4.17 o                         
   2   9   8        212.97        210.10         3.48 o                         
   3   9   8         31.81         31.44         1.39 o                         
   4   9   8        330.21        330.42         5.94 o                         
   5   9   8        101.91        109.95         2.70 o                         
   6   9   8        107.67        105.64         3.71 o                         
   7   9   8         27.71         29.01         1.96 o                         
  -1  10   8         85.11         98.46         2.78 o                         
   0  10   8         46.52         50.84         1.85 o                         
   1  10   8        342.58        336.59         6.26 o                         
   2  10   8         21.62         16.89         1.15 o                         
   3  10   8          0.02         -0.37         0.54 o                         
   4  10   8         24.77         25.28         1.09 o                         
   5  10   8        415.34        412.88         7.34 o                         
   6  10   8          3.26          2.18         1.09 o                         
   0  11   8        135.42        151.20         3.55 o                         
   1  11   8         31.50         33.96         1.54 o                         
   2  11   8         19.86         19.57         1.23 o                         
   3  11   8          7.86          8.68         1.02 o                         
   4  11   8         72.80         76.18         1.88 o                         
   5  11   8         16.85         15.93         0.99 o                         
   6  11   8         40.62         42.75         3.05 o                         
   2  12   8        110.84        125.53         3.24 o                         
   3  12   8          3.12          2.86         0.77 o                         
   4  12   8        133.26        148.34         2.97 o                         
  -2 -11   9         57.70         59.28         2.16 o                         
  -1 -11   9         50.27         58.11         2.51 o                         
  -4 -10   9          1.16         -0.39         0.73 o                         
  -3 -10   9         65.96         67.01         4.47 o                         
  -2 -10   9         64.55         62.34         2.08 o                         
  -1 -10   9         44.12         44.38         1.77 o                         
   0 -10   9         27.96         30.18         1.54 o                         
   1 -10   9        124.76        136.31         3.39 o                         
  -4  -9   9          2.25          1.72         0.84 o                         
  -3  -9   9          2.63          0.44         0.68 o                         
  -2  -9   9         82.44         79.36         2.39 o                         
  -1  -9   9         18.41         17.95         1.15 o                         
   0  -9   9         37.13         35.24         2.18 o                         
   1  -9   9        242.85        245.02         5.09 o                         
   2  -9   9         35.81         37.45         1.70 o                         
   3  -9   9          0.43          0.61         0.68 o                         
  -5  -8   9          9.73          8.13         0.88 o                         
  -4  -8   9         11.61         10.37         1.09 o                         
  -3  -8   9         28.33         28.60         1.64 o                         
  -2  -8   9         23.00         27.74         1.39 o                         
  -1  -8   9          6.02          7.46         0.84 o                         
   0  -8   9          1.76          2.86         0.77 o                         
   1  -8   9        117.54        127.48         3.08 o                         
   2  -8   9        234.82        222.65         4.63 o                         
   3  -8   9         96.35        101.77         2.85 o                         
   4  -8   9          1.57          1.96         1.31 o                         
  -5  -7   9        203.25        205.67         3.70 o                         
  -4  -7   9          0.86          0.27         0.68 o                         
  -3  -7   9        905.33        873.02        14.52 o                         
  -2  -7   9          0.98          0.39         0.68 o                         
  -1  -7   9          0.35         -0.79         0.52 o                         
   0  -7   9        119.23        114.86         3.60 o                         
   1  -7   9          6.34          6.41         0.98 o                         
   2  -7   9          2.05          0.76         0.62 o                         
   3  -7   9        218.76        222.51         6.01 o                         
   4  -7   9          5.57          6.07         0.87 o                         
  -6  -6   9          1.32         -1.64         1.09 o                         
  -5  -6   9         44.65         47.37         1.96 o                         
  -4  -6   9         38.22         33.90         1.26 o                         
  -3  -6   9          3.41          4.41         0.78 o                         
  -2  -6   9        136.28        126.43         2.93 o                         
  -1  -6   9        579.26        547.96         9.37 o                         
   0  -6   9         15.46         10.42         0.93 o                         
   1  -6   9          5.37          5.31         0.98 o                         
   2  -6   9         70.52         83.79         3.49 o                         
   3  -6   9        147.73        149.60         5.57 o                         
   4  -6   9          8.13          6.41         0.98 o                         
   5  -6   9        231.75        235.92         6.77 o                         
  -6  -5   9          5.34          9.38         1.53 o                         
  -5  -5   9         24.69         26.61         1.96 o                         
  -4  -5   9         73.18         68.70         1.71 o                         
  -3  -5   9          6.97          6.74         0.71 o                         
  -2  -5   9        605.58        604.39         8.22 o                         
  -1  -5   9        120.63        114.91         2.14 o                         
   0  -5   9         68.78         66.30         2.07 o                         
   1  -5   9          7.54          9.23         1.42 o                         
   2  -5   9        873.24        877.45        14.44 o                         
   3  -5   9         58.35         54.88         1.77 o                         
   4  -5   9         33.19         23.12         1.75 o                         
   5  -5   9         22.06         18.10         4.14 o                         
  -6  -4   9        103.33        108.25         4.15 o                         
  -5  -4   9         47.48         43.63         2.40 o                         
  -4  -4   9          2.56          2.35         0.54 o                         
  -3  -4   9        190.89        185.02         3.07 o                         
  -2  -4   9        372.88        353.92         5.09 o                         
  -1  -4   9        130.59        139.98         2.39 o                         
   0  -4   9          2.37          3.62         0.64 o                         
   1  -4   9          5.42          3.45         0.68 o                         
   2  -4   9         97.20        103.63         2.54 o                         
   3  -4   9        185.37        186.08         3.85 o                         
   4  -4   9         15.60         13.46         2.29 o                         
   5  -4   9          0.21         -0.22         0.87 o                         
   6  -4   9          0.52         -0.44         1.09 o                         
  -6  -3   9         44.85         44.72         2.62 o                         
  -5  -3   9         16.18         15.27         1.53 o                         
  -4  -3   9        192.91        203.15         5.90 o                         
  -3  -3   9          0.98          1.79         0.86 o                         
  -2  -3   9        280.98        265.46         4.00 o                         
  -1  -3   9        809.52        807.49        10.58 o                         
   0  -3   9        387.04        377.21         4.42 o                         
   1  -3   9        702.86        665.70         8.69 o                         
   2  -3   9          0.00          0.98         0.62 o                         
   3  -3   9         87.45         85.61         2.14 o                         
   4  -3   9        149.07        143.48         3.23 o                         
   5  -3   9         34.34         27.06         1.39 o                         
   6  -3   9         10.05          9.81         1.53 o                         
  -6  -2   9          9.52         10.69         1.53 o                         
  -5  -2   9          3.38          1.31         0.87 o                         
  -4  -2   9        105.51        107.61         3.71 o                         
  -3  -2   9        128.42        135.47         2.44 o                         
  -2  -2   9          0.08          0.06         0.43 o                         
  -1  -2   9       1079.04       1094.23        11.93 o                         
   0  -2   9        752.56        750.25         8.29 o                         
   1  -2   9         81.17         79.06         1.24 o                         
   2  -2   9         54.32         69.34         1.46 o                         
   3  -2   9        496.36        492.58         8.35 o                         
   4  -2   9         71.15         74.09         4.91 o                         
   5  -2   9        206.97        203.71         4.23 o                         
   6  -2   9        162.21        178.18         5.24 o                         
   7  -2   9          0.44          0.22         1.09 o                         
  -6  -1   9          0.14          0.65         1.09 o                         
  -5  -1   9         31.26         35.34         2.18 o                         
  -4  -1   9        106.60         96.70         3.49 o                         
  -3  -1   9        137.93        139.76         4.15 o                         
  -2  -1   9          0.72          0.84         0.37 o                         
  -1  -1   9         71.49         66.80         1.16 o                         
   0  -1   9        570.00        617.79         6.93 o                         
   1  -1   9        593.72        634.44         7.58 o                         
   2  -1   9         35.76         43.11         1.07 o                         
   3  -1   9       1495.44       1549.60        19.46 o                         
   4  -1   9         31.83         29.45         1.30 o                         
   5  -1   9          0.21          0.22         0.87 o                         
   6  -1   9          0.00          1.31         0.87 o                         
   7  -1   9          0.49         -0.22         1.09 o                         
  -6   0   9          5.37          5.02         1.31 o                         
  -5   0   9         16.70         21.37         1.74 o                         
  -4   0   9         97.94         93.41         3.27 o                         
  -3   0   9          4.21          5.00         0.68 o                         
  -2   0   9          6.69          6.88         0.54 o                         
  -1   0   9         71.78         63.33         1.14 o                         
   0   0   9          1.52          3.26         0.44 o                         
   1   0   9          0.54          1.34         0.35 o                         
   2   0   9         81.43         79.55         1.24 o                         
   3   0   9         16.79         17.88         1.54 o                         
   4   0   9         61.17         61.08         1.40 o                         
   5   0   9        514.99        525.89        12.27 o                         
   6   0   9         89.15         95.81         3.27 o                         
   7   0   9         11.85         11.34         1.53 o                         
  -5   1   9         20.05         21.81         1.96 o                         
  -4   1   9          5.39          5.67         1.09 o                         
  -3   1   9       1616.24       1527.11        23.08 o                         
  -2   1   9          2.01          1.99         0.55 o                         
  -1   1   9         27.44         24.69         0.73 o                         
   0   1   9         47.23         52.36         1.01 o                         
   1   1   9       1458.41       1498.18        16.13 o                         
   2   1   9        350.45        346.58         4.07 o                         
   3   1   9        121.60        118.35         1.88 o                         
   4   1   9         37.15         40.12         1.64 o                         
   5   1   9         51.44         53.44         1.68 o                         
   6   1   9         30.72         26.39         1.75 o                         
  -5   2   9         10.40          9.81         1.53 o                         
  -4   2   9          0.26          1.09         0.62 o                         
  -3   2   9         99.28        107.30         2.47 o                         
  -2   2   9          7.23          7.50         1.20 o                         
  -1   2   9        348.97        340.14         4.67 o                         
   0   2   9        463.36        453.28         5.23 o                         
   1   2   9        917.22        914.10        10.02 o                         
   2   2   9        128.99        110.34         1.80 o                         
   3   2   9        253.87        259.53         3.58 o                         
   4   2   9         69.54         69.78         3.16 o                         
   5   2   9        265.48        248.58         6.56 o                         
   6   2   9         38.44         37.08         2.18 o                         
   7   2   9         19.59         19.63         1.74 o                         
   8   2   9         14.57         18.32         1.96 o                         
  -5   3   9          6.06          4.80         1.31 o                         
  -4   3   9        111.01        124.21         2.93 o                         
  -3   3   9          3.76          4.81         1.85 o                         
  -2   3   9          1.27          1.09         0.65 o                         
  -1   3   9         11.54         16.00         0.99 o                         
   0   3   9          6.57          6.44         0.87 o                         
   1   3   9         21.88         27.62         0.83 o                         
   2   3   9       1659.22       1718.84        20.96 o                         
   3   3   9        130.13        142.34         2.77 o                         
   4   3   9          2.39          2.76         0.52 o                         
   5   3   9        195.21        199.25         5.46 o                         
   6   3   9          0.19         -0.65         0.87 o                         
   7   3   9          7.71          8.07         1.31 o                         
   8   3   9         23.14         30.97         2.18 o                         
  -4   4   9         12.32         16.73         1.15 o                         
  -3   4   9         34.25         37.10         1.54 o                         
  -2   4   9        156.85        156.81         3.24 o                         
  -1   4   9          0.25         -0.65         0.87 o                         
   0   4   9        790.69        837.97        13.06 o                         
   1   4   9        232.75        242.89         4.48 o                         
   2   4   9          1.74         -0.11         0.46 o                         
   3   4   9         19.99         16.60         0.93 o                         
   4   4   9          0.60         -0.22         0.65 o                         
   5   4   9         15.13         18.76         1.53 o                         
   6   4   9         29.83         30.97         1.96 o                         
   7   4   9         53.25         68.29         3.05 o                         
   8   4   9          0.20         -1.09         0.87 o                         
  -4   5   9          5.07          4.22         0.84 o                         
  -3   5   9          0.07         -0.44         0.87 o                         
  -2   5   9        588.57        592.66         9.69 o                         
  -1   5   9         49.54         44.63         1.54 o                         
   0   5   9         11.85         11.50         0.84 o                         
   1   5   9        236.03        239.63         4.33 o                         
   2   5   9        160.06        160.35         3.16 o                         
   3   5   9         29.53         29.36         1.15 o                         
   4   5   9          0.65         -0.22         0.52 o                         
   5   5   9         25.75         27.70         1.75 o                         
   6   5   9         16.92         14.83         1.53 o                         
   7   5   9          0.00         -0.87         0.87 o                         
   8   5   9         38.45         36.43         2.40 o                         
  -3   6   9          4.06          2.62         0.77 o                         
  -2   6   9          0.45          0.29         0.68 o                         
  -1   6   9          2.91          2.08         0.87 o                         
   0   6   9        739.93        739.27        11.72 o                         
   1   6   9         22.32         22.34         1.15 o                         
   2   6   9        546.99        512.49        10.09 o                         
   3   6   9          2.10          3.19         0.68 o                         
   4   6   9        183.64        193.23         3.71 o                         
   5   6   9        388.62        378.88         7.33 o                         
   6   6   9        100.74         98.22         3.49 o                         
   7   6   9          8.27          5.67         1.31 o                         
   8   6   9         37.57         50.61         2.84 o                         
  -3   7   9         37.60         43.31         1.77 o                         
  -2   7   9         21.20         23.77         1.30 o                         
  -1   7   9         17.98         19.85         1.23 o                         
   0   7   9         76.71         66.25         1.92 o                         
   1   7   9         79.26         82.55         2.18 o                         
   2   7   9         46.93         51.87         1.70 o                         
   3   7   9        127.70        121.74         2.70 o                         
   4   7   9        147.30        146.09         3.09 o                         
   5   7   9          9.24         10.47         0.93 o                         
   6   7   9          0.24          0.44         0.87 o                         
   7   7   9         13.43         15.05         1.74 o                         
  -2   8   9         94.66         94.88         2.62 o                         
  -1   8   9         26.18         27.88         1.46 o                         
   0   8   9        184.13        190.07         3.94 o                         
   1   8   9         94.10        103.82         2.95 o                         
   2   8   9        222.02        219.86         5.35 o                         
   3   8   9         28.14         31.53         1.39 o                         
   4   8   9         21.51         23.56         1.23 o                         
   5   8   9        149.48        161.00         3.47 o                         
   6   8   9          0.00         -0.44         0.87 o                         
   7   8   9          1.73          2.18         1.09 o                         
  -1   9   9        220.41        223.74         6.23 o                         
   0   9   9          2.31          2.07         0.77 o                         
   1   9   9          6.14          6.76         0.84 o                         
   2   9   9          9.68          9.92         0.93 o                         
   3   9   9         26.44         23.91         1.23 o                         
   4   9   9        368.22        361.16         6.49 o                         
   5   9   9         26.06         24.33         1.23 o                         
   6   9   9         83.15         75.72         3.05 o                         
   7   9   9         66.85         68.73         3.05 o                         
   0  10   9         69.59         73.25         2.23 o                         
   1  10   9        155.92        163.76         3.71 o                         
   2  10   9        155.65        159.91         3.63 o                         
   3  10   9         67.79         72.30         1.80 o                         
   4  10   9         51.00         53.39         1.92 o                         
   5  10   9         10.66         13.68         1.15 o                         
   6  10   9         16.06         16.36         1.74 o                         
   1  11   9          0.04         -0.29         0.68 o                         
   2  11   9          1.28          0.87         0.87 o                         
   3  11   9          0.11         -0.41         0.68 o                         
   4  11   9         16.18         17.00         1.04 o                         
   5  11   9          7.82          8.83         0.92 o                         
  -3 -10  10          3.16          2.60         0.89 o                         
  -2 -10  10         13.53         12.83         2.51 o                         
  -1 -10  10         12.79         11.73         1.15 o                         
   0 -10  10         66.97         70.49         2.95 o                         
   1 -10  10          1.59          3.03         0.84 o                         
  -4  -9  10         33.50         33.06         1.70 o                         
  -3  -9  10          0.40          0.02         0.68 o                         
  -2  -9  10          1.09          1.13         0.73 o                         
  -1  -9  10        133.07        125.74         3.16 o                         
   0  -9  10         16.10         18.55         1.30 o                         
   1  -9  10          0.55          0.22         0.68 o                         
   2  -9  10          5.85          5.89         1.85 o                         
  -4  -8  10          1.78          0.83         0.66 o                         
  -3  -8  10         38.42         37.10         1.70 o                         
  -2  -8  10         50.26         44.87         1.77 o                         
  -1  -8  10          2.20          2.90         0.68 o                         
   0  -8  10         10.22          9.11         0.99 o                         
   1  -8  10         57.36         60.87         2.08 o                         
   2  -8  10         28.87         31.29         1.46 o                         
   3  -8  10          0.00          0.22         0.62 o                         
  -5  -7  10         36.59         33.97         2.04 o                         
  -4  -7  10         23.90         25.77         1.34 o                         
  -3  -7  10         22.29         20.25         1.01 o                         
  -2  -7  10          2.68          1.99         0.68 o                         
  -1  -7  10        672.13        615.59        10.62 o                         
   0  -7  10          0.89          1.24         0.68 o                         
   1  -7  10          5.04          2.90         0.68 o                         
   2  -7  10        168.23        171.39         3.85 o                         
   3  -7  10         17.55         21.08         1.31 o                         
   4  -7  10          1.47          0.92         0.68 o                         
  -5  -6  10          3.44          3.05         1.31 o                         
  -4  -6  10         57.00         58.57         1.68 o                         
  -3  -6  10          9.24          7.91         0.76 o                         
  -2  -6  10         23.56         24.50         2.33 o                         
  -1  -6  10          2.80          3.38         0.90 o                         
   0  -6  10        221.24        218.39         5.14 o                         
   1  -6  10       1289.93       1304.62        24.16 o                         
   2  -6  10         25.65         22.15         1.23 o                         
   3  -6  10        188.61        191.96        10.16 o                         
   4  -6  10          1.89          0.48         0.68 o                         
   5  -6  10         42.99         47.34         2.62 o                         
  -5  -5  10         21.11         19.19         1.96 o                         
  -4  -5  10         62.35         59.66         1.63 o                         
  -3  -5  10         31.35         29.79         1.13 o                         
  -2  -5  10        102.07        101.53         2.05 o                         
  -1  -5  10         75.73         77.25         1.67 o                         
   0  -5  10         70.28         70.82         2.08 o                         
   1  -5  10        229.28        219.62         4.40 o                         
   2  -5  10          0.07          1.41         1.09 o                         
   3  -5  10        280.40        301.74        10.38 o                         
   4  -5  10        183.69        156.89        26.64 o                         
   5  -5  10        261.06        144.43         5.24 o                         
  -5  -4  10         11.55         11.12         1.53 o                         
  -4  -4  10          4.69          3.83         1.20 o                         
  -3  -4  10         67.56         61.26         1.55 o                         
  -2  -4  10         20.67         21.27         0.96 o                         
  -1  -4  10         58.35         59.29         1.41 o                         
   0  -4  10         94.93         97.47         1.83 o                         
   1  -4  10          2.47          3.87         0.71 o                         
   2  -4  10         35.83         35.13         2.95 o                         
   3  -4  10         93.42         99.10         2.54 o                         
   4  -4  10          1.79          1.26         0.68 o                         
   5  -4  10        216.44        187.70        23.15 o                         
   6  -4  10        101.63         97.99         3.71 o                         
  -5  -3  10         43.51         40.58         2.40 o                         
  -4  -3  10          0.50          0.65         0.87 o                         
  -3  -3  10          2.29          3.15         0.63 o                         
  -2  -3  10        139.50        138.96         2.48 o                         
  -1  -3  10        135.50        124.00         3.34 o                         
   0  -3  10        477.66        452.88         5.21 o                         
   1  -3  10         40.48         38.53         1.09 o                         
   2  -3  10         22.80         23.49         0.92 o                         
   3  -3  10          0.99          0.76         0.62 o                         
   4  -3  10         18.45         19.80         1.74 o                         
   5  -3  10          0.22          0.19         0.68 o                         
   6  -3  10        159.02        180.34         5.46 o                         
  -5  -2  10         34.84         30.97         1.96 o                         
  -4  -2  10          9.09          8.94         1.31 o                         
  -3  -2  10        268.75        270.04         4.16 o                         
  -2  -2  10         39.10         40.05         1.12 o                         
  -1  -2  10        681.24        685.92         7.72 o                         
   0  -2  10          1.43          4.39         0.40 o                         
   1  -2  10         15.96         15.80         0.57 o                         
   2  -2  10       1316.66       1267.06        16.09 o                         
   3  -2  10         62.23         64.28         1.83 o                         
   4  -2  10        151.51        162.75         4.70 o                         
   5  -2  10        114.88        113.63         3.17 o                         
   6  -2  10         79.78         80.52         3.27 o                         
  -5  -1  10          0.07         -0.44         1.09 o                         
  -4  -1  10        147.78        141.92         4.59 o                         
  -3  -1  10        221.62        207.37         5.68 o                         
  -2  -1  10         27.45         32.12         1.19 o                         
  -1  -1  10         16.85         16.33         0.82 o                         
   0  -1  10        496.74        517.61         5.91 o                         
   1  -1  10       1124.41       1222.25        18.25 o                         
   2  -1  10        663.51        650.14         8.52 o                         
   3  -1  10        480.96        490.73         6.69 o                         
   4  -1  10        391.34        381.92         6.79 o                         
   5  -1  10        198.51        189.62         5.24 o                         
   6  -1  10        150.76        164.19         5.02 o                         
   7  -1  10         21.53         21.37         1.74 o                         
  -5   0  10         15.72         17.67         1.74 o                         
  -4   0  10          0.93          2.62         1.09 o                         
  -3   0  10         28.48         28.58         1.75 o                         
  -2   0  10        469.17        468.05         6.32 o                         
  -1   0  10         19.43         20.65         0.75 o                         
   0   0  10          3.95          4.89         0.44 o                         
   1   0  10         83.27         96.80         1.49 o                         
   2   0  10         30.45         27.98         2.25 o                         
   3   0  10        109.13         99.33         2.01 o                         
   4   0  10       1314.06       1332.78        16.92 o                         
   5   0  10         33.21         28.09         1.31 o                         
   6   0  10         11.60         13.74         1.31 o                         
  -5   1  10          4.64          6.32         1.53 o                         
  -4   1  10         62.74         70.91         3.05 o                         
  -3   1  10        505.28        488.22         8.13 o                         
  -2   1  10         10.53          7.56         0.77 o                         
  -1   1  10         22.24         23.73         0.79 o                         
   0   1  10         80.18         73.03         1.28 o                         
   1   1  10        333.47        358.72         4.26 o                         
   2   1  10         27.42         28.55         1.74 o                         
   3   1  10        639.65        592.12         7.84 o                         
   4   1  10          6.25          5.45         0.68 o                         
   5   1  10        149.80        140.33         2.92 o                         
   6   1  10         84.26         91.44         3.49 o                         
   7   1  10        146.87        152.17         5.02 o                         
  -5   2  10          1.64          4.58         1.31 o                         
  -4   2  10          4.10          3.49         1.09 o                         
  -3   2  10         41.86         42.00         1.54 o                         
  -2   2  10        346.33        343.24         5.95 o                         
  -1   2  10        255.19        271.79         3.95 o                         
   0   2  10        899.78        890.62         9.90 o                         
   1   2  10         24.47         28.88         1.16 o                         
   2   2  10        167.82        158.72         3.01 o                         
   3   2  10        625.49        608.63         7.77 o                         
   4   2  10         84.42         82.50         3.06 o                         
   5   2  10        973.50        966.75        21.12 o                         
   6   2  10         46.65         50.18         2.40 o                         
   7   2  10        177.71        189.33         5.90 o                         
  -4   3  10          0.18         -0.56         0.87 o                         
  -3   3  10         29.41         27.94         1.39 o                         
  -2   3  10         24.36         22.59         1.96 o                         
  -1   3  10         33.15         30.76         1.23 o                         
   0   3  10          0.04         -0.11         0.62 o                         
   1   3  10        562.80        547.10         7.14 o                         
   2   3  10         52.55         41.62         4.36 o                         
   3   3  10        480.39        476.57         7.67 o                         
   4   3  10        856.56        852.43        18.69 o                         
   5   3  10        116.41        108.72         3.71 o                         
   6   3  10         74.34         89.90         3.49 o                         
   7   3  10          8.49         10.03         1.53 o                         
  -4   4  10         11.00         10.54         1.08 o                         
  -3   4  10         11.19         10.07         1.74 o                         
  -2   4  10          3.38          1.31         0.62 o                         
  -1   4  10          9.68          9.86         0.84 o                         
   0   4  10        119.37        106.99         2.47 o                         
   1   4  10        150.04        152.90         3.09 o                         
   2   4  10        430.28        400.38         6.66 o                         
   3   4  10         75.56         69.69         2.40 o                         
   4   4  10          0.04         -0.62         0.52 o                         
   5   4  10        631.04        605.98        13.82 o                         
   6   4  10         21.96         18.98         1.74 o                         
   7   4  10          0.45          1.74         1.09 o                         
  -4   5  10         33.35         29.50         1.46 o                         
  -3   5  10          3.35          3.33         1.20 o                         
  -2   5  10          0.01          0.33         0.62 o                         
  -1   5  10         50.72         48.44         1.70 o                         
   0   5  10        129.34        134.84         2.93 o                         
   1   5  10        342.76        362.06         6.19 o                         
   2   5  10          7.90         11.81         0.84 o                         
   3   5  10         61.37         56.31         1.70 o                         
   4   5  10         42.53         47.79         1.54 o                         
   5   5  10         55.81         52.80         2.40 o                         
   6   5  10        123.92        138.84         4.58 o                         
   7   5  10         44.20         42.76         2.40 o                         
  -3   6  10         28.96         31.00         1.54 o                         
  -2   6  10         18.22         21.41         1.30 o                         
  -1   6  10         20.64         17.46         1.08 o                         
   0   6  10         71.79         80.74         2.16 o                         
   1   6  10         12.27         13.14         0.93 o                         
   2   6  10         86.74         85.15         2.16 o                         
   3   6  10        697.54        688.86        17.23 o                         
   4   6  10        623.88        624.79        10.16 o                         
   5   6  10          2.19          1.85         0.62 o                         
   6   6  10        187.08        198.75         5.68 o                         
   7   6  10         42.05         50.17         2.62 o                         
  -2   7  10          0.39         -0.44         0.65 o                         
  -1   7  10          3.79          2.18         0.87 o                         
   0   7  10         21.69         22.80         1.23 o                         
   1   7  10          1.59          1.53         0.62 o                         
   2   7  10        210.62        210.87         4.09 o                         
   3   7  10         39.38         42.56         1.54 o                         
   4   7  10         24.09         24.00         1.23 o                         
   5   7  10          3.95          2.28         0.68 o                         
   6   7  10        224.12        238.12         6.55 o                         
   7   7  10        100.95        109.12         3.93 o                         
  -2   8  10         71.20         75.40         2.39 o                         
  -1   8  10          0.00          0.82         0.68 o                         
   0   8  10          8.88          8.08         0.93 o                         
   1   8  10         27.65         31.86         1.39 o                         
   2   8  10        140.50        142.61         3.16 o                         
   3   8  10          0.71          0.22         0.62 o                         
   4   8  10        375.62        363.55         6.49 o                         
   5   8  10         71.63         75.84         2.84 o                         
   6   8  10        150.61        157.63         5.02 o                         
   7   8  10          0.01          0.65         1.09 o                         
  -1   9  10          3.77          3.54         0.93 o                         
   0   9  10          1.60          0.65         1.09 o                         
   1   9  10        384.75        397.01         7.04 o                         
   2   9  10         99.87        110.08         3.06 o                         
   3   9  10          9.40         10.41         1.09 o                         
   4   9  10         10.39         11.18         1.20 o                         
   5   9  10        140.54        137.16         3.23 o                         
   6   9  10          3.68          5.45         1.31 o                         
   0  10  10         77.57         84.98         2.54 o                         
   1  10  10          0.23          0.11         0.77 o                         
   2  10  10         78.95         89.48         2.54 o                         
   3  10  10        122.95        135.38         4.47 o                         
   4  10  10          7.97          8.46         0.99 o                         
   5  10  10         69.26         72.68         2.73 o                         
   6  10  10          9.03         10.03         1.53 o                         
   2  11  10         37.05         38.02         1.70 o                         
   3  11  10        148.55        149.73         4.37 o                         
   4  11  10         79.87         92.26         2.21 o                         
  -1 -10  11          0.02          0.44         0.87 o                         
  -3  -9  11         27.20         26.41         1.54 o                         
  -2  -9  11         78.66         79.81         2.54 o                         
  -1  -9  11         28.80         30.87         1.54 o                         
   0  -9  11        116.26        119.52         3.16 o                         
   1  -9  11         18.92         20.62         1.46 o                         
  -4  -8  11          0.67         -0.12         0.75 o                         
  -3  -8  11          0.46         -0.28         0.54 o                         
  -2  -8  11          6.70          6.91         0.93 o                         
  -1  -8  11         42.80         44.75         1.77 o                         
   0  -8  11        208.39        219.29         6.12 o                         
   1  -8  11         25.02         25.96         2.40 o                         
   2  -8  11          1.19          0.12         0.68 o                         
   3  -8  11         38.01         41.69         1.85 o                         
  -4  -7  11          5.89          8.29         0.88 o                         
  -3  -7  11         92.81         82.23         1.97 o                         
  -2  -7  11         22.40         22.48         1.39 o                         
  -1  -7  11         65.06         63.41         2.08 o                         
   0  -7  11        171.63        182.08         4.09 o                         
   1  -7  11        166.25        161.42         7.10 o                         
   2  -7  11        152.60        154.25         3.70 o                         
   3  -7  11         57.93         61.23         2.16 o                         
   4  -7  11         56.08         66.04         4.36 o                         
  -5  -6  11         14.46         17.45         1.96 o                         
  -4  -6  11        134.46        133.36         2.69 o                         
  -3  -6  11         21.03         21.83         1.04 o                         
  -2  -6  11         86.16         73.76         1.75 o                         
  -1  -6  11        470.45        438.19         8.54 o                         
   0  -6  11          0.20          0.56         0.87 o                         
   1  -6  11          0.56          0.33         0.62 o                         
   2  -6  11         20.08         22.47         1.23 o                         
   3  -6  11          2.25          4.37         0.77 o                         
   4  -6  11          2.27          3.70         0.87 o                         
  -5  -5  11          0.00          0.22         1.09 o                         
  -4  -5  11          0.58          0.87         0.63 o                         
  -3  -5  11        393.33        400.82         5.98 o                         
  -2  -5  11         51.43         52.18         1.65 o                         
  -1  -5  11        197.31        189.93         3.14 o                         
   0  -5  11         89.98         75.19         2.16 o                         
   1  -5  11        176.23        179.71         3.85 o                         
   2  -5  11        438.50        408.35         7.34 o                         
   3  -5  11          1.33          1.48         1.42 o                         
   4  -5  11          3.27          2.07         0.77 o                         
   5  -5  11         44.13         27.70         2.18 o                         
  -5  -4  11          4.96          6.11         1.31 o                         
  -4  -4  11         25.51         23.56         1.96 o                         
  -3  -4  11        233.57        243.06         3.95 o                         
  -2  -4  11        347.78        354.87         5.22 o                         
  -1  -4  11         30.73         33.72         1.52 o                         
   0  -4  11        217.47        195.62         4.01 o                         
   1  -4  11       1143.79       1191.81        15.23 o                         
   2  -4  11          1.63          2.70         0.50 o                         
   3  -4  11        118.33        118.65         2.92 o                         
   4  -4  11        172.28        156.52         3.54 o                         
   5  -4  11         18.92         16.74         1.23 o                         
  -5  -3  11          9.02          7.41         1.31 o                         
  -4  -3  11        109.69        113.28         3.93 o                         
  -3  -3  11          0.31          0.65         0.93 o                         
  -2  -3  11         18.52         16.81         0.92 o                         
  -1  -3  11        395.61        407.35         5.80 o                         
   0  -3  11         40.16         41.46         1.12 o                         
   1  -3  11        280.89        290.61         4.28 o                         
   2  -3  11       1379.95       1349.15        17.18 o                         
   3  -3  11         19.25         21.35         1.15 o                         
   4  -3  11        163.22        163.43         3.61 o                         
   5  -3  11          9.88         11.79         1.08 o                         
   6  -3  11          4.47          4.58         1.31 o                         
  -5  -2  11         30.77         30.32         2.18 o                         
  -4  -2  11         85.81         89.47         3.49 o                         
  -3  -2  11         94.72         88.92         2.39 o                         
  -2  -2  11         45.71         44.95         1.30 o                         
  -1  -2  11          3.32          3.23         0.50 o                         
   0  -2  11        294.53        288.07         3.57 o                         
   1  -2  11        500.56        512.92         6.94 o                         
   2  -2  11         93.54         92.39         1.84 o                         
   3  -2  11        746.97        784.79        10.41 o                         
   4  -2  11         64.02         57.80         1.83 o                         
   5  -2  11         12.20         12.90         1.08 o                         
   6  -2  11        329.31        341.70         8.74 o                         
  -5  -1  11         14.06         12.00         1.53 o                         
  -4  -1  11          0.03         -0.44         1.09 o                         
  -3  -1  11          0.77          0.00         0.87 o                         
  -2  -1  11        771.90        786.10        10.43 o                         
  -1  -1  11         45.49         45.56         1.03 o                         
   0  -1  11         81.30         71.89         1.27 o                         
   1  -1  11          6.57          3.97         0.45 o                         
   2  -1  11        216.42        221.68         3.39 o                         
   3  -1  11        191.72        186.96         3.01 o                         
   4  -1  11        101.76        107.01         2.13 o                         
   5  -1  11        156.63        174.91         5.02 o                         
   6  -1  11          3.87          8.07         1.31 o                         
   7  -1  11          1.34          2.83         1.31 o                         
  -5   0  11         11.16          8.07         1.53 o                         
  -4   0  11         50.16         44.94         2.40 o                         
  -3   0  11        137.89        133.40         4.15 o                         
  -2   0  11        105.77        107.40         3.49 o                         
  -1   0  11        137.98        140.58         2.04 o                         
   0   0  11         84.17         88.45         1.47 o                         
   1   0  11        616.89        621.98         7.04 o                         
   2   0  11        709.10        708.28         9.27 o                         
   3   0  11         23.94         22.78         0.92 o                         
   4   0  11         14.09         15.67         0.83 o                         
   5   0  11        126.46        120.04         2.70 o                         
   6   0  11         90.43         95.53         2.84 o                         
   7   0  11         33.86         39.26         2.40 o                         
  -5   1  11          4.71          5.89         1.31 o                         
  -4   1  11          2.29          3.05         1.31 o                         
  -3   1  11          6.15          7.41         1.09 o                         
  -2   1  11         12.42         10.16         0.84 o                         
  -1   1  11        284.30        294.31         3.71 o                         
   0   1  11         66.36         62.46         1.17 o                         
   1   1  11        542.58        527.31         6.07 o                         
   2   1  11         11.28         10.12         0.66 o                         
   3   1  11        377.85        369.06         5.16 o                         
   4   1  11        107.11        113.60         2.46 o                         
   5   1  11          0.92          3.05         1.09 o                         
   6   1  11          7.56          4.14         1.09 o                         
   7   1  11          2.36          2.40         1.31 o                         
  -4   2  11        325.18        306.05         8.31 o                         
  -3   2  11         39.17         48.96         2.18 o                         
  -2   2  11        252.28        248.95         4.64 o                         
  -1   2  11          8.26          6.95         0.77 o                         
   0   2  11          0.04          0.16         0.37 o                         
   1   2  11          7.13          6.99         0.48 o                         
   2   2  11        229.82        222.97         3.94 o                         
   3   2  11       1329.50       1314.59        27.84 o                         
   4   2  11        327.43        321.34         8.09 o                         
   5   2  11         56.60         65.24         2.84 o                         
   6   2  11          2.64          1.74         1.09 o                         
   7   2  11          3.92          5.23         1.31 o                         
  -4   3  11         69.43         71.78         3.27 o                         
  -3   3  11         89.28         86.55         2.40 o                         
  -2   3  11         24.47         29.56         1.74 o                         
  -1   3  11        625.49        634.78        10.16 o                         
   0   3  11         50.50         51.29         1.61 o                         
   1   3  11         53.34         54.78         1.30 o                         
   2   3  11        262.62        150.65         4.15 o                         
   3   3  11         14.09         13.96         0.84 o                         
   4   3  11        790.13        739.92        16.48 o                         
   5   3  11         36.00         41.45         2.18 o                         
   6   3  11        146.10        133.62         4.37 o                         
   7   3  11        149.75        172.47         5.68 o                         
  -4   4  11          4.84          2.70         0.84 o                         
  -3   4  11         34.75         38.14         3.27 o                         
  -2   4  11         73.48         65.71         2.01 o                         
  -1   4  11        126.74        130.46         3.93 o                         
   0   4  11        564.20        588.75         9.53 o                         
   1   4  11        852.18        843.03        13.21 o                         
   2   4  11        234.89        196.92        24.04 o                         
   3   4  11        257.64        244.89         4.40 o                         
   4   4  11        154.20        142.61         4.37 o                         
   5   4  11         10.87         13.52         1.53 o                         
   6   4  11        122.90        119.84         4.15 o                         
   7   4  11         45.70         45.37         2.62 o                         
  -3   5  11         11.78         11.01         1.08 o                         
  -2   5  11          1.57         -0.33         0.62 o                         
  -1   5  11          7.62          6.19         0.98 o                         
   0   5  11        138.87        148.38         3.24 o                         
   1   5  11        601.08        594.86        14.25 o                         
   2   5  11        145.59        131.49        10.26 o                         
   3   5  11         59.57         55.07         2.18 o                         
   4   5  11        800.14        805.07        12.66 o                         
   5   5  11          2.10          3.27         1.09 o                         
   6   5  11        161.10        161.80         5.02 o                         
   7   5  11          0.66          1.09         1.09 o                         
  -3   6  11          6.00          4.54         0.84 o                         
  -2   6  11         13.17         15.23         1.74 o                         
  -1   6  11         70.63         68.19         2.01 o                         
   0   6  11         40.93         44.43         1.61 o                         
   1   6  11         51.22         46.16         1.61 o                         
   2   6  11         34.44         34.90         1.39 o                         
   3   6  11        612.09        596.72        18.53 o                         
   4   6  11        462.96        461.61         7.82 o                         
   5   6  11         54.74         55.42         2.62 o                         
   6   6  11         73.89         74.19         3.05 o                         
   7   6  11          2.75          1.96         1.09 o                         
  -2   7  11          1.68          1.42         0.77 o                         
  -1   7  11          9.56         14.55         1.15 o                         
   0   7  11         21.61         24.40         1.42 o                         
   1   7  11        116.44        111.40         2.70 o                         
   2   7  11         22.30         20.70         1.15 o                         
   3   7  11        223.06        217.55         5.46 o                         
   4   7  11          0.32          0.34         0.68 o                         
   5   7  11         14.25         13.54         1.08 o                         
   6   7  11         89.52         95.58         3.71 o                         
   7   7  11         32.25         37.52         2.40 o                         
  -1   8  11         22.15         27.24         1.46 o                         
   0   8  11         14.31         16.91         1.23 o                         
   1   8  11         37.46         41.24         1.70 o                         
   2   8  11         28.61         31.39         1.64 o                         
   3   8  11        110.85        106.11         3.60 o                         
   4   8  11        158.50        151.22         6.55 o                         
   5   8  11         15.35         15.49         1.08 o                         
   6   8  11         12.79         11.78         1.53 o                         
   0   9  11         16.79         17.06         1.64 o                         
   1   9  11        105.82        106.57         4.26 o                         
   2   9  11          0.38          1.09         1.53 o                         
   3   9  11         83.20         82.17         2.31 o                         
   4   9  11          9.91         11.64         2.18 o                         
   5   9  11          1.26          1.31         0.68 o                         
   6   9  11         28.17         25.96         1.96 o                         
   1  10  11          0.44          1.96         0.84 o                         
   2  10  11          4.71          3.31         1.53 o                         
   3  10  11          0.38          0.65         0.77 o                         
   4  10  11         22.57         25.63         1.39 o                         
   5  10  11         34.55         36.23         1.70 o                         
  -2  -9  12         28.21         27.05         1.54 o                         
  -1  -9  12         19.63         21.54         1.46 o                         
   0  -9  12         37.08         41.77         1.85 o                         
  -3  -8  12         12.91         13.41         1.23 o                         
  -2  -8  12         33.89         31.85         1.61 o                         
  -1  -8  12         10.60         13.25         1.15 o                         
   0  -8  12         10.48         11.49         1.31 o                         
   1  -8  12         33.68         33.74         1.61 o                         
   2  -8  12         22.86         25.24         1.46 o                         
  -4  -7  12         32.68         33.58         1.34 o                         
  -3  -7  12         31.93         32.29         1.30 o                         
  -2  -7  12          0.11         -0.02         0.68 o                         
  -1  -7  12         18.43         15.95         1.15 o                         
   0  -7  12         25.67         26.22         2.62 o                         
   1  -7  12         28.07         32.86         2.18 o                         
   2  -7  12         75.75         77.24         2.39 o                         
   3  -7  12         32.22         35.88         1.61 o                         
  -4  -6  12          0.01         -0.23         0.66 o                         
  -3  -6  12         11.69          9.39         0.83 o                         
  -2  -6  12         27.32         26.65         1.46 o                         
  -1  -6  12         63.55         68.32         2.16 o                         
   0  -6  12         71.38         72.26         3.38 o                         
   1  -6  12        142.82        150.65         4.48 o                         
   2  -6  12          9.78          7.85         0.99 o                         
   3  -6  12          0.24          0.98         0.77 o                         
   4  -6  12        111.27        119.07         3.23 o                         
  -4  -5  12          0.24         -1.02         0.68 o                         
  -3  -5  12         48.01         47.34         1.47 o                         
  -2  -5  12         10.98         10.45         0.76 o                         
  -1  -5  12          0.82          0.68         0.76 o                         
   0  -5  12        252.98        239.93         4.78 o                         
   1  -5  12        132.95        137.22         3.23 o                         
   2  -5  12        126.18        133.24         3.23 o                         
   3  -5  12         13.93         13.70         1.08 o                         
   4  -5  12        101.97        112.59         3.60 o                         
   5  -5  12          0.02         -0.10         0.87 o                         
  -4  -4  12         72.15         70.69         3.05 o                         
  -3  -4  12         65.47         67.16         1.72 o                         
  -2  -4  12         28.07         27.25         1.09 o                         
  -1  -4  12         14.77         17.40         0.97 o                         
   0  -4  12          7.95          6.76         0.77 o                         
   1  -4  12         44.73         39.49         1.61 o                         
   2  -4  12         54.60         56.62         1.47 o                         
   3  -4  12         17.01         16.17         1.15 o                         
   4  -4  12         48.69         53.65         1.92 o                         
   5  -4  12         23.87         18.86         4.36 o                         
  -4  -3  12         16.26         16.14         1.74 o                         
  -3  -3  12         52.43         54.40         2.40 o                         
  -2  -3  12        165.40        171.54         2.93 o                         
  -1  -3  12          2.84          2.24         0.54 o                         
   0  -3  12        272.12        261.86         5.02 o                         
   1  -3  12         11.61         10.91         0.71 o                         
   2  -3  12          6.06          8.17         0.71 o                         
   3  -3  12         30.46         25.01         1.22 o                         
   4  -3  12        178.19        168.50         3.76 o                         
   5  -3  12         62.30         55.04         3.49 o                         
   6  -3  12          8.86          9.38         1.53 o                         
  -4  -2  12          6.57          4.80         1.31 o                         
  -3  -2  12        203.83        205.55         5.90 o                         
  -2  -2  12          4.76          6.05         0.66 o                         
  -1  -2  12        542.45        549.52         7.54 o                         
   0  -2  12          4.66          5.28         0.89 o                         
   1  -2  12         29.39         29.24         1.04 o                         
   2  -2  12        210.86        197.72         3.18 o                         
   3  -2  12         62.86         59.50         1.46 o                         
   4  -2  12        112.61        114.78         2.63 o                         
   5  -2  12        251.64        279.59         5.60 o                         
   6  -2  12         26.55         22.25         1.96 o                         
  -4  -1  12        106.34        103.01         3.93 o                         
  -3  -1  12         23.45         23.56         1.74 o                         
  -2  -1  12         55.68         49.98         1.61 o                         
  -1  -1  12         11.47         11.36         0.73 o                         
   0  -1  12        276.80        271.82         3.43 o                         
   1  -1  12        817.83        803.80        10.47 o                         
   2  -1  12        175.98        179.80         2.93 o                         
   3  -1  12        120.50        119.55         2.22 o                         
   4  -1  12         40.99         41.75         1.51 o                         
   5  -1  12         44.84         55.04         1.77 o                         
   6  -1  12         15.82         16.69         1.23 o                         
  -4   0  12         53.86         49.30         2.62 o                         
  -3   0  12         46.36         44.29         2.40 o                         
  -2   0  12          0.75          0.22         0.87 o                         
  -1   0  12        387.37        387.43         4.72 o                         
   0   0  12        168.75        165.48         2.34 o                         
   1   0  12        429.30        416.27         6.88 o                         
   2   0  12        251.67        226.98         3.52 o                         
   3   0  12         66.76         69.00         1.53 o                         
   4   0  12        778.72        757.62        10.11 o                         
   5   0  12         75.06         84.87         2.23 o                         
   6   0  12          2.55          3.71         1.09 o                         
  -4   1  12         30.66         29.01         2.18 o                         
  -3   1  12         68.30         77.68         3.05 o                         
  -2   1  12          9.52         11.56         1.31 o                         
  -1   1  12        282.74        288.88         4.45 o                         
   0   1  12         20.63         22.25         0.79 o                         
   1   1  12          8.93          9.77         0.69 o                         
   2   1  12        217.26        213.84         3.34 o                         
   3   1  12        322.82        311.35         4.52 o                         
   4   1  12         34.82         35.78         1.96 o                         
   5   1  12        361.31        334.88         8.53 o                         
   6   1  12        352.00        353.37         9.18 o                         
   7   1  12          0.32         -0.87         1.09 o                         
  -4   2  12         40.22         39.26         2.40 o                         
  -3   2  12          3.20          1.31         1.09 o                         
  -2   2  12         23.82         23.34         1.23 o                         
  -1   2  12        138.45        146.22         3.09 o                         
   0   2  12         62.67         60.70         1.25 o                         
   1   2  12       1100.85       1122.61        12.40 o                         
   2   2  12        615.38        311.29         7.46 o                         
   3   2  12        424.56        403.74         9.63 o                         
   4   2  12         59.63         50.84         2.40 o                         
   5   2  12         38.78         35.56         2.18 o                         
   6   2  12        186.76        186.94         5.68 o                         
   7   2  12          0.25         -0.44         1.09 o                         
  -3   3  12         14.12         12.22         1.20 o                         
  -2   3  12         18.15         21.18         1.23 o                         
  -1   3  12         15.67         14.21         0.99 o                         
   0   3  12         63.42         65.24         1.85 o                         
   1   3  12        298.68        311.32         6.34 o                         
   2   3  12        206.54        112.09         3.50 o                         
   3   3  12          1.30          0.87         0.87 o                         
   4   3  12        839.26        800.15        17.80 o                         
   5   3  12        139.35        140.82         4.58 o                         
   6   3  12        164.09        179.92         5.68 o                         
   7   3  12        206.31        241.34         7.21 o                         
  -3   4  12         14.76         14.89         1.42 o                         
  -2   4  12         43.21         43.88         3.16 o                         
  -1   4  12          4.43          3.97         0.77 o                         
   0   4  12        154.41        171.12         4.59 o                         
   1   4  12         52.17         57.10         1.70 o                         
   2   4  12        218.05        128.92         3.93 o                         
   3   4  12        138.06        126.55         2.70 o                         
   4   4  12         45.53         43.63         2.18 o                         
   5   4  12         80.89         80.96         3.27 o                         
   6   4  12          8.56         10.25         1.53 o                         
   7   4  12         32.21         28.57         2.18 o                         
  -3   5  12         38.64         41.51         1.77 o                         
  -2   5  12          0.15         -0.76         0.62 o                         
  -1   5  12         65.80         61.22         1.96 o                         
   0   5  12          1.41          1.89         0.68 o                         
   1   5  12        102.92        103.36         2.54 o                         
   2   5  12         23.40         19.77         1.15 o                         
   3   5  12        139.58        126.56         2.85 o                         
   4   5  12        191.90        189.60         5.46 o                         
   5   5  12          2.35          1.96         0.87 o                         
   6   5  12         67.65         68.51         3.05 o                         
   7   5  12        116.69        112.40         4.37 o                         
  -2   6  12         13.92         13.55         1.15 o                         
  -1   6  12         86.35         88.61         2.47 o                         
   0   6  12          3.41          0.73         0.68 o                         
   1   6  12         31.37         32.50         1.46 o                         
   2   6  12         33.64         30.77         1.30 o                         
   3   6  12        152.51        142.48         5.57 o                         
   4   6  12         10.24         11.99         1.53 o                         
   5   6  12        222.30        203.39         5.90 o                         
   6   6  12          0.23         -0.44         1.09 o                         
   7   6  12        269.75        308.08         8.52 o                         
  -1   7  12        125.16        127.75         4.91 o                         
   0   7  12          7.01          8.13         0.99 o                         
   1   7  12          0.49          1.28         0.68 o                         
   2   7  12          4.03          3.49         1.31 o                         
   3   7  12        101.59        104.87         2.62 o                         
   4   7  12         36.06         32.27         3.16 o                         
   5   7  12        181.06        181.26         5.46 o                         
   6   7  12          3.81          1.96         1.09 o                         
   0   8  12         22.11         24.81         1.96 o                         
   1   8  12        106.05        108.60         3.71 o                         
   2   8  12         12.13         14.30         1.31 o                         
   3   8  12         33.65         30.00         1.46 o                         
   4   8  12         71.41         76.34         2.23 o                         
   5   8  12          0.02         -0.11         0.62 o                         
   6   8  12          9.08         10.03         1.53 o                         
   1   9  12        199.23        202.94         4.70 o                         
   2   9  12        109.15        112.61         3.38 o                         
   3   9  12          9.19         11.78         1.08 o                         
   4   9  12        204.86        226.96         4.63 o                         
   5   9  12         71.42         71.25         2.31 o                         
   3  10  12        108.47        103.93         2.85 o                         
   4  10  12         56.02         59.37         2.08 o                         
  -2  -8  13          0.02          0.65         0.77 o                         
  -1  -8  13         14.64         17.76         1.39 o                         
   0  -8  13         19.20         19.69         1.39 o                         
   1  -8  13         60.79         59.24         2.16 o                         
  -3  -7  13          0.96          1.57         0.84 o                         
  -2  -7  13        167.04        168.29         3.93 o                         
  -1  -7  13         38.37         38.39         1.70 o                         
   0  -7  13         33.97         30.40         1.61 o                         
   1  -7  13          0.01         -0.34         0.68 o                         
   2  -7  13         57.45         58.62         2.08 o                         
  -3  -6  13         10.89         13.94         0.96 o                         
  -2  -6  13        229.79        231.56         4.94 o                         
  -1  -6  13        170.20        179.98         4.09 o                         
   0  -6  13        141.06        148.43         3.47 o                         
   1  -6  13          2.26          2.54         0.87 o                         
   2  -6  13        185.69        194.17         4.32 o                         
   3  -6  13          7.51         10.82         1.08 o                         
  -4  -5  13          9.62         10.49         1.08 o                         
  -3  -5  13         14.15         14.85         0.96 o                         
  -2  -5  13          7.83          5.13         0.93 o                         
  -1  -5  13         41.69         40.89         1.96 o                         
   0  -5  13        311.85        326.22         6.26 o                         
   1  -5  13         57.58         46.73         1.77 o                         
   2  -5  13         21.47         24.68         1.39 o                         
   3  -5  13        213.84        229.90         3.85 o                         
   4  -5  13         63.23         71.87         2.39 o                         
  -4  -4  13          7.28          8.94         1.31 o                         
  -3  -4  13         23.10         23.20         1.36 o                         
  -2  -4  13          1.72          0.58         0.54 o                         
  -1  -4  13         17.20         15.41         1.08 o                         
   0  -4  13        121.80        116.78         2.85 o                         
   1  -4  13          2.54          2.73         0.77 o                         
   2  -4  13          0.47          0.82         0.68 o                         
   3  -4  13        200.82        193.91         4.00 o                         
   4  -4  13        183.87        209.48         3.64 o                         
   5  -4  13          3.47          1.61         0.84 o                         
  -4  -3  13          4.78          5.67         1.31 o                         
  -3  -3  13         19.77         18.86         1.30 o                         
  -2  -3  13          1.04          0.92         0.54 o                         
  -1  -3  13        180.14        172.25         2.93 o                         
   0  -3  13         43.67         45.92         1.64 o                         
   1  -3  13          5.30          2.84         0.68 o                         
   2  -3  13         16.43         15.60         0.83 o                         
   3  -3  13          0.51          0.51         0.50 o                         
   4  -3  13        188.92        193.68         3.39 o                         
   5  -3  13        123.51        131.54         4.20 o                         
  -4  -2  13          3.46          3.05         1.09 o                         
  -3  -2  13          3.53          0.65         0.87 o                         
  -2  -2  13          0.25          0.80         0.65 o                         
  -1  -2  13         62.67         67.17         2.01 o                         
   0  -2  13         12.14         15.16         1.08 o                         
   1  -2  13        318.00        320.50         4.69 o                         
   2  -2  13          0.02         -0.67         0.45 o                         
   3  -2  13        235.27        242.17         3.85 o                         
   4  -2  13         23.42         24.18         1.07 o                         
   5  -2  13         57.82         61.59         1.71 o                         
  -4  -1  13          0.97          1.09         1.09 o                         
  -3  -1  13         24.13         29.88         1.96 o                         
  -2  -1  13         12.37         12.47         1.09 o                         
  -1  -1  13        194.29        189.38         3.19 o                         
   0  -1  13          5.07          7.01         0.58 o                         
   1  -1  13         33.14         38.86         1.17 o                         
   2  -1  13          8.51          8.29         1.34 o                         
   3  -1  13         14.89         12.83         0.79 o                         
   4  -1  13          0.49          0.36         0.50 o                         
   5  -1  13        177.82        187.36         3.94 o                         
   6  -1  13          8.91         12.65         1.53 o                         
  -4   0  13         10.06          5.67         1.31 o                         
  -3   0  13        274.38        265.30         7.21 o                         
  -2   0  13         26.86         20.29         1.53 o                         
  -1   0  13         54.19         49.26         1.34 o                         
   0   0  13         60.98         59.42         1.25 o                         
   1   0  13        158.11        157.92         2.68 o                         
   2   0  13         54.05         49.75         1.33 o                         
   3   0  13         21.89         25.39         1.05 o                         
   4   0  13        222.81        221.08         3.60 o                         
   5   0  13         25.63         23.77         1.96 o                         
   6   0  13          5.26          4.14         1.09 o                         
  -3   1  13        116.58        123.10         4.15 o                         
  -2   1  13          5.73          6.76         1.31 o                         
  -1   1  13          0.13          0.98         0.76 o                         
   0   1  13        210.67        220.59         2.97 o                         
   1   1  13        113.45        107.44         1.74 o                         
   2   1  13        265.15        254.52         3.90 o                         
   3   1  13         38.88         34.49         1.46 o                         
   4   1  13        269.84        257.70         6.78 o                         
   5   1  13          9.92         11.56         1.53 o                         
   6   1  13          6.44         10.47         1.53 o                         
  -3   2  13         65.56         59.35         2.84 o                         
  -2   2  13        180.06        187.81         5.46 o                         
  -1   2  13        269.86        268.48         4.95 o                         
   0   2  13        464.49        504.10         6.01 o                         
   1   2  13        391.24        401.48         5.67 o                         
   2   2  13        206.88        195.32         5.46 o                         
   3   2  13         90.79         84.24         3.06 o                         
   4   2  13        231.34        221.34         6.12 o                         
   5   2  13          6.38          9.16         1.53 o                         
   6   2  13        168.58        167.26         5.46 o                         
  -3   3  13          5.42          6.11         1.31 o                         
  -2   3  13          7.50          9.08         0.93 o                         
  -1   3  13          0.42          0.62         0.98 o                         
   0   3  13          9.97         10.19         1.64 o                         
   1   3  13         39.90         40.81         1.54 o                         
   2   3  13        554.60        296.07         7.45 o                         
   3   3  13        436.31        437.59        10.51 o                         
   4   3  13          0.26          0.44         0.87 o                         
   5   3  13        274.79        275.16         7.43 o                         
   6   3  13          6.70          3.71         1.31 o                         
  -2   4  13         85.80         84.38         2.39 o                         
  -1   4  13         27.86         30.15         2.84 o                         
   0   4  13         19.08         17.23         1.08 o                         
   1   4  13          3.15          3.93         0.87 o                         
   2   4  13          7.76          6.38         2.40 o                         
   3   4  13          5.64          5.45         1.31 o                         
   4   4  13         41.16         36.65         1.96 o                         
   5   4  13         17.76         20.07         1.74 o                         
   6   4  13         13.60         14.83         1.74 o                         
  -2   5  13         16.11         17.11         1.85 o                         
  -1   5  13         55.98         56.05         1.92 o                         
   0   5  13         47.12         45.31         1.70 o                         
   1   5  13         72.21         75.33         2.08 o                         
   2   5  13         85.31         56.52         2.40 o                         
   3   5  13          9.07          9.32         0.84 o                         
   4   5  13          0.98         -0.22         0.87 o                         
   5   5  13          7.51          6.32         1.31 o                         
   6   5  13         10.44          5.89         1.31 o                         
  -1   6  13        114.76        129.15         3.16 o                         
   0   6  13         20.89         20.00         1.31 o                         
   1   6  13         20.24         26.42         1.30 o                         
   2   6  13          0.05         -0.84         0.56 o                         
   3   6  13        392.33        245.02         6.78 o                         
   4   6  13         40.81         36.65         2.18 o                         
   5   6  13          0.64          0.22         0.87 o                         
   6   6  13          0.36         -1.31         0.87 o                         
  -1   7  13         23.35         29.37         1.54 o                         
   0   7  13         40.12         37.88         1.61 o                         
   1   7  13         23.15         23.26         2.94 o                         
   2   7  13          4.84          4.22         0.84 o                         
   3   7  13        371.68        321.36        48.88 o                         
   4   7  13          7.32          5.94         0.84 o                         
   5   7  13          4.86          3.93         1.09 o                         
   6   7  13          1.13          0.44         1.31 o                         
   0   8  13         10.85         12.46         1.15 o                         
   1   8  13         24.46         27.73         1.46 o                         
   2   8  13          2.12          1.92         0.76 o                         
   3   8  13         16.63         15.42         1.31 o                         
   4   8  13         56.31         55.87         2.29 o                         
   5   8  13         56.65         61.74         3.05 o                         
   2   9  13         34.50         41.27         1.77 o                         
   3   9  13         33.07         31.27         3.05 o                         
   4   9  13         25.15         24.37         1.96 o                         
  -1  -7  14          2.93          3.37         0.87 o                         
   0  -7  14         12.65         15.22         1.31 o                         
   1  -7  14         34.02         33.21         2.29 o                         
  -2  -6  14         16.09         18.45         1.53 o                         
  -1  -6  14          0.02          0.11         0.62 o                         
   0  -6  14          1.85          1.96         0.77 o                         
   1  -6  14         13.57         14.57         1.23 o                         
   2  -6  14          5.26          5.98         1.31 o                         
  -3  -5  14         19.48         17.18         1.40 o                         
  -2  -5  14         85.41         94.16         2.78 o                         
  -1  -5  14          8.91          9.16         0.99 o                         
   0  -5  14         60.53         62.36         2.08 o                         
   1  -5  14        152.27        161.80         7.64 o                         
   2  -5  14         90.73         93.27         2.70 o                         
   3  -5  14         47.95         55.03         3.16 o                         
  -3  -4  14         30.61         28.08         1.46 o                         
  -2  -4  14         53.67         50.51         1.85 o                         
  -1  -4  14         30.73         29.34         1.39 o                         
   0  -4  14         38.49         43.33         1.70 o                         
   1  -4  14        216.78        215.25         4.63 o                         
   2  -4  14          2.82          4.87         0.84 o                         
   3  -4  14          2.55          3.09         0.71 o                         
   4  -4  14          0.23          0.44         0.77 o                         
  -3  -3  14          2.18          1.31         0.77 o                         
  -2  -3  14         48.68         49.64         1.47 o                         
  -1  -3  14          7.98          7.05         0.98 o                         
   0  -3  14        214.23        207.40         4.40 o                         
   1  -3  14        181.19        168.17         3.70 o                         
   2  -3  14         90.72         90.95         1.96 o                         
   3  -3  14         65.89         61.82         1.63 o                         
   4  -3  14         42.42         39.44         1.42 o                         
   5  -3  14         30.97         32.15         1.33 o                         
  -3  -2  14          3.10          4.14         1.09 o                         
  -2  -2  14         24.47         27.94         1.46 o                         
  -1  -2  14          3.91          5.26         0.66 o                         
   0  -2  14         51.93         51.60         1.85 o                         
   1  -2  14         85.31         79.92         3.38 o                         
   2  -2  14        223.98        219.92         3.60 o                         
   3  -2  14          8.72          8.96         0.71 o                         
   4  -2  14         18.64         17.05         0.99 o                         
   5  -2  14         86.46         93.70         2.25 o                         
  -3  -1  14          4.87          3.27         1.09 o                         
  -2  -1  14          3.97          5.98         0.84 o                         
  -1  -1  14          2.76          3.42         0.58 o                         
   0  -1  14        355.24        357.66         9.62 o                         
   1  -1  14         17.32         19.22         0.92 o                         
   2  -1  14         53.83         54.53         1.46 o                         
   3  -1  14        122.45        115.81         2.34 o                         
   4  -1  14        106.97        112.66         2.29 o                         
   5  -1  14         66.78         70.25         3.05 o                         
  -3   0  14         17.46         18.32         1.74 o                         
  -2   0  14         48.22         48.43         2.40 o                         
  -1   0  14          5.06          5.98         0.84 o                         
   0   0  14          9.13         10.22         1.28 o                         
   1   0  14          5.14          5.90         0.63 o                         
   2   0  14        107.87        104.41         2.09 o                         
   3   0  14        387.44        378.11         5.49 o                         
   4   0  14         26.80         29.90         1.53 o                         
   5   0  14         20.70         22.47         1.96 o                         
   6   0  14          0.75          0.87         1.09 o                         
  -3   1  14          7.69          6.54         1.31 o                         
  -2   1  14         21.33         24.86         1.74 o                         
  -1   1  14          5.79          4.58         1.09 o                         
   0   1  14        231.67        234.52         3.19 o                         
   1   1  14         21.54         19.89         0.92 o                         
   2   1  14         29.06         28.99         1.30 o                         
   3   1  14         12.82         12.58         0.99 o                         
   4   1  14         78.44         77.47         3.05 o                         
   5   1  14        207.69        224.97         6.55 o                         
   6   1  14          0.68         -0.44         1.09 o                         
  -3   2  14          1.66          0.22         1.09 o                         
  -2   2  14         38.31         40.57         2.18 o                         
  -1   2  14          1.54          1.20         0.98 o                         
   0   2  14         16.29         20.19         1.20 o                         
   1   2  14        115.15        122.41         2.30 o                         
   2   2  14        313.87        305.24         7.65 o                         
   3   2  14         93.68         97.77         3.49 o                         
   4   2  14          7.77          7.41         1.31 o                         
   5   2  14         53.70         48.21         2.62 o                         
   6   2  14         28.23         30.10         2.18 o                         
  -2   3  14          5.89          6.32         1.09 o                         
  -1   3  14          2.15          4.15         1.09 o                         
   0   3  14         40.38         45.19         1.61 o                         
   1   3  14         29.00         33.70         2.73 o                         
   2   3  14         25.15         29.23         1.96 o                         
   3   3  14         38.01         35.56         2.18 o                         
   4   3  14         84.25         87.73         3.27 o                         
   5   3  14        169.04        155.91         5.02 o                         
   6   3  14         72.78         76.15         3.49 o                         
  -2   4  14          1.69          2.34         0.84 o                         
  -1   4  14          3.47          3.47         0.84 o                         
   0   4  14         58.28         62.60         1.92 o                         
   1   4  14          1.95          0.65         0.62 o                         
   2   4  14         14.72         10.87         2.62 o                         
   3   4  14        435.70        443.38        10.72 o                         
   4   4  14         56.06         51.49         2.62 o                         
   5   4  14         58.72         55.85         2.62 o                         
   6   4  14         54.18         53.01         2.84 o                         
  -1   5  14          0.39          0.98         0.77 o                         
   0   5  14         74.50         84.17         6.44 o                         
   1   5  14         20.53         22.47         1.30 o                         
   2   5  14          2.99          1.17         0.98 o                         
   3   5  14          0.63         -0.87         1.09 o                         
   4   5  14          9.00          5.89         1.09 o                         
   5   5  14          1.86          2.18         1.09 o                         
   6   5  14        112.40        119.17         4.37 o                         
   0   6  14          0.00         -0.29         0.68 o                         
   1   6  14         12.24         19.01         2.18 o                         
   2   6  14        282.18        255.04        27.21 o                         
   3   6  14         56.85         36.22         1.96 o                         
   4   6  14          5.06          4.80         1.31 o                         
   5   6  14         51.06         48.87         2.62 o                         
   0   7  14        121.85        126.92         3.24 o                         
   1   7  14          2.08          2.44         0.84 o                         
   2   7  14        341.91        324.95        23.83 o                         
   3   7  14          4.38          5.33         1.31 o                         
   4   7  14         25.97         29.23         2.18 o                         
   5   7  14        113.84        123.10         4.37 o                         
   2   8  14         13.88         11.38         1.15 o                         
   3   8  14        226.39        149.19         5.02 o                         
   4   8  14        166.28        137.68        17.47 o                         
  -1  -6  15          0.63          1.43         1.09 o                         
   0  -6  15         17.78         16.95         1.30 o                         
   1  -6  15         61.02         57.51         2.08 o                         
  -2  -5  15         21.78         23.71         1.53 o                         
  -1  -5  15         54.34         61.63         2.16 o                         
   0  -5  15         81.50         79.89         2.47 o                         
   1  -5  15          0.57          1.85         0.77 o                         
   2  -5  15          2.73          4.93         0.93 o                         
  -2  -4  15         41.25         41.59         2.18 o                         
  -1  -4  15         60.11         65.56         2.16 o                         
   0  -4  15        178.14        153.42         3.63 o                         
   1  -4  15          6.20          5.45         0.93 o                         
   2  -4  15         73.72         86.55         2.73 o                         
   3  -4  15          0.75          1.96         0.77 o                         
  -2  -3  15          0.38         -1.09         1.09 o                         
  -1  -3  15          0.69         -0.56         1.09 o                         
   0  -3  15          7.46          8.72         0.93 o                         
   1  -3  15         32.72         29.63         1.46 o                         
   2  -3  15        207.89        188.12         6.55 o                         
   3  -3  15        118.05        122.57         2.50 o                         
   4  -3  15          3.05          2.63         0.67 o                         
  -2  -2  15         75.58         80.14         2.30 o                         
  -1  -2  15          7.33          8.41         0.99 o                         
   0  -2  15          6.45          8.31         0.93 o                         
   1  -2  15         37.60         34.05         1.46 o                         
   2  -2  15         99.26         98.87         2.09 o                         
   3  -2  15         25.11         27.76         1.17 o                         
   4  -2  15        127.35        135.84         2.76 o                         
  -2  -1  15         87.30         91.92         3.38 o                         
  -1  -1  15         62.48         63.78         1.99 o                         
   0  -1  15         53.65         53.29         2.95 o                         
   1  -1  15        220.83        221.51         4.54 o                         
   2  -1  15         60.37         56.21         1.50 o                         
   3  -1  15          6.79          5.38         0.66 o                         
   4  -1  15        120.16        135.34         3.38 o                         
   5  -1  15          3.45          4.58         1.31 o                         
  -2   0  15          0.81          1.09         0.87 o                         
  -1   0  15         52.58         63.58         1.99 o                         
   0   0  15         89.14         92.17         2.54 o                         
   1   0  15         75.20         75.53         1.75 o                         
   2   0  15         31.36         28.74         1.17 o                         
   3   0  15        216.19        219.32         4.60 o                         
   4   0  15          0.95          2.24         1.85 o                         
   5   0  15         17.45         20.94         1.96 o                         
  -2   1  15         58.06         56.51         2.62 o                         
  -1   1  15          8.78         11.34         1.31 o                         
   0   1  15        101.88        109.20         2.26 o                         
   1   1  15         46.78         51.87         1.77 o                         
   2   1  15         18.82         20.01         1.30 o                         
   3   1  15        449.25        456.28         8.43 o                         
   4   1  15         45.72         38.18         2.18 o                         
   5   1  15          0.07          0.00         1.09 o                         
  -2   2  15         48.86         53.67         2.62 o                         
  -1   2  15         36.15         37.08         2.18 o                         
   0   2  15        198.38        196.08         5.68 o                         
   1   2  15        148.92        156.33         4.80 o                         
   2   2  15         64.75         57.38         2.62 o                         
   3   2  15         90.10         82.49         3.27 o                         
   4   2  15        172.87        157.22         4.80 o                         
   5   2  15         66.06         73.53         3.27 o                         
  -1   3  15         61.34         73.04         4.15 o                         
   0   3  15         38.22         45.16         1.70 o                         
   1   3  15          4.51          3.14         0.68 o                         
   2   3  15         75.80         77.46         3.05 o                         
   3   3  15        269.45        267.49         7.21 o                         
   4   3  15         72.30         63.71         2.84 o                         
   5   3  15        200.86        208.57         6.12 o                         
  -1   4  15          7.30          9.39         1.53 o                         
   0   4  15        255.18        287.55         5.41 o                         
   1   4  15         65.16         73.44         2.16 o                         
   2   4  15         12.31         12.00         1.53 o                         
   3   4  15          0.90          1.96         1.09 o                         
   4   4  15         75.97         82.70         3.27 o                         
   5   4  15         35.26         35.34         2.40 o                         
   0   5  15         24.31         24.65         1.39 o                         
   1   5  15         99.04        100.04         4.47 o                         
   2   5  15          1.59          0.97         1.09 o                         
   3   5  15         68.41         65.46         3.05 o                         
   4   5  15        107.78        112.62         4.15 o                         
   5   5  15          2.26          0.87         1.09 o                         
   1   6  15          2.01          0.00         0.98 o                         
   2   6  15         75.17         62.92         6.44 o                         
   3   6  15         14.09         14.83         1.74 o                         
   4   6  15         12.59         13.52         1.53 o                         
   5   6  15         87.51         92.30         3.71 o                         
   2   7  15         49.27         52.40         3.16 o                         
   3   7  15         26.61         16.14         1.53 o                         
   4   7  15         29.74         23.99         1.96 o                         
  -1  -4  16          1.16          1.09         0.77 o                         
   0  -4  16         36.89         36.65         1.70 o                         
   1  -4  16         30.97         36.56         1.96 o                         
   2  -4  16          5.86          6.99         0.93 o                         
  -1  -3  16         11.86         14.31         1.23 o                         
   0  -3  16         91.61         82.69         2.54 o                         
   1  -3  16          0.66          0.11         0.77 o                         
   2  -3  16         29.31         24.65         1.46 o                         
   3  -3  16         27.49         24.65         1.39 o                         
  -1  -2  16          3.99          4.84         0.93 o                         
   0  -2  16          2.48          1.20         1.20 o                         
   1  -2  16         42.45         47.18         1.85 o                         
   2  -2  16         26.97         26.34         1.46 o                         
   3  -2  16         75.49         85.07         1.96 o                         
  -1  -1  16          4.24          2.62         1.31 o                         
   0  -1  16         57.78         67.02         2.16 o                         
   1  -1  16          1.53          2.74         1.31 o                         
   2  -1  16         39.80         45.74         1.77 o                         
   3  -1  16         41.59         44.00         1.77 o                         
   4  -1  16         10.96         13.34         1.15 o                         
  -1   0  16         54.22         52.18         1.83 o                         
   0   0  16          6.73          7.53         0.93 o                         
   1   0  16          1.58          3.50         0.77 o                         
   2   0  16         74.49         86.24         3.16 o                         
   3   0  16         19.71         18.98         1.30 o                         
   4   0  16         12.77         17.01         1.53 o                         
  -1   1  16         10.75         12.65         1.53 o                         
   1   1  16          8.96          9.88         0.99 o                         
   2   1  16         83.74         93.72         2.61 o                         
   3   1  16         12.18         14.18         1.53 o                         
   4   1  16          2.21          3.49         1.09 o                         
  -1   2  16         94.60        102.13         3.71 o                         
   0   2  16          1.20          1.74         0.87 o                         
   1   2  16         14.96         17.01         1.53 o                         
   2   2  16         42.02         40.36         2.18 o                         
   3   2  16         50.37         48.65         2.62 o                         
   4   2  16        147.55        160.46         5.02 o                         
   5   2  16         21.52         19.63         1.96 o                         
   0   3  16          0.59          0.56         0.68 o                         
   1   3  16        138.13        152.15         4.80 o                         
   2   3  16         48.14         44.29         2.40 o                         
   3   3  16         44.22         43.63         2.40 o                         
   4   3  16          0.46         -0.87         1.09 o                         
   0   4  16          9.53          9.46         0.99 o                         
   1   4  16          5.75          6.00         0.93 o                         
   2   4  16          5.20          6.76         1.31 o                         
   3   4  16         77.61         81.17         3.27 o                         
   4   4  16          0.67          0.22         1.09 o                         
   1   5  16         54.92         61.34         2.01 o                         
   2   5  16         62.51         60.65         2.84 o                         
   3   5  16         82.97         87.72         3.49 o                         
   4   5  16         24.09         21.81         1.74 o                         
   1  -2  17         84.92         96.04         2.76 o                         
   2  -2  17          2.66          2.94         0.93 o                         
   0  -1  17          0.57         -0.11         0.77 o                         
   1  -1  17        137.92        145.45         3.54 o                         
   2  -1  17        105.33        114.14         4.58 o                         
   1   0  17          0.63          2.40         1.31 o                         
   2   0  17         77.07         83.35         3.71 o                         
   3   0  17         13.53         17.98         1.30 o                         
   1   1  17          2.39          2.40         1.31 o                         
   2   1  17          9.73         11.25         1.15 o                         
   3   1  17          1.01          2.18         1.09 o                         
   1   2  17        108.69        112.83         3.93 o                         
   2   2  17         89.68         99.07         3.71 o                         
   3   2  17         33.97         35.34         2.18 o                         
   2   3  17        106.38        118.07         4.15 o                         
   3   3  17         40.36         41.23         2.40 o                         
                                                                                
