# Supplementary material for: The crystal structures of two isomers of 5-(phenyl­iso­thia­zol­yl)-1,3,4-oxa­thia­zol-2-one
Source: Acta Crystallogr E Crystallogr Commun. 2017 Oct 20;73(Pt 11):1726–31. doi: 10.1107/S2056989017015067 (PMC5683500; doi:10.1107/S2056989017015067)
Supplement: Supplementary file 3 [file e-73-01726-IIsup3.hkl]

data_II                                                                   
_shelx_title ' MS001_0m in P2(1)/c'                                             
_shelx_refln_list_code          4                                               
_shelx_F_calc_maximum      177.86                                               
_exptl_crystal_F_000       536.00                                               
_reflns_d_resolution_high  0.7829                                               
                                                                                
loop_                                                                           
 _space_group_symop_operation_xyz                                               
 'x, y, z'                                                                      
 '-x, y+1/2, -z+1/2'                                                            
 '-x, -y, -z'                                                                   
 'x, -y-1/2, z-1/2'                                                             
                                                                                
_cell_length_a     9.7202                                                       
_cell_length_b     9.9723                                                       
_cell_length_c    11.2165                                                       
_cell_angle_alpha  90.000                                                       
_cell_angle_beta   90.399                                                       
_cell_angle_gamma  90.000                                                       
                                                                                
_shelx_F_squared_multiplier     1.000                                           
                                                                                
loop_                                                                           
 _refln_index_h                                                                 
 _refln_index_k                                                                 
 _refln_index_l                                                                 
 _refln_F_squared_calc                                                          
 _refln_F_squared_meas                                                          
 _refln_F_squared_sigma                                                         
 _refln_observed_status                                                         
   2   0   0        847.23        923.17        15.56 o                         
   3   0   0       1922.81       1964.72        33.67 o                         
   4   0   0         37.27         39.66         0.69 o                         
   5   0   0       2259.13       2229.56        26.15 o                         
   6   0   0        187.51        163.72         9.47 o                         
   7   0   0        169.31        165.67         4.49 o                         
   8   0   0         21.52         21.23         0.69 o                         
   9   0   0         40.18         36.64         0.93 o                         
  10   0   0        337.48        336.45         4.55 o                         
  11   0   0        563.27        572.51         7.38 o                         
  12   0   0         21.25         24.00         0.93 o                         
   1   1   0        337.70        361.41         3.06 o                         
   2   1   0         41.82         54.29         0.60 o                         
   3   1   0        148.57        214.34         1.88 o                         
   4   1   0        113.71        118.09         1.72 o                         
   5   1   0        227.42        211.26         1.94 o                         
   6   1   0       2318.42       2301.07        19.05 o                         
   7   1   0         91.43         85.96         1.03 o                         
   8   1   0        138.67        128.95         1.39 o                         
   9   1   0          2.92          3.23         0.26 o                         
  10   1   0        332.17        333.39         3.22 o                         
  11   1   0         69.45         68.87         1.03 o                         
  12   1   0        100.54        108.91         1.41 o                         
   1   2   0       1461.39       1498.67        14.74 o                         
   2   2   0       5557.19       5356.12       137.34 o                         
   3   2   0        503.94        510.85         4.33 o                         
   4   2   0        490.29        515.81         4.45 o                         
   5   2   0        145.17        164.23         1.58 o                         
   6   2   0        849.94        852.70         7.26 o                         
   7   2   0         29.49         22.93         0.48 o                         
   8   2   0         25.93         26.37         0.66 o                         
   9   2   0          0.76          0.66         0.26 o                         
  10   2   0        177.74        186.00         2.00 o                         
  11   2   0         28.37         30.63         0.66 o                         
  12   2   0         19.53         19.75         0.61 o                         
   1   3   0        421.95        426.62         7.07 o                         
   2   3   0        568.85        573.90         4.88 o                         
   3   3   0       1661.06       1632.12        13.51 o                         
   4   3   0         72.64         78.36         0.85 o                         
   5   3   0        192.92        209.63         1.94 o                         
   6   3   0          0.33          0.15         0.16 o                         
   7   3   0         11.09         13.86         0.85 o                         
   8   3   0        440.38        418.03         3.83 o                         
   9   3   0         40.45         39.96         0.73 o                         
  10   3   0          5.13          6.29         0.36 o                         
  11   3   0          1.42          0.61         0.29 o                         
  12   3   0          7.11          8.38         0.49 o                         
   1   4   0         92.09         86.39         1.70 o                         
   2   4   0       1477.70       1474.75        12.31 o                         
   3   4   0        498.44        481.90         4.17 o                         
   4   4   0         60.49         58.11         0.70 o                         
   5   4   0        381.38        348.76         3.10 o                         
   6   4   0       1123.57       1123.70         9.52 o                         
   7   4   0         46.44         49.91         0.73 o                         
   8   4   0        508.03        514.00         4.58 o                         
   9   4   0        320.12        310.35         2.97 o                         
  10   4   0         13.90         14.86         0.48 o                         
  11   4   0          1.59          1.26         0.29 o                         
   1   5   0       1097.92       1126.65        18.61 o                         
   2   5   0       1061.76       1162.50        11.25 o                         
   3   5   0         88.62         66.88         0.69 o                         
   4   5   0        132.75        133.71         1.54 o                         
   5   5   0        314.53        289.72         2.64 o                         
   6   5   0       1483.08       1407.70        11.86 o                         
   7   5   0         19.98         17.28         0.56 o                         
   8   5   0         13.00         12.88         0.44 o                         
   9   5   0         61.21         56.14         1.40 o                         
  10   5   0          5.40          5.92         0.36 o                         
  11   5   0         22.32         24.21         0.66 o                         
   1   6   0       1347.48       1408.03        23.27 o                         
   2   6   0        375.88        373.41         6.69 o                         
   3   6   0        563.18        520.12         6.37 o                         
   4   6   0         50.84         53.85         0.84 o                         
   5   6   0         22.43         21.88         0.70 o                         
   6   6   0          0.35          1.13         0.28 o                         
   7   6   0        185.37        177.74         2.20 o                         
   8   6   0         28.77         31.40         1.36 o                         
   9   6   0         85.34         72.95         1.04 o                         
  10   6   0         66.86         74.27         1.09 o                         
   1   7   0          1.41          0.76         0.24 o                         
   2   7   0        453.19        409.94         7.29 o                         
   3   7   0        123.66        114.88         1.72 o                         
   4   7   0        119.18        112.28         1.42 o                         
   5   7   0          2.98          3.52         0.28 o                         
   6   7   0         11.88         13.10         0.75 o                         
   7   7   0        276.31        273.51         3.08 o                         
   8   7   0         41.59         41.39         0.84 o                         
   9   7   0          9.99         10.22         0.56 o                         
  10   7   0          0.80          1.58         0.36 o                         
   1   8   0       1388.09       1393.03        23.22 o                         
   2   8   0         46.08         45.83         1.45 o                         
   3   8   0         35.58         35.44         1.21 o                         
   4   8   0        732.49        702.13        11.93 o                         
   5   8   0         27.37         28.38         2.79 o                         
   6   8   0          3.80          5.58         0.42 o                         
   7   8   0        124.43        121.54         1.68 o                         
   8   8   0         88.68         87.31         1.35 o                         
   9   8   0          0.00          0.42         0.31 o                         
   1   9   0        197.58        200.21         3.88 o                         
   2   9   0        152.19        150.91         2.23 o                         
   3   9   0          0.09         -0.24         0.34 o                         
   4   9   0          7.50          5.59         0.34 o                         
   5   9   0         39.62         39.17         1.03 o                         
   6   9   0         67.46         63.56         1.37 o                         
   7   9   0         18.07         20.86         0.64 o                         
   8   9   0         89.59         95.17         1.79 o                         
   0  10   0         15.10         17.70         0.97 o                         
   1  10   0         19.37         20.37         0.97 o                         
   2  10   0         11.44         12.85         0.73 o                         
   3  10   0          3.06          1.70         0.48 o                         
   4  10   0         66.96         67.37         3.64 o                         
   5  10   0          7.69          7.24         1.21 o                         
   6  10   0          0.37          1.09         0.34 o                         
   7  10   0          1.73          1.94         0.73 o                         
   1  11   0          2.74          3.39         0.73 o                         
   2  11   0         37.44         37.10         1.45 o                         
   3  11   0          6.74          6.30         0.73 o                         
   4  11   0         80.70         85.60         2.18 o                         
   5  11   0          7.32          7.76         0.73 o                         
   6  11   0         67.96         72.26         2.18 o                         
   2  12   0        108.23        116.42         2.91 o                         
   3  12   0         39.33         43.64         1.70 o                         
   4  12   0         76.88         83.42         2.42 o                         
 -12   1   1         14.89         15.29         0.54 o                         
 -11   1   1          5.96          5.79         0.63 o                         
 -10   1   1         46.68         43.53         0.78 o                         
  -9   1   1         16.32         13.96         0.44 o                         
  -8   1   1        662.19        632.85         5.54 o                         
  -7   1   1         28.97         30.43         0.54 o                         
  -6   1   1        488.39        540.36         4.68 o                         
  -5   1   1         28.56         20.62         0.36 o                         
  -4   1   1       1954.14       1927.50        16.09 o                         
  -3   1   1         12.60         10.55         0.24 o                         
  -2   1   1       1386.03       1378.86        22.38 o                         
  -1   1   1         14.26         16.58         0.16 o                         
   1   1   1       1652.19       1662.32        11.76 o                         
   2   1   1       4622.47       4622.80        34.93 o                         
   3   1   1       1420.39       1422.23         9.83 o                         
   4   1   1        328.92        365.02         2.85 o                         
   5   1   1        615.23        624.06         5.30 o                         
   6   1   1          3.50          2.36         0.23 o                         
   7   1   1         82.93         64.01         0.78 o                         
   8   1   1         27.14         26.18         0.54 o                         
   9   1   1          0.00         -0.36         0.24 o                         
  10   1   1        298.36        302.92         2.97 o                         
  11   1   1          3.89          4.10         0.39 o                         
  12   1   1          5.03          5.34         0.41 o                         
 -12   2   1         40.68         40.14         0.78 o                         
 -11   2   1         22.47         23.58         0.61 o                         
 -10   2   1        129.87        127.45         1.51 o                         
  -9   2   1         24.15         24.66         0.54 o                         
  -8   2   1        322.91        332.49         3.09 o                         
  -7   2   1        500.18        489.02         4.32 o                         
  -6   2   1        754.91        799.37         6.79 o                         
  -5   2   1       2578.45       2460.98        26.80 o                         
  -4   2   1       1037.95       1014.86         7.62 o                         
  -3   2   1        580.86        582.14         4.94 o                         
  -2   2   1       1099.77       1047.30        10.06 o                         
  -1   2   1       2304.39       2137.99        21.16 o                         
   0   2   1       7712.66       6606.63       183.69 o                         
   1   2   1        272.38        282.36         2.47 o                         
   2   2   1      21767.39      27476.75      1125.64 o                         
   3   2   1        105.72        126.94         3.11 o                         
   4   2   1        605.96        524.84         3.99 o                         
   5   2   1          0.26          0.39         0.32 o                         
   6   2   1        467.92        467.51         4.07 o                         
   7   2   1        635.18        630.74        11.89 o                         
   8   2   1        311.62        297.99         2.85 o                         
   9   2   1        157.97        159.34         1.76 o                         
  10   2   1        280.98        272.42         2.73 o                         
  11   2   1         18.03         16.21         0.56 o                         
  12   2   1          5.59          6.77         0.41 o                         
 -12   3   1          0.01         -0.31         0.26 o                         
 -11   3   1        210.24        201.99         2.21 o                         
 -10   3   1        185.62        183.79         2.00 o                         
  -9   3   1         94.20         98.29         1.21 o                         
  -8   3   1       1405.87       1360.42        11.48 o                         
  -7   3   1         62.99         63.74         0.85 o                         
  -6   3   1        387.03        378.33         3.34 o                         
  -5   3   1        460.97        401.62         3.56 o                         
  -4   3   1         71.66         53.28         0.63 o                         
  -3   3   1         41.23         45.14         0.60 o                         
  -2   3   1       2588.13       2507.98        28.16 o                         
  -1   3   1        190.99        172.23         2.06 o                         
   0   3   1       1375.51       1356.71        23.00 o                         
   1   3   1       6032.54       5671.14       128.94 o                         
   2   3   1        237.08        254.91         2.00 o                         
   3   3   1        199.62        226.25         1.69 o                         
   4   3   1       2970.08       3140.39        22.76 o                         
   5   3   1          0.28          3.65         0.45 o                         
   6   3   1        695.29        690.46         5.91 o                         
   7   3   1        456.16        439.28         3.95 o                         
   8   3   1       2128.65       2110.32        17.60 o                         
   9   3   1          9.85          9.02         0.41 o                         
  10   3   1        171.79        166.42         1.88 o                         
  11   3   1         40.76         41.24         0.78 o                         
  12   3   1          1.66          2.44         0.36 o                         
 -11   4   1         13.24         13.02         0.51 o                         
 -10   4   1        110.18        103.94         1.33 o                         
  -9   4   1        151.63        153.58         1.70 o                         
  -8   4   1        560.17        545.69         4.92 o                         
  -7   4   1        100.46         98.69         1.15 o                         
  -6   4   1        180.40        186.93         1.85 o                         
  -5   4   1        420.65        410.00         3.59 o                         
  -4   4   1       1250.34       1282.42        10.71 o                         
  -3   4   1          4.58         16.88         0.84 o                         
  -2   4   1        140.13        135.86         1.44 o                         
  -1   4   1        320.97        360.06         6.08 o                         
   0   4   1        308.41        317.48         5.60 o                         
   1   4   1        919.70        979.79        16.41 o                         
   2   4   1       2797.95       2913.69        26.41 o                         
   3   4   1       1425.26       1495.59        11.26 o                         
   4   4   1        110.25         96.74         1.00 o                         
   5   4   1         23.49         17.33         0.70 o                         
   6   4   1        429.26        438.27         3.89 o                         
   7   4   1        389.33        373.66         3.43 o                         
   8   4   1         40.66         45.18         0.73 o                         
   9   4   1         53.18         54.28         0.85 o                         
  10   4   1         34.78         32.82         0.69 o                         
  11   4   1          2.90          2.87         0.38 o                         
 -11   5   1          1.69          2.85         0.36 o                         
 -10   5   1         72.04         73.91         1.09 o                         
  -9   5   1        246.07        257.03         2.61 o                         
  -8   5   1          4.82          6.39         0.76 o                         
  -7   5   1        807.22        793.84         6.88 o                         
  -6   5   1        882.35        869.54         7.46 o                         
  -5   5   1          0.42          0.48         0.14 o                         
  -4   5   1         93.26         95.90         1.16 o                         
  -3   5   1        302.33        301.60         3.09 o                         
  -2   5   1        363.43        409.18         4.99 o                         
  -1   5   1         29.78         33.71         0.97 o                         
   0   5   1         43.24         20.61         0.73 o                         
   1   5   1        453.33        444.00         7.55 o                         
   2   5   1       1224.22       1229.38        14.94 o                         
   3   5   1        123.47        127.07         1.06 o                         
   4   5   1          1.44          1.20         0.14 o                         
   5   5   1         61.14         62.54         0.78 o                         
   6   5   1        268.37        251.93         2.63 o                         
   7   5   1          3.53          3.68         0.24 o                         
   8   5   1        103.66         96.29         1.15 o                         
   9   5   1        301.34        312.95         3.06 o                         
  10   5   1          0.91          1.09         0.29 o                         
  11   5   1         38.73         47.88         1.01 o                         
 -10   6   1         91.25         90.75         1.27 o                         
  -9   6   1          6.48          6.53         0.36 o                         
  -8   6   1         32.66         30.67         0.61 o                         
  -7   6   1        117.91        111.59         1.30 o                         
  -6   6   1        841.59        841.91         8.39 o                         
  -5   6   1          3.66          2.53         0.28 o                         
  -4   6   1         34.57         38.88         0.70 o                         
  -3   6   1        139.81        166.71         2.23 o                         
  -2   6   1       1509.01       1494.89        17.59 o                         
  -1   6   1       1334.82       1378.85        22.78 o                         
   0   6   1         20.62         19.64         0.73 o                         
   1   6   1         17.16         16.00         0.73 o                         
   2   6   1         51.66         53.18         2.06 o                         
   3   6   1       1322.87       1339.35        11.34 o                         
   4   6   1        388.01        377.04         3.93 o                         
   5   6   1        397.75        393.82         4.11 o                         
   6   6   1        200.65        196.68         2.24 o                         
   7   6   1        219.33        210.22         2.12 o                         
   8   6   1         17.55         22.26         0.54 o                         
   9   6   1          7.84          8.22         0.43 o                         
  10   6   1          2.45          2.51         0.42 o                         
 -10   7   1          1.01          0.89         0.65 o                         
  -9   7   1         34.77         28.18         0.87 o                         
  -8   7   1        105.15        104.65         1.49 o                         
  -7   7   1        530.15        508.49         5.28 o                         
  -6   7   1          1.97          1.31         0.28 o                         
  -5   7   1         14.49         14.41         0.43 o                         
  -4   7   1        420.98        398.59         4.98 o                         
  -3   7   1          9.98          8.86         0.36 o                         
  -2   7   1        261.11        256.20         3.26 o                         
  -1   7   1         32.37         26.43         0.97 o                         
   0   7   1        246.03        241.61         4.61 o                         
   1   7   1        966.52        987.51        17.32 o                         
   2   7   1        299.26        302.41         5.59 o                         
   3   7   1        148.80        161.17         1.84 o                         
   4   7   1        357.57        341.99         3.65 o                         
   5   7   1          3.18          1.84         0.28 o                         
   6   7   1         35.33         37.04         1.36 o                         
   7   7   1         13.31         11.37         0.52 o                         
   8   7   1         13.22         10.38         0.50 o                         
   9   7   1         60.59         53.28         1.02 o                         
  10   7   1        111.54        115.14         1.72 o                         
  -9   8   1          4.09          3.48         0.54 o                         
  -8   8   1          4.24          3.82         0.35 o                         
  -7   8   1         85.20         78.38         1.21 o                         
  -6   8   1        278.32        273.09         3.03 o                         
  -5   8   1        294.61        274.52         3.69 o                         
  -4   8   1          0.09         -0.24         0.34 o                         
  -3   8   1         49.70         52.87         1.03 o                         
  -2   8   1        248.78        265.04         3.76 o                         
  -1   8   1        181.51        190.91         2.66 o                         
   0   8   1        109.13        105.42         1.62 o                         
   1   8   1          8.72          9.52         1.33 o                         
   2   8   1        106.38        100.67         2.18 o                         
   3   8   1         32.02         31.40         0.86 o                         
   4   8   1        272.31        282.07         4.73 o                         
   5   8   1        211.84        212.01         3.00 o                         
   6   8   1         16.03         15.69         0.56 o                         
   7   8   1         14.17         10.97         0.50 o                         
   8   8   1          2.12          2.35         0.40 o                         
   9   8   1          0.08         -0.53         0.40 o                         
  -8   9   1         88.86         95.98         1.79 o                         
  -7   9   1         18.83         22.58         0.70 o                         
  -6   9   1          4.82          4.97         0.51 o                         
  -5   9   1         26.38         29.48         0.86 o                         
  -4   9   1          2.76          2.93         0.34 o                         
  -3   9   1        119.74        113.52         2.43 o                         
  -2   9   1          0.43          0.48         0.48 o                         
  -1   9   1        430.34        435.65         5.58 o                         
   0   9   1        876.60        881.87        10.67 o                         
   1   9   1          4.99          3.39         0.48 o                         
   2   9   1        753.99        747.20        12.90 o                         
   3   9   1        210.54        204.00         2.92 o                         
   4   9   1          5.26          7.41         0.51 o                         
   5   9   1          2.62          5.58         0.73 o                         
   6   9   1         34.31         36.01         1.03 o                         
   7   9   1          3.46          2.67         0.51 o                         
   8   9   1         14.96         19.41         0.86 o                         
  -7  10   1          0.51          0.97         0.73 o                         
  -6  10   1        134.92        132.20         2.91 o                         
  -5  10   1         32.92         32.49         1.21 o                         
  -4  10   1        299.92        296.89         5.58 o                         
  -3  10   1        155.32        155.99         3.40 o                         
  -2  10   1        105.33        101.85         1.82 o                         
  -1  10   1         15.05         14.55         0.69 o                         
   0  10   1         26.62         29.58         0.86 o                         
   1  10   1         91.12         95.56         2.43 o                         
   2  10   1          3.48          2.67         0.48 o                         
   3  10   1        109.28        121.04         2.06 o                         
   4  10   1          6.90          6.79         0.51 o                         
   5  10   1        112.40        114.11         1.97 o                         
   6  10   1        150.80        151.37         2.40 o                         
   7  10   1         36.84         36.18         1.45 o                         
  -6  11   1         20.83         24.97         1.21 o                         
  -5  11   1          3.76          4.49         0.51 o                         
  -4  11   1        174.02        178.16         2.83 o                         
  -3  11   1         11.27          9.96         0.69 o                         
  -2  11   1          3.21          3.39         0.73 o                         
   0  11   1        388.56        410.18         7.53 o                         
   1  11   1          5.08          3.15         0.73 o                         
   2  11   1        111.49        122.73         2.91 o                         
   3  11   1          1.06          0.73         0.48 o                         
   4  11   1          6.65          6.30         0.73 o                         
   5  11   1          8.48          7.76         0.73 o                         
   6  11   1         68.77         76.63         2.18 o                         
  -4  12   1          0.94          0.73         0.73 o                         
  -3  12   1         14.05         16.24         1.21 o                         
  -1  12   1          2.15          3.15         0.73 o                         
   0  12   1          6.15          7.52         0.73 o                         
   1  12   1         14.71         16.97         1.21 o                         
   2  12   1          2.78          3.39         0.73 o                         
   3  12   1         12.83         12.85         0.97 o                         
   4  12   1          0.62          0.48         0.73 o                         
 -12   0   2        286.84        296.81         4.28 o                         
 -11   0   2          1.92          1.07         0.73 o                         
 -10   0   2          4.49          3.32         0.40 o                         
  -9   0   2        599.87        595.37         7.48 o                         
  -8   0   2          2.22          1.72         0.28 o                         
  -7   0   2        170.97        142.22         2.06 o                         
  -6   0   2        708.03        785.78         7.83 o                         
  -5   0   2        758.44        818.49         6.98 o                         
  -4   0   2       6773.19       6516.37        55.16 o                         
  -3   0   2       7525.97       6898.31        75.47 o                         
  -2   0   2        503.61        515.54         4.40 o                         
  -1   0   2      20230.89      21464.54       275.26 o                         
   0   0   2        960.23        917.28        11.32 o                         
   1   0   2         95.46        116.76         1.21 o                         
   2   0   2      31633.43      32615.12      1099.19 o                         
   3   0   2         65.40         77.75         0.88 o                         
   4   0   2         91.05         70.09         0.73 o                         
   5   0   2        111.70        116.27         1.30 o                         
   6   0   2         11.08         20.62         0.51 o                         
   7   0   2         56.21         63.66         3.52 o                         
   8   0   2        691.75        695.35         8.60 o                         
   9   0   2        243.66        240.30         3.34 o                         
  10   0   2        115.31        114.02         1.97 o                         
  11   0   2        195.90        211.49         3.17 o                         
  12   0   2        327.84        334.76         4.72 o                         
 -12   1   2          0.02         -0.12         0.29 o                         
 -11   1   2          4.74          4.23         0.32 o                         
 -10   1   2          0.96          1.48         0.42 o                         
  -9   1   2        372.62        349.84         3.30 o                         
  -8   1   2         56.78         58.30         0.78 o                         
  -7   1   2        785.86        788.82         5.54 o                         
  -6   1   2        957.59        932.56         6.48 o                         
  -5   1   2        266.61        314.65         2.11 o                         
  -4   1   2       4757.12       4528.60        41.52 o                         
  -3   1   2       1343.91       1284.13         8.23 o                         
  -2   1   2        162.27        200.28         1.79 o                         
  -1   1   2         12.00          8.46         0.09 o                         
   0   1   2       1520.10       1513.88        13.22 o                         
   1   1   2        721.48        765.61         6.66 o                         
   2   1   2       5937.54       5773.04        44.64 o                         
   3   1   2       2495.96       2369.75        14.30 o                         
   4   1   2          5.72          6.84         0.15 o                         
   5   1   2        291.65        269.04         1.97 o                         
   6   1   2        318.83        361.28         2.89 o                         
   7   1   2         24.67         20.69         0.41 o                         
   8   1   2        562.24        555.52         4.92 o                         
   9   1   2        261.21        260.95         2.54 o                         
  10   1   2         49.78         49.84         0.94 o                         
  11   1   2         97.17         98.77         1.27 o                         
  12   1   2         22.08         24.67         0.70 o                         
 -12   2   2          9.77          9.10         0.48 o                         
 -11   2   2         32.58         27.84         0.66 o                         
 -10   2   2         77.83         71.26         1.03 o                         
  -9   2   2        622.56        588.22         5.26 o                         
  -8   2   2         17.99         17.76         0.48 o                         
  -7   2   2          7.49          8.15         0.32 o                         
  -6   2   2         10.92         11.46         0.49 o                         
  -5   2   2        307.07        326.61         2.56 o                         
  -4   2   2        132.99        145.46         1.89 o                         
  -3   2   2        180.40        175.16         1.79 o                         
  -2   2   2        248.43        268.29         1.71 o                         
  -1   2   2          4.46          5.15         0.18 o                         
   0   2   2        306.20        343.11         2.66 o                         
   1   2   2      15892.93      20549.22       711.55 o                         
   2   2   2       9299.64       8869.31        85.42 o                         
   3   2   2        146.57        172.70         1.19 o                         
   4   2   2         15.87         24.53         0.30 o                         
   5   2   2        370.24        405.95         2.93 o                         
   6   2   2          3.34          6.53         0.45 o                         
   7   2   2        151.05        165.72         1.67 o                         
   8   2   2         18.08         19.95         0.48 o                         
   9   2   2        226.36        226.62         2.24 o                         
  10   2   2         34.57         38.97         0.75 o                         
  11   2   2         21.45         22.08         0.61 o                         
  12   2   2        134.41        141.79         2.00 o                         
 -11   3   2         15.74         16.78         0.54 o                         
 -10   3   2         31.30         33.09         0.66 o                         
  -9   3   2        168.39        169.31         1.82 o                         
  -8   3   2         14.46         16.33         0.48 o                         
  -7   3   2        149.13        156.88         1.63 o                         
  -6   3   2        362.25        336.84         3.07 o                         
  -5   3   2        439.73        453.72         4.12 o                         
  -4   3   2         70.67         81.53         0.88 o                         
  -3   3   2        200.17        251.27         2.21 o                         
  -2   3   2        303.91        308.45         2.41 o                         
  -1   3   2        339.04        328.45         2.55 o                         
   0   3   2        236.37        222.77         1.78 o                         
   1   3   2        211.43        210.77         1.88 o                         
   2   3   2         25.63         49.92         1.89 o                         
   3   3   2        138.57        148.94         1.10 o                         
   4   3   2         65.35         63.05         0.54 o                         
   5   3   2        557.08        571.71         4.02 o                         
   6   3   2          0.52          0.93         0.19 o                         
   7   3   2          0.01          0.48         0.24 o                         
   8   3   2         77.84         84.60         1.03 o                         
   9   3   2         53.46         55.06         0.81 o                         
  10   3   2         12.57         12.17         0.52 o                         
  11   3   2         53.55         54.23         1.05 o                         
 -11   4   2         23.13         24.23         0.66 o                         
 -10   4   2         52.04         51.29         0.85 o                         
  -9   4   2          9.12          8.69         0.56 o                         
  -8   4   2        131.94        127.46         1.58 o                         
  -7   4   2        572.24        551.40         4.89 o                         
  -6   4   2         46.16         48.30         0.66 o                         
  -5   4   2         73.06         65.92         0.78 o                         
  -4   4   2        753.88        796.97         6.77 o                         
  -3   4   2        444.77        413.90         4.12 o                         
  -2   4   2          7.57          5.51         0.20 o                         
  -1   4   2        513.75        527.02         5.16 o                         
   0   4   2        810.79        811.95         7.99 o                         
   1   4   2        109.81        101.09         1.37 o                         
   2   4   2       4177.94       4161.45        35.24 o                         
   3   4   2        347.63        343.30         2.70 o                         
   4   4   2        205.95        263.01         1.93 o                         
   5   4   2        130.93        131.76         1.30 o                         
   6   4   2        223.06        217.14         2.06 o                         
   7   4   2        712.43        698.97         6.05 o                         
   8   4   2          7.15          6.29         0.36 o                         
   9   4   2        130.71        124.72         1.45 o                         
  10   4   2          1.59          1.95         0.35 o                         
  11   4   2         56.39         60.29         1.03 o                         
 -11   5   2         12.81         17.49         1.03 o                         
 -10   5   2        139.03        139.58         1.63 o                         
  -9   5   2         47.40         43.63         0.75 o                         
  -8   5   2         23.58         20.26         0.48 o                         
  -7   5   2        862.41        838.02         7.25 o                         
  -6   5   2       1872.99       1848.45        15.47 o                         
  -5   5   2         17.02         19.79         0.49 o                         
  -4   5   2        152.70        119.32         1.40 o                         
  -3   5   2         67.16        100.44         5.04 o                         
  -2   5   2        284.55        295.85         2.99 o                         
  -1   5   2        423.42        369.22         3.70 o                         
   0   5   2        414.14        424.00         5.15 o                         
   1   5   2        677.48        732.92         8.96 o                         
   2   5   2          7.64          8.03         0.81 o                         
   3   5   2       2146.02       2095.59        15.77 o                         
   4   5   2          0.23          1.70         0.52 o                         
   5   5   2        345.03        321.83         2.91 o                         
   6   5   2        201.29        209.27         2.36 o                         
   7   5   2         23.51         20.49         0.56 o                         
   8   5   2        293.96        284.02         2.73 o                         
   9   5   2          2.29          2.25         0.42 o                         
  10   5   2          1.29          0.89         0.28 o                         
  11   5   2         31.96         28.13         0.84 o                         
 -10   6   2         68.65         68.24         1.03 o                         
  -9   6   2          0.37          0.42         0.24 o                         
  -8   6   2         75.87         79.79         1.06 o                         
  -7   6   2         90.21         77.28         1.16 o                         
  -6   6   2          2.74          5.58         0.40 o                         
  -5   6   2        174.03        166.21         1.91 o                         
  -4   6   2         39.19         35.42         1.03 o                         
  -3   6   2        716.22        739.71         8.87 o                         
  -2   6   2        245.81        238.11         2.60 o                         
  -1   6   2        509.91        465.23         5.76 o                         
   0   6   2       2346.52       2449.52        28.69 o                         
   1   6   2        295.71        286.09         3.69 o                         
   2   6   2        605.25        566.86         5.71 o                         
   3   6   2        588.96        600.21         4.63 o                         
   4   6   2         73.05         67.76         0.98 o                         
   5   6   2        177.41        154.68         1.82 o                         
   6   6   2          1.33          1.39         0.28 o                         
   7   6   2         32.82         35.67         0.63 o                         
   8   6   2        113.66        105.77         1.55 o                         
   9   6   2         54.81         50.54         0.98 o                         
  10   6   2          8.61         10.43         0.56 o                         
 -10   7   2         79.49         89.94         1.49 o                         
  -9   7   2         73.48         68.39         1.21 o                         
  -8   7   2         72.36         67.22         1.16 o                         
  -7   7   2         33.68         35.43         0.78 o                         
  -6   7   2          9.36          9.57         0.42 o                         
  -5   7   2        559.17        529.53         5.38 o                         
  -4   7   2        878.07        853.28        10.25 o                         
  -3   7   2        453.02        438.28         5.41 o                         
  -2   7   2         44.32         39.69         0.60 o                         
  -1   7   2         67.28         79.88         5.34 o                         
   0   7   2         23.40         23.35         0.58 o                         
   1   7   2        222.74        210.12         2.83 o                         
   2   7   2         30.39         29.18         0.56 o                         
   3   7   2          2.62          3.76         0.28 o                         
   4   7   2        602.20        568.97         5.76 o                         
   5   7   2         14.03         14.89         0.49 o                         
   6   7   2         85.25         86.45         1.26 o                         
   7   7   2         75.02         80.29         1.26 o                         
   8   7   2          0.33          0.24         0.48 o                         
   9   7   2         13.41         15.91         0.76 o                         
  10   7   2         76.39         81.97         1.71 o                         
  -9   8   2         79.84         83.84         1.62 o                         
  -8   8   2        222.90        220.85         3.34 o                         
  -7   8   2        153.57        149.93         1.91 o                         
  -6   8   2        132.04        130.56         1.72 o                         
  -5   8   2         66.36         66.45         1.20 o                         
  -4   8   2        182.18        189.27         3.64 o                         
  -3   8   2         37.22         33.94         0.76 o                         
  -2   8   2       1136.81       1091.01        13.11 o                         
  -1   8   2          0.66          0.24         0.34 o                         
   0   8   2         34.98         34.33         0.76 o                         
   1   8   2       1328.33       1302.56        13.09 o                         
   2   8   2        196.40        195.25         2.75 o                         
   3   8   2        257.33        251.87         3.43 o                         
   4   8   2          2.04          0.36         0.34 o                         
   5   8   2         32.96         25.09         0.76 o                         
   6   8   2         72.31         73.12         1.37 o                         
   7   8   2        163.13        157.55         2.48 o                         
   8   8   2         38.44         35.16         1.03 o                         
   9   8   2         59.88         63.45         2.55 o                         
  -8   9   2         19.75         19.53         0.70 o                         
  -7   9   2          3.18          2.42         0.48 o                         
  -6   9   2          1.82          0.97         0.48 o                         
  -5   9   2        172.40        180.56         8.98 o                         
  -4   9   2         43.20         40.59         0.93 o                         
  -3   9   2          0.96          1.47         0.34 o                         
  -2   9   2        214.02        214.93         3.00 o                         
  -1   9   2         32.93         30.70         0.76 o                         
   0   9   2         67.77         64.75         1.70 o                         
   1   9   2        127.97        130.40         2.06 o                         
   2   9   2        253.90        235.79         4.37 o                         
   3   9   2         81.88         78.59         1.45 o                         
   4   9   2         58.97         61.84         1.20 o                         
   5   9   2         12.76         11.23         0.73 o                         
   6   9   2         16.94         12.24         0.69 o                         
   7   9   2          8.15          7.06         0.51 o                         
   8   9   2        188.14        189.01         3.00 o                         
  -7  10   2         30.27         28.61         0.93 o                         
  -6  10   2          0.01         -0.24         0.34 o                         
  -5  10   2          0.00         -0.24         0.34 o                         
  -4  10   2         13.52         13.27         0.85 o                         
  -3  10   2          3.42          3.72         0.73 o                         
  -2  10   2         18.79         17.21         0.97 o                         
  -1  10   2        238.52        240.76         4.85 o                         
   0  10   2         50.87         58.44         1.70 o                         
   1  10   2        127.35        130.02         2.06 o                         
   2  10   2          2.15          3.39         0.73 o                         
   3  10   2          8.76          7.64         0.51 o                         
   4  10   2          2.28          2.55         0.34 o                         
   5  10   2         53.36         52.51         1.20 o                         
   6  10   2          6.93          6.55         0.51 o                         
   7  10   2          0.79          1.45         0.51 o                         
  -6  11   2         57.70         56.74         2.18 o                         
  -5  11   2         88.85         94.34         2.67 o                         
  -4  11   2         40.05         38.07         1.70 o                         
  -3  11   2          4.84          6.79         0.73 o                         
  -2  11   2         55.21         55.53         1.70 o                         
   0  11   2         72.25         73.00         1.54 o                         
   1  11   2         69.45         71.53         1.45 o                         
   2  11   2         69.93         74.69         2.18 o                         
   3  11   2          9.70          9.35         0.69 o                         
   4  11   2         21.41         23.28         0.86 o                         
   5  11   2         58.97         58.23         1.45 o                         
   6  11   2        104.45        113.38         2.06 o                         
  -3  12   2         27.63         23.52         1.21 o                         
  -1  12   2          0.55          1.21         0.73 o                         
   0  12   2         65.73         77.66         2.42 o                         
   1  12   2        111.33        121.51         3.15 o                         
   2  12   2          0.80          0.24         0.73 o                         
   3  12   2        135.53        153.78         3.64 o                         
 -12   1   3         40.15         39.90         0.78 o                         
 -11   1   3         81.77         83.04         1.15 o                         
 -10   1   3         34.29         28.38         0.61 o                         
  -9   1   3        546.43        511.57         4.61 o                         
  -8   1   3          4.02          3.64         0.22 o                         
  -7   1   3        242.07        212.00         1.67 o                         
  -6   1   3       1163.15       1148.93         7.35 o                         
  -5   1   3        321.41        320.98         2.03 o                         
  -4   1   3        392.77        429.33         2.64 o                         
  -3   1   3       1440.30       1502.88        10.00 o                         
  -2   1   3        512.53        496.90         3.02 o                         
  -1   1   3          2.14          5.01         0.16 o                         
   0   1   3         30.80         49.93         0.56 o                         
   1   1   3       5690.34       5297.73       179.67 o                         
   2   1   3        713.08        754.79         4.52 o                         
   3   1   3        138.90        173.40         1.54 o                         
   4   1   3          0.06          2.32         0.09 o                         
   5   1   3        277.33        294.27         1.88 o                         
   6   1   3        266.00        284.49         1.98 o                         
   7   1   3         13.54         12.25         0.36 o                         
   8   1   3        141.33        136.18         1.51 o                         
   9   1   3        311.46        312.99         2.97 o                         
  10   1   3        211.83        217.83         2.24 o                         
  11   1   3         56.07         60.69         1.03 o                         
  12   1   3          3.95          6.29         0.56 o                         
 -12   2   3         33.25         36.79         0.78 o                         
 -11   2   3          0.07         -0.06         0.24 o                         
 -10   2   3        123.00        118.37         1.39 o                         
  -9   2   3         74.43         73.45         0.87 o                         
  -8   2   3        375.70        362.54         3.00 o                         
  -7   2   3        315.98        311.73         2.35 o                         
  -6   2   3        361.18        379.91         2.79 o                         
  -5   2   3        843.49        786.61         4.77 o                         
  -4   2   3       1435.75       1502.70         9.70 o                         
  -3   2   3       3980.53       3940.56        35.17 o                         
  -2   2   3       2318.91       2344.82        17.05 o                         
  -1   2   3        350.40        355.07         2.74 o                         
   0   2   3        196.78        188.58         2.39 o                         
   1   2   3      12536.63      10662.53       258.47 o                         
   2   2   3         40.36         40.65         0.52 o                         
   3   2   3        963.41       1014.92         6.08 o                         
   4   2   3       6962.84       6878.25        41.16 o                         
   5   2   3          0.28          0.24         0.14 o                         
   6   2   3        144.12        118.12         1.10 o                         
   7   2   3         32.22         32.84         0.57 o                         
   8   2   3         55.84         56.79         0.78 o                         
   9   2   3        464.01        454.39         4.16 o                         
  10   2   3          6.31          6.70         0.39 o                         
  11   2   3          1.12          0.10         0.29 o                         
 -11   3   3        387.07        392.51         3.79 o                         
 -10   3   3         14.96         14.71         0.43 o                         
  -9   3   3        172.44        163.73         1.78 o                         
  -8   3   3        600.72        575.04         4.18 o                         
  -7   3   3         79.89         83.70         0.82 o                         
  -6   3   3        949.39        911.08         6.37 o                         
  -5   3   3          2.22          6.98         0.51 o                         
  -4   3   3         11.83         14.31         0.25 o                         
  -3   3   3         26.41         34.80         0.38 o                         
  -2   3   3        721.52        665.33         4.31 o                         
  -1   3   3        517.25        479.40         3.38 o                         
   0   3   3       1820.05       1707.29        13.05 o                         
   1   3   3         34.39         54.71         2.46 o                         
   2   3   3        240.29        284.22         2.06 o                         
   3   3   3       6752.34       6551.81        41.90 o                         
   4   3   3       3043.17       3216.97        20.68 o                         
   5   3   3          7.99         11.76         0.23 o                         
   6   3   3        170.19        177.32         1.54 o                         
   7   3   3        553.51        537.10         4.74 o                         
   8   3   3          9.93         10.04         0.39 o                         
   9   3   3          1.12          0.91         0.24 o                         
  10   3   3        215.32        212.51         2.38 o                         
  11   3   3          0.19         -0.27         0.31 o                         
 -11   4   3         11.17          9.15         0.40 o                         
 -10   4   3          2.57          3.19         0.33 o                         
  -9   4   3          1.26          2.08         0.25 o                         
  -8   4   3        106.27         97.98         0.97 o                         
  -7   4   3        209.60        208.11         1.87 o                         
  -6   4   3        255.41        245.44         2.10 o                         
  -5   4   3        477.18        484.03         3.84 o                         
  -4   4   3        464.87        460.97         4.04 o                         
  -3   4   3       1155.22       1196.60         8.27 o                         
  -2   4   3          2.31          5.70         0.17 o                         
  -1   4   3       2045.67       2220.05        17.89 o                         
   0   4   3          0.32          1.06         0.15 o                         
   1   4   3         90.11         84.03         1.02 o                         
   2   4   3        374.45        402.06         3.17 o                         
   3   4   3       1895.72       1911.85        14.35 o                         
   4   4   3       3740.21       3710.80        25.59 o                         
   5   4   3        653.20        668.79         5.12 o                         
   6   4   3        100.36         91.96         1.06 o                         
   7   4   3        268.72        248.51         2.40 o                         
   8   4   3         51.15         53.13         0.78 o                         
   9   4   3          0.28          0.36         0.49 o                         
  10   4   3          1.91          2.67         0.35 o                         
  11   4   3          0.21          0.17         0.35 o                         
 -11   5   3          1.34          1.15         0.29 o                         
 -10   5   3         85.37         87.44         1.10 o                         
  -9   5   3        105.30        105.03         1.07 o                         
  -8   5   3          8.69          9.06         0.36 o                         
  -7   5   3        153.17        154.15         1.67 o                         
  -6   5   3         67.40         61.32         0.76 o                         
  -5   5   3        201.91        193.69         1.88 o                         
  -4   5   3        255.40        251.02         2.37 o                         
  -3   5   3         98.05        102.05         1.03 o                         
  -2   5   3          0.01          0.48         0.12 o                         
  -1   5   3       1782.10       1842.59        15.51 o                         
   0   5   3         31.81         41.15         0.64 o                         
   1   5   3         41.45         40.61         1.33 o                         
   2   5   3       1395.65       1340.64        13.15 o                         
   3   5   3        271.47        269.49         2.19 o                         
   4   5   3        194.91        207.96         1.73 o                         
   5   5   3        157.67        181.26         1.76 o                         
   6   5   3          8.89          8.85         0.52 o                         
   7   5   3        269.78        267.80         2.99 o                         
   8   5   3          0.57          1.13         0.28 o                         
   9   5   3         50.85         52.14         0.98 o                         
  10   5   3         78.20         72.76         1.26 o                         
  11   5   3          3.65          5.39         0.53 o                         
 -10   6   3        307.82        315.30         2.82 o                         
  -9   6   3          8.32          9.80         0.35 o                         
  -8   6   3         64.52         63.14         0.84 o                         
  -7   6   3        810.41        781.80         7.57 o                         
  -6   6   3        527.06        518.27         4.65 o                         
  -5   6   3       1665.71       1606.85        13.52 o                         
  -4   6   3          6.34          5.14         0.49 o                         
  -3   6   3         46.11         48.07         0.74 o                         
  -2   6   3         37.82         33.04         0.60 o                         
  -1   6   3         17.10         11.04         0.67 o                         
   0   6   3        931.27        923.91         9.15 o                         
   1   6   3        205.01        206.35         2.83 o                         
   2   6   3        195.34        203.83         2.24 o                         
   3   6   3        305.81        293.61         3.02 o                         
   4   6   3        196.54        194.73         2.19 o                         
   5   6   3        341.38        331.69         3.55 o                         
   6   6   3         48.77         52.53         0.88 o                         
   7   6   3         69.96         70.45         1.37 o                         
   8   6   3         44.03         47.14         1.10 o                         
   9   6   3         99.08         94.23         1.79 o                         
  10   6   3         15.88         19.75         1.45 o                         
 -10   7   3          0.06         -0.55         0.36 o                         
  -9   7   3         58.57         54.38         0.90 o                         
  -8   7   3          4.36          5.27         0.42 o                         
  -7   7   3          0.34          0.00         0.24 o                         
  -6   7   3         30.67         34.86         1.00 o                         
  -5   7   3        775.19        738.50         7.45 o                         
  -4   7   3        202.71        201.59         2.83 o                         
  -3   7   3         22.16         20.97         0.58 o                         
  -2   7   3        236.66        221.62         3.00 o                         
  -1   7   3        151.93        168.13         1.95 o                         
   0   7   3          1.23          1.45         0.20 o                         
   1   7   3        617.91        616.22         6.22 o                         
   2   7   3        116.66        120.58         1.49 o                         
   3   7   3        676.12        676.92         8.43 o                         
   4   7   3         73.54         63.06         1.20 o                         
   5   7   3        117.88        110.42         1.79 o                         
   6   7   3         90.11         91.55         1.62 o                         
   7   7   3        133.54        121.41         2.06 o                         
   8   7   3          1.76          1.21         0.61 o                         
   9   7   3         19.96         21.35         0.86 o                         
  10   7   3         33.39         33.64         1.82 o                         
  -9   8   3          4.66          5.52         0.36 o                         
  -8   8   3        168.91        156.34         3.18 o                         
  -7   8   3         20.26         24.43         0.64 o                         
  -6   8   3         12.69         10.75         0.61 o                         
  -5   8   3        224.15        209.68         3.03 o                         
  -4   8   3          1.29          1.83         0.34 o                         
  -3   8   3        355.36        356.81         4.63 o                         
  -2   8   3        438.12        430.91         5.49 o                         
  -1   8   3        138.84        139.82         2.91 o                         
   0   8   3          1.20          2.42         0.73 o                         
   1   8   3        370.99        390.01         5.07 o                         
   2   8   3        226.72        231.69         3.26 o                         
   3   8   3         32.44         35.40         1.21 o                         
   4   8   3         12.24          9.27         0.73 o                         
   5   8   3          2.93          3.23         0.48 o                         
   6   8   3         50.90         46.80         1.10 o                         
   7   8   3         62.52         61.47         1.37 o                         
   8   8   3          4.70          5.52         0.61 o                         
   9   8   3         88.50         84.69         1.79 o                         
  -8   9   3         10.59          8.13         0.48 o                         
  -7   9   3         65.63         64.91         1.45 o                         
  -6   9   3         21.53         19.57         1.09 o                         
  -5   9   3          9.25          8.13         0.58 o                         
  -4   9   3          5.29          5.44         0.40 o                         
  -3   9   3        160.49        163.77         3.64 o                         
  -2   9   3          0.75          0.24         0.34 o                         
  -1   9   3         66.65         65.12         1.28 o                         
   0   9   3         84.32         77.26         1.45 o                         
   1   9   3        592.39        609.63         7.73 o                         
   2   9   3        309.83        306.55         4.37 o                         
   3   9   3         51.31         49.50         1.10 o                         
   4   9   3         99.56        103.64         1.79 o                         
   5   9   3          1.27          0.61         0.34 o                         
   6   9   3         21.13         18.63         0.76 o                         
   7   9   3          1.83          3.85         1.09 o                         
   8   9   3         66.55         74.69         1.62 o                         
  -7  10   3         70.09         69.74         1.62 o                         
  -6  10   3         79.15         81.97         2.43 o                         
  -5  10   3         45.02         43.40         1.70 o                         
  -4  10   3        589.31        584.10        10.70 o                         
  -3  10   3         64.25         59.55         1.37 o                         
  -2  10   3          0.38          1.73         0.34 o                         
  -1  10   3          1.17          1.45         0.61 o                         
   0  10   3        264.73        270.16         5.58 o                         
   1  10   3         98.40         93.43         2.18 o                         
   2  10   3         30.38         38.31         1.45 o                         
   3  10   3        284.49        282.19         3.95 o                         
   4  10   3         43.14         38.41         1.94 o                         
   5  10   3        260.35        281.52         4.03 o                         
   6  10   3          4.81          6.07         0.51 o                         
   7  10   3        144.32        155.99         2.65 o                         
  -5  11   3         87.27         86.12         1.89 o                         
  -4  11   3         31.61         27.76         1.03 o                         
  -3  11   3         24.84         26.37         1.33 o                         
  -2  11   3          0.70          0.61         0.34 o                         
  -1  11   3         54.81         61.35         1.94 o                         
   0  11   3         23.41         23.76         1.21 o                         
   1  11   3         62.82         70.81         1.54 o                         
   2  11   3        149.20        156.71         3.64 o                         
   3  11   3          0.41         -0.12         0.36 o                         
   4  11   3         23.66         24.90         1.09 o                         
   5  11   3         12.66         10.42         0.69 o                         
  -3  12   3          6.15          7.41         0.69 o                         
  -2  12   3          3.74          1.94         0.73 o                         
  -1  12   3          7.43          7.03         0.97 o                         
   0  12   3        111.22        121.03         2.23 o                         
   1  12   3          2.59          2.91         0.73 o                         
   2  12   3         21.43         21.33         1.21 o                         
   3  12   3         90.93         97.73         1.89 o                         
 -11   0   4         46.29         40.88         1.10 o                         
 -10   0   4        104.15        113.41         1.97 o                         
  -9   0   4        211.18        198.91         2.83 o                         
  -8   0   4        436.82        394.69         5.07 o                         
  -7   0   4       1645.43       1536.46        17.41 o                         
  -6   0   4        740.63        704.76         6.09 o                         
  -5   0   4        762.99        776.66         6.67 o                         
  -4   0   4       2324.36       2423.63        20.51 o                         
  -3   0   4         28.48          9.31         0.28 o                         
  -2   0   4       4318.29       4199.50        79.01 o                         
  -1   0   4       4985.99       4756.65        84.78 o                         
   0   0   4        232.11        273.23         3.52 o                         
   1   0   4        304.63        265.29         4.14 o                         
   2   0   4          4.09          1.79         0.25 o                         
   3   0   4        625.99        715.79         6.79 o                         
   4   0   4       2144.10       2122.29        17.92 o                         
   5   0   4        266.64        286.79         2.61 o                         
   6   0   4       1271.73       1353.57        11.52 o                         
   7   0   4         61.98         63.36         0.93 o                         
   8   0   4          4.89          3.47         0.40 o                         
   9   0   4        167.00        181.57         2.66 o                         
  10   0   4         61.22         68.71         1.45 o                         
  11   0   4        503.84        535.23         9.11 o                         
 -11   1   4         47.81         48.09         0.85 o                         
 -10   1   4          2.69          3.11         0.29 o                         
  -9   1   4        111.96        104.74         1.27 o                         
  -8   1   4         85.09         76.08         0.87 o                         
  -7   1   4        767.50        709.46         5.51 o                         
  -6   1   4        751.36        759.16         4.95 o                         
  -5   1   4       1206.23       1229.96         7.38 o                         
  -4   1   4       3300.86       3349.90        20.14 o                         
  -3   1   4        833.84        936.61         5.62 o                         
  -2   1   4        862.35        866.74         5.57 o                         
  -1   1   4       1705.02       1742.53        18.50 o                         
   0   1   4         75.27         82.37         3.25 o                         
   1   1   4        609.32        642.54         4.51 o                         
   2   1   4       3090.21       2974.51        17.95 o                         
   3   1   4         59.99         56.74         0.47 o                         
   4   1   4         45.97         70.16         0.53 o                         
   5   1   4       2834.42       2812.95        16.85 o                         
   6   1   4         42.27         50.15         0.47 o                         
   7   1   4        641.17        664.96         4.72 o                         
   8   1   4         56.29         61.10         0.81 o                         
   9   1   4         17.67         18.01         0.51 o                         
  10   1   4         86.67         87.35         1.15 o                         
  11   1   4         28.26         30.44         0.69 o                         
 -11   2   4         14.35         15.95         0.94 o                         
 -10   2   4         77.98         74.89         1.03 o                         
  -9   2   4         17.96         14.80         0.43 o                         
  -8   2   4         22.47         23.16         0.45 o                         
  -7   2   4        110.54        107.77         1.08 o                         
  -6   2   4         47.08         48.82         0.54 o                         
  -5   2   4         20.52         19.14         0.39 o                         
  -4   2   4         56.80         63.89         0.51 o                         
  -3   2   4        340.72        347.12         2.16 o                         
  -2   2   4         14.53         21.16         0.27 o                         
  -1   2   4        803.51        848.68         5.92 o                         
   0   2   4        163.17        162.21         1.51 o                         
   1   2   4         15.50         30.49         0.58 o                         
   2   2   4         14.17         16.91         0.21 o                         
   3   2   4        183.53        172.17         1.12 o                         
   4   2   4        147.98        175.76         1.19 o                         
   5   2   4        146.16        163.70         1.44 o                         
   6   2   4         25.72         23.92         0.33 o                         
   7   2   4         23.93         25.63         0.47 o                         
   8   2   4          8.56          7.53         0.36 o                         
   9   2   4        207.00        207.53         2.12 o                         
  10   2   4         27.21         30.88         0.78 o                         
  11   2   4          0.07          0.09         0.54 o                         
 -11   3   4         16.93         18.63         0.57 o                         
 -10   3   4         10.55         10.77         0.40 o                         
  -9   3   4          1.60          1.62         0.23 o                         
  -8   3   4        254.70        259.90         2.06 o                         
  -7   3   4        483.16        468.01         3.44 o                         
  -6   3   4        183.96        184.32         1.48 o                         
  -5   3   4         62.83         59.11         0.59 o                         
  -4   3   4        619.12        613.60         3.75 o                         
  -3   3   4       1775.39       1808.43        11.56 o                         
  -2   3   4       1138.65       1221.83         8.46 o                         
  -1   3   4        460.00        514.94         3.92 o                         
   0   3   4         34.26         42.02         0.49 o                         
   1   3   4       1634.00       1660.71        14.21 o                         
   2   3   4        384.11        465.46         3.32 o                         
   3   3   4        501.39        512.68         3.15 o                         
   4   3   4        110.78        125.46         0.87 o                         
   5   3   4          1.27          1.59         0.15 o                         
   6   3   4         45.39         45.49         0.56 o                         
   7   3   4         32.36         26.76         0.51 o                         
   8   3   4          5.91          6.98         0.38 o                         
   9   3   4         74.43         76.88         1.26 o                         
  10   3   4         30.41         35.40         0.84 o                         
  11   3   4          5.33          8.84         0.60 o                         
 -11   4   4          3.96          4.04         0.40 o                         
 -10   4   4        282.66        279.60         2.52 o                         
  -9   4   4          0.07          0.48         0.22 o                         
  -8   4   4        206.51        205.45         1.72 o                         
  -7   4   4          1.02          1.15         0.20 o                         
  -6   4   4         68.93         68.50         0.95 o                         
  -5   4   4       1003.32        977.47         6.84 o                         
  -4   4   4         17.26         18.00         0.30 o                         
  -3   4   4        192.28        175.53         1.24 o                         
  -2   4   4         99.06         83.93         0.89 o                         
  -1   4   4       3047.03       3030.47        21.09 o                         
   0   4   4        171.04        181.57         1.54 o                         
   1   4   4       1704.44       1815.62        13.83 o                         
   2   4   4        652.51        654.01         4.61 o                         
   3   4   4       3154.43       3262.60        22.65 o                         
   4   4   4        459.85        474.69         3.16 o                         
   5   4   4          8.48         10.92         0.29 o                         
   6   4   4         59.37         57.76         0.90 o                         
   7   4   4        252.14        250.84         2.85 o                         
   8   4   4         69.87         75.31         1.16 o                         
   9   4   4          0.13          0.08         0.53 o                         
  10   4   4         22.83         22.07         0.70 o                         
  11   4   4         19.66         17.46         0.86 o                         
 -10   5   4         27.36         31.95         0.62 o                         
  -9   5   4        159.10        161.39         1.60 o                         
  -8   5   4         23.99         23.38         0.44 o                         
  -7   5   4        926.83        883.96         6.30 o                         
  -6   5   4         56.54         49.64         0.67 o                         
  -5   5   4        240.50        224.80         1.93 o                         
  -4   5   4        603.75        556.95         4.89 o                         
  -3   5   4         22.68         25.72         0.39 o                         
  -2   5   4        724.90        688.63         4.85 o                         
  -1   5   4         54.40         53.18         0.60 o                         
   0   5   4         46.40         44.62         0.57 o                         
   1   5   4          5.17          4.10         0.24 o                         
   2   5   4        459.29        447.31         5.20 o                         
   3   5   4         14.26         14.24         0.42 o                         
   4   5   4         91.06         93.36         0.91 o                         
   5   5   4       1588.09       1521.52        25.44 o                         
   6   5   4        293.43        284.63         3.86 o                         
   7   5   4        127.59        126.08         2.79 o                         
   8   5   4         78.42         76.63         1.45 o                         
   9   5   4         45.17         39.28         1.03 o                         
  10   5   4         62.78         60.73         1.45 o                         
 -10   6   4          0.03         -0.41         0.29 o                         
  -9   6   4          0.38          1.36         0.22 o                         
  -8   6   4        180.03        174.72         1.91 o                         
  -7   6   4         82.93         83.30         1.06 o                         
  -6   6   4         63.73         64.03         0.93 o                         
  -5   6   4         45.98         40.26         0.69 o                         
  -4   6   4         40.63         45.10         0.93 o                         
  -3   6   4        109.38        106.50         1.35 o                         
  -2   6   4          2.70          5.38         0.56 o                         
  -1   6   4       1117.09       1178.44        11.60 o                         
   0   6   4        319.88        320.59         4.21 o                         
   1   6   4          4.38          4.36         0.48 o                         
   2   6   4        358.69        359.88         3.74 o                         
   3   6   4        198.28        189.41         2.10 o                         
   4   6   4         75.50         75.56         1.58 o                         
   5   6   4         30.05         35.04         0.86 o                         
   6   6   4          6.07          7.20         0.61 o                         
   7   6   4          7.32          6.15         0.73 o                         
   8   6   4          9.32          7.70         0.58 o                         
   9   6   4         18.06         17.27         0.76 o                         
  10   6   4         27.63         26.88         1.09 o                         
  -9   7   4          2.46          3.73         0.59 o                         
  -8   7   4         35.93         37.79         0.85 o                         
  -7   7   4        129.62        125.78         1.50 o                         
  -6   7   4        350.75        333.17         3.21 o                         
  -5   7   4       1130.19       1115.21        11.21 o                         
  -4   7   4        518.09        494.59         5.14 o                         
  -3   7   4        401.37        366.07         3.87 o                         
  -2   7   4          1.68          1.47         0.34 o                         
  -1   7   4        200.79        198.56         2.83 o                         
   0   7   4        303.63        282.33         3.86 o                         
   1   7   4         56.58         61.48         1.20 o                         
   2   7   4         15.29         14.81         0.42 o                         
   3   7   4        722.34        715.08         9.13 o                         
   4   7   4        525.72        504.08         6.45 o                         
   5   7   4         52.58         52.33         1.33 o                         
   6   7   4        269.64        283.41         3.86 o                         
   7   7   4          7.07          8.45         0.85 o                         
   8   7   4         55.49         52.21         1.28 o                         
   9   7   4          0.37          0.24         0.40 o                         
  -9   8   4         28.74         30.74         0.73 o                         
  -8   8   4          7.90         12.41         0.63 o                         
  -7   8   4         43.38         44.00         0.81 o                         
  -6   8   4        358.18        347.46         3.87 o                         
  -5   8   4        625.54        601.00         6.26 o                         
  -4   8   4          1.23          1.47         0.34 o                         
  -3   8   4        153.11        151.78         2.40 o                         
  -2   8   4        145.46        144.74         2.23 o                         
  -1   8   4          4.27          5.83         0.51 o                         
   0   8   4        168.49        164.91         2.48 o                         
   1   8   4         31.25         31.41         0.86 o                         
   2   8   4          8.02          8.03         0.51 o                         
   3   8   4        374.36        355.64         4.72 o                         
   4   8   4         12.52          7.76         0.73 o                         
   5   8   4          2.07          3.64         0.73 o                         
   6   8   4        107.53         98.08         1.94 o                         
   7   8   4         64.17         66.63         2.06 o                         
   8   8   4         15.93         15.08         0.76 o                         
  -8   9   4         73.34         81.36         1.71 o                         
  -7   9   4          6.86          8.89         0.69 o                         
  -6   9   4         40.26         41.22         1.20 o                         
  -5   9   4          4.27          5.72         0.51 o                         
  -4   9   4         27.25         27.43         0.97 o                         
  -3   9   4        862.20        828.47        10.58 o                         
  -2   9   4        512.88        495.92         6.61 o                         
  -1   9   4          1.51          2.87         0.73 o                         
   0   9   4         14.04         12.39         1.33 o                         
   1   9   4        374.41        384.97         7.29 o                         
   2   9   4          1.86          1.47         0.34 o                         
   3   9   4          4.72          3.15         0.48 o                         
   4   9   4         36.97         40.98         1.03 o                         
   5   9   4         48.59         42.32         1.03 o                         
   6   9   4         60.26         60.44         1.94 o                         
   7   9   4          7.61          7.60         1.21 o                         
   8   9   4          0.05         -0.12         0.51 o                         
  -6  10   4          0.04         -0.24         0.40 o                         
  -5  10   4         37.27         32.00         1.03 o                         
  -4  10   4          2.88          2.49         0.51 o                         
  -3  10   4         13.50         15.74         0.85 o                         
  -2  10   4         59.62         53.71         1.20 o                         
  -1  10   4         49.24         55.29         1.20 o                         
   0  10   4          8.40          5.82         0.73 o                         
   1  10   4        230.78        238.69         3.43 o                         
   2  10   4         76.95         87.30         2.43 o                         
   3  10   4         57.01         57.35         1.37 o                         
   4  10   4         25.50         24.50         0.86 o                         
   5  10   4         45.83         44.13         1.20 o                         
   6  10   4          3.44          1.58         0.51 o                         
  -5  11   4          0.05         -0.39         0.40 o                         
  -4  11   4          2.30          2.23         0.51 o                         
  -3  11   4         72.40         80.80         1.94 o                         
  -2  11   4          2.96          3.89         0.51 o                         
  -1  11   4          0.01          0.00         0.48 o                         
   0  11   4         64.18         63.05         1.94 o                         
   1  11   4          1.76          1.70         0.51 o                         
   2  11   4         35.79         41.46         1.70 o                         
   3  11   4         99.28        100.18         1.89 o                         
   4  11   4         14.21         15.27         0.86 o                         
   5  11   4         22.13         20.61         0.86 o                         
  -2  12   4         66.71         73.72         2.42 o                         
  -1  12   4         10.86         12.85         1.21 o                         
   0  12   4        146.24        156.53         2.65 o                         
   1  12   4         38.64         41.22         1.70 o                         
   2  12   4          2.59          3.15         0.73 o                         
 -11   1   5         75.20         67.20         1.03 o                         
 -10   1   5         10.74          8.30         0.39 o                         
  -9   1   5        108.01        110.30         1.30 o                         
  -8   1   5        277.71        258.15         2.51 o                         
  -7   1   5        152.49        144.61         1.34 o                         
  -6   1   5        264.17        274.68         1.93 o                         
  -5   1   5        614.12        606.71         3.73 o                         
  -4   1   5        404.29        424.87         2.66 o                         
  -3   1   5         37.49         29.92         0.31 o                         
  -2   1   5       2410.43       2444.00        14.70 o                         
  -1   1   5          7.94          9.43         0.41 o                         
   0   1   5         62.93         44.74         0.72 o                         
   1   1   5         78.91         81.48         0.66 o                         
   2   1   5         10.16         12.47         0.23 o                         
   3   1   5        334.47        342.77         2.15 o                         
   4   1   5          0.21          0.17         0.09 o                         
   5   1   5        691.66        694.93         4.24 o                         
   6   1   5         37.50         49.80         0.49 o                         
   7   1   5         24.36         23.45         0.40 o                         
   8   1   5         14.04         14.21         0.38 o                         
   9   1   5        304.88        321.24         3.06 o                         
  10   1   5         41.32         44.08         0.93 o                         
  11   1   5         38.13         37.71         0.93 o                         
 -11   2   5         49.08         47.25         0.85 o                         
 -10   2   5          7.15          9.85         0.41 o                         
  -9   2   5         23.09         20.80         0.45 o                         
  -8   2   5        407.66        415.71         3.49 o                         
  -7   2   5        397.43        397.42         2.94 o                         
  -6   2   5        575.42        550.35         3.95 o                         
  -5   2   5        556.71        512.16         3.17 o                         
  -4   2   5        156.28        173.97         1.18 o                         
  -3   2   5       4018.33       3869.16        26.20 o                         
  -2   2   5          3.55          0.79         0.10 o                         
  -1   2   5       1302.41       1381.66        11.25 o                         
   0   2   5         16.36         22.41         0.42 o                         
   1   2   5       1109.11       1172.70         9.00 o                         
   2   2   5         48.34         44.14         0.83 o                         
   3   2   5       2158.43       2164.29        12.90 o                         
   4   2   5          5.21          4.46         0.17 o                         
   5   2   5        230.20        215.43         1.45 o                         
   6   2   5       1340.57       1356.15         9.17 o                         
   7   2   5          1.59          1.02         0.26 o                         
   8   2   5         69.67         74.31         1.16 o                         
   9   2   5         52.25         49.86         0.93 o                         
  10   2   5          3.33          3.89         0.42 o                         
  11   2   5         49.12         49.93         1.07 o                         
 -11   3   5         31.09         30.44         0.69 o                         
 -10   3   5          0.95          1.28         0.42 o                         
  -9   3   5        581.50        557.67         4.52 o                         
  -8   3   5        198.50        195.86         1.80 o                         
  -7   3   5        120.82        117.53         1.07 o                         
  -6   3   5        134.79        123.89         1.08 o                         
  -5   3   5        304.45        280.94         2.13 o                         
  -4   3   5         21.97         21.26         0.29 o                         
  -3   3   5        774.52        737.45         4.79 o                         
  -2   3   5         63.20         58.72         0.90 o                         
  -1   3   5         82.74        108.53         1.08 o                         
   0   3   5       2300.34       2205.50        19.85 o                         
   1   3   5        541.95        584.49         5.14 o                         
   2   3   5        351.78        340.96         2.50 o                         
   3   3   5       2865.11       2846.86        18.16 o                         
   4   3   5        405.69        404.58         2.73 o                         
   5   3   5        139.43        137.11         1.06 o                         
   6   3   5        270.22        290.43         7.71 o                         
   7   3   5        111.50        110.95         1.44 o                         
   8   3   5         18.70         18.91         0.56 o                         
   9   3   5         22.22         22.56         0.64 o                         
  10   3   5          0.10         -0.24         0.28 o                         
  11   3   5         44.13         50.72         1.28 o                         
 -10   4   5          0.85          1.52         0.28 o                         
  -9   4   5         11.11         12.29         0.40 o                         
  -8   4   5         20.52         19.31         0.40 o                         
  -7   4   5         11.30         10.13         0.33 o                         
  -6   4   5       1000.62        983.41         6.91 o                         
  -5   4   5       1612.62       1626.15        12.36 o                         
  -4   4   5         38.80         44.11         0.56 o                         
  -3   4   5         48.14         36.01         0.42 o                         
  -2   4   5         37.78         25.23         0.44 o                         
  -1   4   5       1169.37       1244.01         9.53 o                         
   0   4   5        451.22        455.11         4.07 o                         
   1   4   5        408.47        449.26         4.04 o                         
   2   4   5        331.13        333.72         2.71 o                         
   3   4   5        370.34        376.19         3.40 o                         
   4   4   5        563.78        559.40         4.04 o                         
   5   4   5        791.66        794.51         6.20 o                         
   6   4   5        232.52        228.22         3.17 o                         
   7   4   5         64.51         61.19         1.28 o                         
   8   4   5         37.98         37.73         0.93 o                         
   9   4   5         62.90         60.41         1.28 o                         
  10   4   5          0.04          0.10         0.40 o                         
 -10   5   5        250.44        263.28         2.73 o                         
  -9   5   5          0.99          1.79         0.27 o                         
  -8   5   5         54.33         53.16         0.73 o                         
  -7   5   5          7.82          8.64         0.63 o                         
  -6   5   5         11.71          9.95         0.36 o                         
  -5   5   5        290.02        296.98         2.82 o                         
  -4   5   5         58.18         56.22         1.16 o                         
  -3   5   5         69.56         71.19         0.84 o                         
  -2   5   5        117.85        127.20         1.15 o                         
  -1   5   5        266.77        240.63         2.30 o                         
   0   5   5         31.08         29.22         0.48 o                         
   1   5   5       2043.35       2101.59        17.97 o                         
   2   5   5          2.28          2.88         0.35 o                         
   3   5   5        223.24        235.58         2.27 o                         
   4   5   5        113.93        105.34         1.03 o                         
   5   5   5         12.80         13.18         0.58 o                         
   6   5   5        249.56        258.12         3.52 o                         
   7   5   5          1.18          0.97         0.48 o                         
   8   5   5         45.48         53.50         1.33 o                         
   9   5   5         12.33         11.16         0.69 o                         
  10   5   5          4.51          7.27         0.58 o                         
 -10   6   5          5.87          7.57         0.50 o                         
  -9   6   5          0.03         -0.12         0.28 o                         
  -8   6   5         69.05         65.36         0.93 o                         
  -7   6   5         34.41         36.31         0.69 o                         
  -6   6   5        268.92        248.90         2.48 o                         
  -5   6   5        520.89        494.16         4.46 o                         
  -4   6   5        197.50        196.24         2.28 o                         
  -3   6   5        847.01        808.03         8.30 o                         
  -2   6   5        470.97        462.29         4.86 o                         
  -1   6   5        104.17        113.59         1.49 o                         
   0   6   5        248.54        258.48         2.89 o                         
   1   6   5        100.08        102.21         1.30 o                         
   2   6   5        201.26        186.11         2.10 o                         
   3   6   5        446.44        451.42         4.68 o                         
   4   6   5         32.85         31.12         0.64 o                         
   5   6   5        983.37        927.38        11.29 o                         
   6   6   5        232.48        211.31         3.00 o                         
   7   6   5         17.52         22.74         0.76 o                         
   8   6   5         81.70         76.33         2.06 o                         
   9   6   5          5.53          3.28         0.51 o                         
  10   6   5          0.19         -0.48         0.51 o                         
  -9   7   5        164.83        167.96         1.94 o                         
  -8   7   5          1.34          1.72         0.31 o                         
  -7   7   5          2.46          2.37         0.32 o                         
  -6   7   5         68.09         64.09         0.93 o                         
  -5   7   5        225.14        216.00         3.26 o                         
  -4   7   5          3.85          3.38         0.61 o                         
  -3   7   5         21.86         22.43         0.86 o                         
  -2   7   5        279.75        265.04         3.69 o                         
  -1   7   5        125.03        105.30         1.72 o                         
   0   7   5         34.56         32.89         1.09 o                         
   1   7   5         80.47         91.92         1.54 o                         
   2   7   5        141.22        144.73         1.77 o                         
   3   7   5        318.45        316.91         5.22 o                         
   4   7   5         29.41         28.64         0.97 o                         
   5   7   5        310.18        306.89         4.20 o                         
   6   7   5         29.65         24.10         0.76 o                         
   7   7   5         99.19         86.94         1.62 o                         
   8   7   5          8.47          8.86         0.69 o                         
   9   7   5        142.70        143.31         4.49 o                         
  -8   8   5         60.81         64.48         1.32 o                         
  -7   8   5          4.28          3.41         0.51 o                         
  -6   8   5         81.63         78.63         1.62 o                         
  -5   8   5         10.54          7.79         0.58 o                         
  -4   8   5         61.14         52.38         1.20 o                         
  -3   8   5       1057.71       1024.45        12.83 o                         
  -2   8   5        428.29        406.57         5.41 o                         
  -1   8   5         29.44         30.56         0.86 o                         
   0   8   5         79.37         75.55         1.37 o                         
   1   8   5        171.88        176.90         2.57 o                         
   2   8   5          4.51          4.38         0.34 o                         
   3   8   5          0.45          0.97         0.34 o                         
   4   8   5        138.88        145.29         2.31 o                         
   5   8   5          2.26          1.21         0.34 o                         
   6   8   5         63.80         59.90         1.37 o                         
   7   8   5         24.02         25.59         0.86 o                         
   8   8   5          0.60          1.85         0.61 o                         
  -7   9   5         32.69         32.86         1.03 o                         
  -6   9   5          0.28         -0.12         0.34 o                         
  -5   9   5          2.28          3.52         0.51 o                         
  -4   9   5        101.13         96.60         2.67 o                         
  -3   9   5          6.83          8.98         0.69 o                         
  -2   9   5         78.11         77.90         1.94 o                         
  -1   9   5        150.17        156.03         2.43 o                         
   0   9   5         35.41         41.24         1.03 o                         
   1   9   5         62.26         57.96         1.70 o                         
   2   9   5         12.07         12.12         0.69 o                         
   3   9   5        178.71        185.85         3.88 o                         
   4   9   5        136.12        147.24         2.40 o                         
   5   9   5          0.33          0.73         0.34 o                         
   6   9   5          4.23          3.31         0.51 o                         
   7   9   5          5.90          6.65         0.61 o                         
  -6  10   5         27.52         33.74         1.10 o                         
  -5  10   5        157.81        149.94         2.57 o                         
  -4  10   5        278.37        281.93         4.20 o                         
  -3  10   5         42.62         41.12         1.20 o                         
  -2  10   5         91.17         96.77         1.89 o                         
  -1  10   5        131.58        122.96         2.14 o                         
   0  10   5        121.61        122.25         2.91 o                         
   1  10   5          1.35          1.09         0.34 o                         
   2  10   5        387.07        390.98         7.53 o                         
   3  10   5          0.03         -0.48         0.48 o                         
   4  10   5        176.26        182.69         2.92 o                         
   5  10   5         74.77         80.44         1.62 o                         
   6  10   5          3.67          3.55         0.51 o                         
  -4  11   5         56.94         61.72         1.54 o                         
  -3  11   5          1.44          0.73         0.51 o                         
  -2  11   5          2.03          2.75         0.51 o                         
  -1  11   5        142.68        145.06         3.64 o                         
   0  11   5          1.24          1.21         0.73 o                         
   1  11   5         59.41         67.05         1.54 o                         
   2  11   5         93.12         98.95         2.67 o                         
   3  11   5         14.59         13.80         0.85 o                         
   4  11   5         52.96         50.46         1.28 o                         
 -11   0   6         20.42         20.73         0.86 o                         
 -10   0   6        303.53        311.56         4.37 o                         
  -9   0   6          2.42          2.26         0.97 o                         
  -8   0   6        875.13        880.50        10.76 o                         
  -7   0   6         81.40         75.37         1.12 o                         
  -6   0   6          8.10         11.42         0.42 o                         
  -5   0   6        739.66        726.74         6.33 o                         
  -4   0   6        256.32        240.02         2.24 o                         
  -3   0   6          7.56          6.28         0.39 o                         
  -2   0   6       1065.57       1111.26         9.41 o                         
  -1   0   6        146.04        139.94         1.97 o                         
   0   0   6        164.09        185.92         3.76 o                         
   1   0   6       2083.43       1951.94        27.89 o                         
   2   0   6        272.93        298.14         2.67 o                         
   3   0   6          0.18          0.18         0.12 o                         
   4   0   6         55.04         53.09         0.66 o                         
   5   0   6       1222.43       1248.37        10.62 o                         
   6   0   6        128.69        131.41         1.42 o                         
   7   0   6         11.74         10.40         0.39 o                         
   8   0   6        315.83        315.96         3.46 o                         
   9   0   6          9.19          9.21         0.97 o                         
  10   0   6        188.62        213.27         4.61 o                         
  11   0   6         83.42         84.15         2.43 o                         
 -11   1   6        152.92        146.45         1.76 o                         
 -10   1   6         54.30         58.79         0.90 o                         
  -9   1   6          0.67          1.33         0.42 o                         
  -8   1   6         74.80         64.70         0.80 o                         
  -7   1   6        895.57        853.82         6.60 o                         
  -6   1   6         13.99         15.49         0.30 o                         
  -5   1   6       1035.36       1022.71         6.19 o                         
  -4   1   6        966.41       1054.75         6.37 o                         
  -3   1   6          6.43          8.42         0.29 o                         
  -2   1   6       3363.42       3485.51        33.80 o                         
  -1   1   6        321.72        380.18         3.46 o                         
   0   1   6        517.25        569.08         5.05 o                         
   1   1   6        638.65        704.33         5.49 o                         
   2   1   6        561.05        542.04         3.55 o                         
   3   1   6        158.40        166.80         1.19 o                         
   4   1   6       1204.60       1229.71         7.39 o                         
   5   1   6        128.97        128.13         0.93 o                         
   6   1   6        103.83        107.02         0.90 o                         
   7   1   6        608.36        618.12         4.48 o                         
   8   1   6        106.59        108.09         1.27 o                         
   9   1   6        154.11        158.29         2.05 o                         
  10   1   6          2.91          3.79         0.51 o                         
  11   1   6          4.91          5.91         0.73 o                         
 -11   2   6          6.71          6.96         0.44 o                         
 -10   2   6         36.40         35.97         0.73 o                         
  -9   2   6          6.13          8.06         0.37 o                         
  -8   2   6         75.94         61.61         0.78 o                         
  -7   2   6         14.93         16.36         0.49 o                         
  -6   2   6       1565.94       1499.72        10.38 o                         
  -5   2   6         30.02         31.38         0.37 o                         
  -4   2   6        405.33        403.77         2.54 o                         
  -3   2   6        374.68        401.09         2.69 o                         
  -2   2   6        604.46        631.15         4.47 o                         
  -1   2   6         99.74        114.11         1.14 o                         
   0   2   6        354.97        414.42         6.03 o                         
   1   2   6        221.87        226.15         1.86 o                         
   2   2   6        102.68         95.46         0.88 o                         
   3   2   6        805.98        864.74         5.63 o                         
   4   2   6        286.93        312.29         2.16 o                         
   5   2   6        138.03        138.99         1.10 o                         
   6   2   6        163.20        170.84         1.31 o                         
   7   2   6         76.94         76.70         0.89 o                         
   8   2   6        264.55        268.65         2.67 o                         
   9   2   6         19.28         21.28         0.64 o                         
  10   2   6          3.45          4.30         0.53 o                         
  11   2   6          1.55          1.70         0.51 o                         
 -10   3   6         54.72         59.02         0.93 o                         
  -9   3   6         24.02         29.29         0.56 o                         
  -8   3   6          5.39          7.41         0.33 o                         
  -7   3   6          3.16          1.94         0.20 o                         
  -6   3   6          1.70          0.62         0.18 o                         
  -5   3   6        467.45        469.25         3.42 o                         
  -4   3   6        508.67        509.29         3.70 o                         
  -3   3   6        916.09       1004.92         6.87 o                         
  -2   3   6         20.86         13.20         0.32 o                         
  -1   3   6          0.35          0.99         0.28 o                         
   0   3   6          2.50          5.16         0.24 o                         
   1   3   6         17.23         19.21         0.45 o                         
   2   3   6        333.92        356.76         2.91 o                         
   3   3   6        720.09        741.06         5.25 o                         
   4   3   6         30.25         34.20         0.45 o                         
   5   3   6        129.36        130.98         1.14 o                         
   6   3   6         74.60         78.79         0.89 o                         
   7   3   6         42.94         44.06         0.84 o                         
   8   3   6         45.08         51.77         1.10 o                         
   9   3   6          0.07          0.00         0.34 o                         
  10   3   6          3.47          3.78         0.73 o                         
 -10   4   6        102.60         99.95         1.68 o                         
  -9   4   6        280.86        270.54         2.73 o                         
  -8   4   6         23.25         22.68         0.47 o                         
  -7   4   6          0.01         -0.24         0.17 o                         
  -6   4   6         25.04         19.01         0.40 o                         
  -5   4   6        300.11        312.35         2.94 o                         
  -4   4   6       1218.35       1172.74         9.04 o                         
  -3   4   6        754.00        731.25         5.68 o                         
  -2   4   6        239.75        240.40         2.27 o                         
  -1   4   6       1127.35       1126.11         9.77 o                         
   0   4   6        129.39        111.53         1.21 o                         
   1   4   6       1411.07       1449.08        12.48 o                         
   2   4   6        108.12        108.13         1.06 o                         
   3   4   6         16.37         18.53         0.37 o                         
   4   4   6         99.85         93.67         0.91 o                         
   5   4   6         56.17         57.78         0.64 o                         
   6   4   6         47.83         45.44         0.88 o                         
   7   4   6          0.04          0.00         0.34 o                         
   8   4   6         21.51         19.83         0.76 o                         
   9   4   6          6.23          6.31         0.51 o                         
  10   4   6         17.17         19.54         0.86 o                         
 -10   5   6         70.02         70.74         1.08 o                         
  -9   5   6         32.49         34.64         0.69 o                         
  -8   5   6          5.43          4.78         0.43 o                         
  -7   5   6        181.78        177.82         1.91 o                         
  -6   5   6         95.31         93.66         1.18 o                         
  -5   5   6        568.32        536.78         4.90 o                         
  -4   5   6        229.99        228.08         3.26 o                         
  -3   5   6        278.50        287.76         3.22 o                         
  -2   5   6        379.10        373.83         3.43 o                         
  -1   5   6        144.30        161.32         1.67 o                         
   0   5   6         55.79         68.54         1.51 o                         
   1   5   6        432.53        426.34         3.89 o                         
   2   5   6          1.28          1.92         0.22 o                         
   3   5   6        271.31        283.32         2.41 o                         
   4   5   6        540.70        544.04         4.37 o                         
   5   5   6       1193.34       1155.16        11.54 o                         
   6   5   6          9.54          9.34         0.58 o                         
   7   5   6        448.00        433.09         8.02 o                         
   8   5   6          0.01          0.36         0.34 o                         
   9   5   6          5.31          5.72         0.51 o                         
  10   5   6          6.12          6.15         0.58 o                         
  -9   6   6         24.88         28.50         0.66 o                         
  -8   6   6         58.18         53.38         0.87 o                         
  -7   6   6          0.10          0.24         0.28 o                         
  -6   6   6          0.13          0.00         0.48 o                         
  -5   6   6        244.73        242.38         3.43 o                         
  -4   6   6        279.71        285.64         3.95 o                         
  -3   6   6         24.66         27.57         0.70 o                         
  -2   6   6          0.34          0.73         0.28 o                         
  -1   6   6        300.51        291.19         2.79 o                         
   0   6   6        492.59        468.20         4.71 o                         
   1   6   6        526.09        542.24         4.92 o                         
   2   6   6          0.37          0.42         0.24 o                         
   3   6   6          0.59          0.79         0.24 o                         
   4   6   6          2.86          2.78         0.28 o                         
   5   6   6          0.30          0.36         0.34 o                         
   6   6   6          3.48          5.82         0.85 o                         
   7   6   6          6.98          6.93         0.51 o                         
   8   6   6         14.58         14.31         0.69 o                         
   9   6   6          1.24          0.68         0.40 o                         
  -9   7   6          2.20          3.60         0.42 o                         
  -8   7   6         97.64        101.36         1.63 o                         
  -7   7   6         27.40         28.42         0.78 o                         
  -6   7   6        267.06        252.02         4.13 o                         
  -5   7   6        152.80        152.55         2.48 o                         
  -4   7   6        251.21        245.77         3.60 o                         
  -3   7   6        323.25        316.07         4.38 o                         
  -2   7   6         70.70         66.46         1.37 o                         
  -1   7   6        901.80        843.59        10.68 o                         
   0   7   6         67.30         63.30         1.20 o                         
   1   7   6         26.40         25.24         0.73 o                         
   2   7   6        149.52        157.46         1.91 o                         
   3   7   6        666.93        679.76         6.97 o                         
   4   7   6          0.00         -0.51         0.34 o                         
   5   7   6         84.36         94.95         1.71 o                         
   6   7   6         62.72         73.01         1.45 o                         
   7   7   6        174.51        154.41         2.48 o                         
   8   7   6        252.51        253.13         3.69 o                         
  -8   8   6         17.60         14.21         0.86 o                         
  -7   8   6         73.64         74.31         1.62 o                         
  -6   8   6         13.16         15.03         0.76 o                         
  -5   8   6         14.44         17.16         0.76 o                         
  -4   8   6        112.72        112.67         2.06 o                         
  -3   8   6        379.65        359.46         4.98 o                         
  -2   8   6         29.18         26.32         0.86 o                         
  -1   8   6        184.25        168.77         2.57 o                         
   0   8   6         26.70         27.77         0.86 o                         
   1   8   6         16.56         11.64         0.73 o                         
   2   8   6        120.84        123.24         1.66 o                         
   3   8   6         27.06         29.09         0.86 o                         
   4   8   6         66.78         64.50         1.37 o                         
   5   8   6         82.43         86.74         1.62 o                         
   6   8   6         66.47         67.10         1.82 o                         
   7   8   6         58.40         51.37         1.28 o                         
   8   8   6         49.39         51.56         1.37 o                         
  -7   9   6         18.13         17.70         0.86 o                         
  -6   9   6          8.26          9.58         0.69 o                         
  -5   9   6          3.25          3.76         0.51 o                         
  -4   9   6        116.72        117.19         2.18 o                         
  -3   9   6        484.34        482.72         6.44 o                         
  -2   9   6          0.14         -0.48         0.34 o                         
  -1   9   6         50.11         44.13         1.20 o                         
   0   9   6          5.00          5.24         0.51 o                         
   1   9   6          1.68          0.73         0.34 o                         
   2   9   6         97.29         95.46         1.71 o                         
   3   9   6        233.05        238.31         4.85 o                         
   4   9   6          0.03         -0.48         0.73 o                         
   5   9   6          1.11          1.50         0.40 o                         
   6   9   6         88.52         89.86         1.79 o                         
   7   9   6         30.62         27.89         1.03 o                         
  -5  10   6          6.86          5.59         0.61 o                         
  -4  10   6          2.85          2.69         0.51 o                         
  -3  10   6         49.19         50.22         1.37 o                         
  -2  10   6         12.45         13.17         1.21 o                         
  -1  10   6        164.46        166.43         2.74 o                         
   0  10   6         46.42         41.71         1.03 o                         
   1  10   6         40.72         44.44         1.45 o                         
   2  10   6         40.96         39.29         1.03 o                         
   3  10   6          4.22          4.36         0.73 o                         
   4  10   6         25.50         24.49         0.86 o                         
   5  10   6          0.85          1.39         1.09 o                         
  -3  11   6         10.27         13.13         0.86 o                         
  -2  11   6          0.17          1.21         0.73 o                         
  -1  11   6          0.20         -0.48         0.73 o                         
   0  11   6         22.61         22.30         1.21 o                         
   1  11   6          4.58          3.04         0.51 o                         
   2  11   6          0.02          0.00         0.73 o                         
   3  11   6         12.55         11.64         0.69 o                         
 -10   1   7         40.44         43.17         0.80 o                         
  -9   1   7         58.38         55.54         0.87 o                         
  -8   1   7         22.48         26.96         0.57 o                         
  -7   1   7        321.21        341.97         2.87 o                         
  -6   1   7         23.63         32.84         0.44 o                         
  -5   1   7        102.07        110.29         0.85 o                         
  -4   1   7        167.50        157.00         1.10 o                         
  -3   1   7       1374.08       1441.23         9.27 o                         
  -2   1   7          1.39          1.71         0.21 o                         
  -1   1   7        245.74        298.92         2.79 o                         
   0   1   7        106.74        110.34         1.21 o                         
   1   1   7        104.82        109.91         1.03 o                         
   2   1   7       1265.53       1269.91         8.85 o                         
   3   1   7          3.81          4.63         0.18 o                         
   4   1   7          1.42          1.98         0.15 o                         
   5   1   7        332.07        343.78         2.40 o                         
   6   1   7        293.98        300.18         2.12 o                         
   7   1   7          8.44         10.32         0.31 o                         
   8   1   7         11.55         12.96         0.43 o                         
   9   1   7         13.32         14.05         0.85 o                         
  10   1   7         24.37         27.88         1.45 o                         
 -10   2   7        280.21        278.39         2.82 o                         
  -9   2   7         92.58         94.55         1.24 o                         
  -8   2   7          1.49          1.52         0.22 o                         
  -7   2   7        111.84        108.52         1.02 o                         
  -6   2   7        507.10        510.02         3.74 o                         
  -5   2   7        173.30        183.41         1.28 o                         
  -4   2   7       1996.39       1958.40        12.63 o                         
  -3   2   7        941.41        985.65         6.91 o                         
  -2   2   7          0.54          2.11         0.33 o                         
  -1   2   7       1001.52        948.70         8.27 o                         
   0   2   7        200.59        203.50         2.00 o                         
   1   2   7        423.30        416.75         3.83 o                         
   2   2   7          1.20          0.61         0.13 o                         
   3   2   7        366.42        347.79         2.59 o                         
   4   2   7         23.35         24.26         0.37 o                         
   5   2   7        210.44        203.60         1.65 o                         
   6   2   7         82.80         82.19         1.26 o                         
   7   2   7          0.23         -0.05         0.22 o                         
   8   2   7        112.41        118.26         1.63 o                         
   9   2   7         15.04         12.85         0.97 o                         
  10   2   7         26.78         29.09         1.45 o                         
 -10   3   7        236.83        238.85         2.89 o                         
  -9   3   7        407.51        403.38         3.79 o                         
  -8   3   7         36.43         32.35         0.63 o                         
  -7   3   7          3.16          4.20         0.22 o                         
  -6   3   7        239.99        200.15         1.80 o                         
  -5   3   7         77.84         74.30         0.93 o                         
  -4   3   7         13.05         16.87         0.35 o                         
  -3   3   7        488.89        465.07         4.22 o                         
  -2   3   7        326.91        325.88         3.01 o                         
  -1   3   7        818.64        813.06         7.16 o                         
   0   3   7       1964.12       1981.14        17.01 o                         
   1   3   7          3.91          7.11         0.36 o                         
   2   3   7        898.27        895.61         6.95 o                         
   3   3   7        482.32        490.91         3.60 o                         
   4   3   7          8.90          8.84         0.33 o                         
   5   3   7        161.02        151.59         1.30 o                         
   6   3   7        301.75        293.32         2.49 o                         
   7   3   7         24.32         24.53         0.64 o                         
   8   3   7          3.76          4.86         0.42 o                         
   9   3   7        135.53        140.77         2.31 o                         
  10   3   7         13.96         14.12         0.76 o                         
 -10   4   7         58.50         55.95         0.93 o                         
  -9   4   7          2.71          3.69         0.36 o                         
  -8   4   7          6.06          5.39         0.29 o                         
  -7   4   7         25.08         30.39         0.64 o                         
  -6   4   7          0.06          3.04         0.77 o                         
  -5   4   7         63.90         65.22         1.08 o                         
  -4   4   7       1559.65       1506.53        15.15 o                         
  -3   4   7        941.77        876.45         7.70 o                         
  -2   4   7          2.96          2.49         0.28 o                         
  -1   4   7        571.72        578.50         5.20 o                         
   0   4   7        142.36        138.15         1.48 o                         
   1   4   7          0.40          0.48         0.18 o                         
   2   4   7         11.28         13.99         0.34 o                         
   3   4   7        117.07        116.43         1.15 o                         
   4   4   7          5.35          4.92         0.40 o                         
   5   4   7        184.71        174.01         1.46 o                         
   6   4   7        231.87        220.25         2.66 o                         
   7   4   7        411.87        404.76         4.62 o                         
   8   4   7         26.61         28.57         0.93 o                         
   9   4   7          0.21          0.53         0.40 o                         
  10   4   7          5.25          5.13         1.09 o                         
  -9   5   7          1.08          1.33         0.51 o                         
  -8   5   7        105.45        107.37         1.58 o                         
  -7   5   7          0.16          1.15         1.01 o                         
  -6   5   7         39.82         39.30         1.32 o                         
  -5   5   7        257.32        242.88         3.43 o                         
  -4   5   7        349.74        324.86         4.47 o                         
  -3   5   7        247.20        255.39         2.94 o                         
  -2   5   7        824.46        818.35         7.27 o                         
  -1   5   7        418.56        444.55         4.07 o                         
   0   5   7         19.87         18.69         0.48 o                         
   1   5   7        553.59        503.07         4.59 o                         
   2   5   7        235.99        227.48         2.00 o                         
   3   5   7        237.62        240.51         2.10 o                         
   4   5   7          3.94          3.66         0.21 o                         
   5   5   7         84.08         81.91         1.05 o                         
   6   5   7         46.82         44.86         0.88 o                         
   7   5   7          0.58          0.24         0.34 o                         
   8   5   7         26.11         20.73         0.76 o                         
   9   5   7         40.03         40.45         1.33 o                         
  -9   6   7        222.39        226.29         3.60 o                         
  -8   6   7          9.65         11.11         0.56 o                         
  -7   6   7         20.27         22.08         0.70 o                         
  -6   6   7         32.87         30.75         0.97 o                         
  -5   6   7        126.61        124.93         2.06 o                         
  -4   6   7         27.06         24.99         0.86 o                         
  -3   6   7        193.35        182.13         2.89 o                         
  -2   6   7         74.64         78.18         1.26 o                         
  -1   6   7       1162.42       1129.45         9.91 o                         
   0   6   7        108.80        112.77         1.30 o                         
   1   6   7        247.41        222.82         2.24 o                         
   2   6   7        212.37        212.42         1.90 o                         
   3   6   7        193.60        196.97         2.03 o                         
   4   6   7        504.83        496.52         4.06 o                         
   5   6   7          2.50          4.54         1.09 o                         
   6   6   7          0.77          0.61         0.34 o                         
   7   6   7         36.17         41.16         1.10 o                         
   8   6   7         51.99         50.40         1.28 o                         
   9   6   7          1.10          2.06         0.51 o                         
  -8   7   7         52.97         55.69         1.12 o                         
  -7   7   7        209.76        213.19         3.26 o                         
  -6   7   7         21.87         19.55         0.86 o                         
  -5   7   7         36.78         34.69         1.03 o                         
  -4   7   7          9.96          9.59         0.69 o                         
  -3   7   7        245.35        225.66         3.34 o                         
  -2   7   7         40.53         39.44         0.84 o                         
  -1   7   7        100.59         88.44         1.30 o                         
   0   7   7         45.21         47.43         0.88 o                         
   1   7   7         38.52         34.18         0.74 o                         
   2   7   7         16.32         18.51         0.48 o                         
   3   7   7          8.52         10.30         0.43 o                         
   4   7   7         19.75         20.41         0.97 o                         
   5   7   7        308.94        312.59         6.55 o                         
   6   7   7         29.39         25.24         0.86 o                         
   7   7   7          9.31          7.41         0.58 o                         
   8   7   7          4.87          4.21         0.58 o                         
  -7   8   7          0.26          0.36         0.51 o                         
  -6   8   7         48.84         53.10         1.37 o                         
  -5   8   7         64.11         60.77         1.37 o                         
  -4   8   7         68.45         64.76         1.37 o                         
  -3   8   7        104.53        103.22         1.89 o                         
  -2   8   7         16.19         14.73         1.33 o                         
  -1   8   7         15.71         15.20         0.85 o                         
   0   8   7         37.46         31.57         1.21 o                         
   1   8   7         51.38         52.13         1.20 o                         
   2   8   7          2.95          2.63         0.41 o                         
   3   8   7        218.62        226.44         3.26 o                         
   4   8   7         29.19         29.58         0.93 o                         
   5   8   7         74.49         69.21         1.58 o                         
   6   8   7         63.95         66.02         1.45 o                         
   7   8   7         53.30         46.21         1.28 o                         
  -6   9   7          6.86          8.00         0.69 o                         
  -5   9   7         23.64         24.62         1.03 o                         
  -4   9   7         14.15         12.47         0.97 o                         
  -3   9   7        176.68        177.24         2.92 o                         
  -2   9   7        114.18        120.01         2.14 o                         
  -1   9   7         11.91         12.87         0.69 o                         
   0   9   7        161.54        160.72         2.57 o                         
   1   9   7         39.47         47.08         1.45 o                         
   2   9   7          0.02         -0.48         0.34 o                         
   3   9   7        184.35        186.82         4.12 o                         
   4   9   7          0.12          0.00         0.34 o                         
   5   9   7          1.25          0.97         0.51 o                         
   6   9   7         68.60         70.44         1.54 o                         
  -4  10   7          2.04          1.33         0.51 o                         
  -3  10   7         32.94         28.31         1.33 o                         
  -2  10   7        217.66        229.93         3.60 o                         
  -1  10   7          6.79          9.07         0.97 o                         
   0  10   7        170.68        181.59         2.92 o                         
   1  10   7          0.65          1.70         0.61 o                         
   2  10   7         10.41          9.10         0.58 o                         
   3  10   7          7.15          7.52         0.97 o                         
   4  10   7         78.26         78.33         1.71 o                         
  -1  11   7        202.81        219.35         3.43 o                         
   0  11   7          6.25          7.27         0.97 o                         
   1  11   7        120.05        124.02         6.31 o                         
 -10   0   8          6.99          8.24         0.58 o                         
  -9   0   8         51.41         53.23         1.20 o                         
  -8   0   8        837.68        886.40        10.93 o                         
  -7   0   8        236.87        224.49         3.17 o                         
  -6   0   8        298.53        322.42         3.00 o                         
  -5   0   8        708.61        744.42         6.48 o                         
  -4   0   8        159.22        175.86         1.76 o                         
  -3   0   8         67.84         77.00         1.37 o                         
  -2   0   8       2393.23       2334.16        28.27 o                         
  -1   0   8       2047.34       2125.06        25.79 o                         
   0   0   8        801.97        759.20        11.58 o                         
   1   0   8          1.45         -0.24         0.22 o                         
   2   0   8        105.10        102.08         1.35 o                         
   3   0   8        904.79        850.33         8.53 o                         
   4   0   8         88.81         99.85         1.35 o                         
   5   0   8          1.09          0.97         0.28 o                         
   6   0   8        322.66        321.78         3.55 o                         
   7   0   8        141.60        147.02         1.86 o                         
   8   0   8          1.36          0.91         0.85 o                         
   9   0   8         53.92         71.77         2.18 o                         
 -10   1   8          1.41          0.53         0.29 o                         
  -9   1   8         84.02         80.76         1.09 o                         
  -8   1   8        120.41        128.57         1.48 o                         
  -7   1   8         95.56         98.47         1.07 o                         
  -6   1   8        181.58        161.58         1.27 o                         
  -5   1   8        372.10        386.29         2.49 o                         
  -4   1   8        272.16        252.13         1.68 o                         
  -3   1   8        382.40        394.20         2.91 o                         
  -2   1   8        215.95        243.40         2.36 o                         
  -1   1   8         29.86         26.56         0.48 o                         
   0   1   8        868.48        902.87         7.92 o                         
   1   1   8         52.20         43.42         0.66 o                         
   2   1   8          2.81          2.66         0.17 o                         
   3   1   8         56.47         56.73         0.60 o                         
   4   1   8        792.40        782.61         6.16 o                         
   5   1   8        260.54        258.83         2.26 o                         
   6   1   8        155.80        159.76         1.54 o                         
   7   1   8        183.32        183.14         1.76 o                         
   8   1   8          1.68          2.34         0.29 o                         
   9   1   8         28.14         32.49         1.45 o                         
  10   1   8         21.56         17.70         1.21 o                         
 -10   2   8          4.89          5.94         0.45 o                         
  -9   2   8         26.73         34.03         0.84 o                         
  -8   2   8        144.74        150.06         1.67 o                         
  -7   2   8        408.34        422.99         3.49 o                         
  -6   2   8         47.67         62.03         0.76 o                         
  -5   2   8         62.34         61.64         0.63 o                         
  -4   2   8          0.14          0.31         0.16 o                         
  -3   2   8         87.17         90.54         1.09 o                         
  -2   2   8        144.36        133.83         1.46 o                         
  -1   2   8        376.83        358.59         3.34 o                         
   0   2   8          9.11         10.81         0.45 o                         
   1   2   8        361.46        358.31         3.34 o                         
   2   2   8        144.24        129.93         1.26 o                         
   3   2   8          0.06          0.08         0.17 o                         
   4   2   8          1.45          2.27         0.20 o                         
   5   2   8         10.26          9.61         0.30 o                         
   6   2   8          1.89          2.26         0.20 o                         
   7   2   8          3.42          3.82         0.32 o                         
   8   2   8          0.55          1.07         0.48 o                         
   9   2   8         46.58         48.74         1.70 o                         
  10   2   8         11.89         10.67         0.97 o                         
  -9   3   8         31.79         38.92         0.75 o                         
  -8   3   8         46.09         51.86         0.81 o                         
  -7   3   8          2.67          2.52         0.22 o                         
  -6   3   8         48.10         49.89         0.93 o                         
  -5   3   8          5.45          5.29         0.50 o                         
  -4   3   8          1.32          1.89         0.28 o                         
  -3   3   8        194.37        178.16         1.82 o                         
  -2   3   8         11.16         12.57         0.41 o                         
  -1   3   8        489.33        489.73         4.44 o                         
   0   3   8         53.13         43.95         0.69 o                         
   1   3   8          1.48          2.42         0.59 o                         
   2   3   8          1.23          0.88         0.17 o                         
   3   3   8         56.57         50.00         0.59 o                         
   4   3   8          8.11          8.43         0.30 o                         
   5   3   8        464.73        463.91         3.48 o                         
   6   3   8         66.13         72.95         0.79 o                         
   7   3   8         94.50         85.65         1.12 o                         
   8   3   8          4.26          5.53         0.42 o                         
   9   3   8          4.36          3.64         0.73 o                         
  -9   4   8          1.20          0.48         0.57 o                         
  -8   4   8        150.84        151.02         2.57 o                         
  -7   4   8         98.34        107.20         1.54 o                         
  -6   4   8        408.85        389.61         4.30 o                         
  -5   4   8        356.10        347.85         4.72 o                         
  -4   4   8         36.12         37.22         1.03 o                         
  -3   4   8        313.22        306.13         3.15 o                         
  -2   4   8       1070.10       1043.36         9.17 o                         
  -1   4   8        357.10        340.36         3.22 o                         
   0   4   8         57.29         58.87         0.85 o                         
   1   4   8       1015.44        982.59         8.65 o                         
   2   4   8         15.84         15.15         0.38 o                         
   3   4   8         27.71         30.05         0.51 o                         
   4   4   8         54.91         54.80         0.64 o                         
   5   4   8         10.91         11.11         0.31 o                         
   6   4   8         22.73         25.70         0.51 o                         
   7   4   8          0.60          0.57         0.28 o                         
   8   4   8          2.38          2.81         0.42 o                         
   9   4   8          7.76          6.55         0.58 o                         
  -9   5   8         55.33         58.56         1.37 o                         
  -8   5   8        143.17        143.07         1.96 o                         
  -7   5   8         74.17         69.53         1.21 o                         
  -6   5   8         11.70         11.15         0.69 o                         
  -5   5   8        292.21        284.29         3.95 o                         
  -4   5   8         54.54         54.56         1.20 o                         
  -3   5   8          1.31          1.89         0.28 o                         
  -2   5   8        172.72        172.37         1.79 o                         
  -1   5   8         97.30         93.08         1.18 o                         
   0   5   8        289.14        270.77         2.67 o                         
   1   5   8        125.05        116.63         2.29 o                         
   2   5   8          0.83          0.96         0.48 o                         
   3   5   8          2.02          1.07         0.22 o                         
   4   5   8        555.16        557.38         4.13 o                         
   5   5   8          3.02          2.86         0.25 o                         
   6   5   8        166.97        166.73         2.09 o                         
   7   5   8         59.64         64.28         1.16 o                         
   8   5   8          4.37          1.98         0.40 o                         
   9   5   8        133.97        134.39         2.31 o                         
  -8   6   8        333.77        360.39         4.20 o                         
  -7   6   8          0.47         -0.48         0.34 o                         
  -6   6   8         12.08         10.96         0.73 o                         
  -5   6   8         19.33         15.37         1.21 o                         
  -4   6   8         58.53         48.50         1.20 o                         
  -3   6   8          0.14          0.36         0.34 o                         
  -2   6   8        734.45        719.32        12.16 o                         
  -1   6   8        287.29        267.13         2.70 o                         
   0   6   8        114.78        113.22         1.36 o                         
   1   6   8         53.89         56.27         0.85 o                         
   2   6   8        198.65        191.12         1.76 o                         
   3   6   8        219.30        216.19         1.97 o                         
   4   6   8          5.51          5.22         0.29 o                         
   5   6   8         82.58         81.40         1.30 o                         
   6   6   8          7.73          8.00         0.51 o                         
   7   6   8         13.00         12.27         0.69 o                         
   8   6   8         64.49         63.00         1.45 o                         
  -7   7   8          0.32          0.61         0.51 o                         
  -6   7   8         85.74         88.81         1.79 o                         
  -5   7   8          1.81          2.03         0.40 o                         
  -4   7   8        230.71        228.43         3.88 o                         
  -3   7   8         11.33         12.85         0.69 o                         
  -2   7   8        198.79        195.47         2.43 o                         
  -1   7   8        179.41        177.13         2.24 o                         
   0   7   8         13.17         16.51         0.48 o                         
   1   7   8         26.84         28.90         0.63 o                         
   2   7   8         96.30         97.02         1.24 o                         
   3   7   8         64.07         58.40         0.89 o                         
   4   7   8          6.40          6.15         0.73 o                         
   5   7   8        173.18        191.02         4.12 o                         
   6   7   8         50.95         50.45         1.20 o                         
   7   7   8        143.27        145.28         2.48 o                         
  -6   8   8          0.11         -0.24         0.61 o                         
  -5   8   8          9.86          9.59         0.69 o                         
  -4   8   8          0.01          0.12         0.61 o                         
  -3   8   8         24.15         25.95         0.86 o                         
  -2   8   8         34.75         34.44         1.03 o                         
  -1   8   8        255.96        247.82         3.60 o                         
   0   8   8         35.67         34.79         1.03 o                         
   1   8   8          9.64          6.96         0.61 o                         
   2   8   8        215.64        215.63         3.74 o                         
   3   8   8          5.84          6.93         0.51 o                         
   4   8   8         51.80         53.27         1.28 o                         
   5   8   8          6.69          5.58         0.73 o                         
   6   8   8        123.25        115.63         2.14 o                         
  -5   9   8         27.17         28.37         1.03 o                         
  -4   9   8         11.03          9.41         0.85 o                         
  -3   9   8          1.20          0.24         0.51 o                         
  -2   9   8          2.18          2.34         0.51 o                         
  -1   9   8         74.62         74.69         1.54 o                         
   0   9   8         68.28         73.55         3.76 o                         
   1   9   8          6.53          6.67         0.51 o                         
   2   9   8          0.82          0.61         0.34 o                         
   3   9   8         59.22         62.56         1.94 o                         
   4   9   8          3.05          2.45         0.51 o                         
   5   9   8        106.29        112.41         2.06 o                         
  -3  10   8          0.07          0.12         0.51 o                         
  -2  10   8         34.61         37.59         1.20 o                         
  -1  10   8          6.09          5.70         0.69 o                         
   0  10   8          1.14          0.85         0.51 o                         
   1  10   8         85.34         77.63         3.64 o                         
   2  10   8          1.35          2.42         0.51 o                         
   3  10   8          1.80          2.18         0.73 o                         
  -9   1   9          2.35          2.33         0.36 o                         
  -8   1   9         51.71         63.33         1.12 o                         
  -7   1   9        296.50        306.01         2.97 o                         
  -6   1   9         24.74         29.37         0.51 o                         
  -5   1   9        216.21        214.57         1.62 o                         
  -4   1   9        236.79        218.47         2.18 o                         
  -3   1   9         46.58         43.91         0.73 o                         
  -2   1   9        389.01        406.57         3.83 o                         
  -1   1   9        597.00        597.31         5.41 o                         
   0   1   9        107.02        114.35         1.54 o                         
   1   1   9        160.33        156.04         1.70 o                         
   2   1   9        480.19        459.64         4.22 o                         
   3   1   9        107.73        105.61         1.08 o                         
   4   1   9        182.38        177.44         1.67 o                         
   5   1   9         14.35         12.15         0.49 o                         
   6   1   9         57.63         56.89         0.76 o                         
   7   1   9          6.21          7.13         0.34 o                         
   8   1   9         26.21         32.18         0.78 o                         
   9   1   9          6.40          5.58         0.73 o                         
  -9   2   9        204.86        222.06         2.71 o                         
  -8   2   9        248.97        251.75         2.94 o                         
  -7   2   9        172.57        171.14         2.14 o                         
  -6   2   9         67.56         79.09         1.26 o                         
  -5   2   9          3.68          4.51         0.59 o                         
  -4   2   9        550.09        555.38         5.04 o                         
  -3   2   9          1.94          1.86         0.33 o                         
  -2   2   9       1148.03       1107.81         9.69 o                         
  -1   2   9        206.37        208.22         2.12 o                         
   0   2   9         74.21         69.56         0.97 o                         
   1   2   9         85.23         79.20         1.02 o                         
   2   2   9        118.32        112.15         1.17 o                         
   3   2   9          0.09          0.12         0.38 o                         
   4   2   9          0.56          0.53         0.33 o                         
   5   2   9         70.83         68.48         0.87 o                         
   6   2   9        111.82        112.39         1.21 o                         
   7   2   9          0.30          1.11         0.26 o                         
   8   2   9        163.86        159.13         2.14 o                         
   9   2   9         10.95         11.39         0.97 o                         
  -9   3   9          2.55          2.08         0.51 o                         
  -8   3   9         86.60         94.48         1.49 o                         
  -7   3   9        193.16        205.13         2.52 o                         
  -6   3   9         18.46         18.68         0.56 o                         
  -5   3   9        119.89        123.99         2.18 o                         
  -4   3   9         44.25         33.47         0.70 o                         
  -3   3   9       1308.16       1279.00        11.13 o                         
  -2   3   9         11.44         13.06         0.45 o                         
  -1   3   9        448.83        441.86         4.10 o                         
   0   3   9        386.12        385.27         3.61 o                         
   1   3   9          2.15          2.32         0.24 o                         
   2   3   9        809.00        777.75         6.14 o                         
   3   3   9        275.08        260.20         2.08 o                         
   4   3   9        502.85        486.76         3.62 o                         
   5   3   9          1.74          1.31         0.20 o                         
   6   3   9         49.18         50.90         0.73 o                         
   7   3   9         38.10         38.88         0.98 o                         
   8   3   9        187.55        199.41         4.25 o                         
   9   3   9          0.27          0.48         0.73 o                         
  -8   4   9         80.00         79.30         1.71 o                         
  -7   4   9          0.43          1.92         0.85 o                         
  -6   4   9         96.63        102.48         1.89 o                         
  -5   4   9        240.98        247.93         3.60 o                         
  -4   4   9         49.12         50.32         1.20 o                         
  -3   4   9         38.92         31.50         0.86 o                         
  -2   4   9       1003.15        954.48         8.47 o                         
  -1   4   9        211.79        207.15         2.15 o                         
   0   4   9         78.67         74.66         1.00 o                         
   1   4   9         29.44         25.19         0.57 o                         
   2   4   9         46.03         42.00         0.62 o                         
   3   4   9         43.95         41.45         0.62 o                         
   4   4   9         30.03         27.85         0.63 o                         
   5   4   9         77.57         73.93         0.83 o                         
   6   4   9         23.44         24.86         0.54 o                         
   7   4   9         10.61          8.37         0.69 o                         
   8   4   9         73.48         69.11         1.62 o                         
  -8   5   9          7.26          7.29         0.56 o                         
  -7   5   9          8.59          6.55         0.51 o                         
  -6   5   9        122.05        125.91         2.23 o                         
  -5   5   9         93.22         74.13         1.58 o                         
  -4   5   9         12.23          9.70         0.69 o                         
  -3   5   9         90.72         93.06         1.40 o                         
  -2   5   9         38.60         42.45         0.73 o                         
  -1   5   9         39.83         35.00         0.69 o                         
   0   5   9        601.92        569.91         5.22 o                         
   1   5   9        581.75        572.31         5.26 o                         
   2   5   9         51.88         49.14         0.69 o                         
   3   5   9          3.26          3.64         0.23 o                         
   4   5   9          0.45          0.73         0.20 o                         
   5   5   9         90.25         91.32         0.97 o                         
   6   5   9          0.16          7.68         0.61 o                         
   7   5   9        176.56        174.02         2.67 o                         
   8   5   9          2.55          2.08         0.51 o                         
  -7   6   9         22.72         24.37         1.03 o                         
  -6   6   9          1.06          0.78         0.40 o                         
  -5   6   9         44.94         48.30         1.45 o                         
  -4   6   9        206.89        205.85         4.13 o                         
  -3   6   9        210.84        208.94         3.09 o                         
  -2   6   9          3.34          3.71         0.42 o                         
  -1   6   9          0.86          1.16         0.28 o                         
   0   6   9        375.00        377.95         3.64 o                         
   1   6   9         45.39         41.43         0.75 o                         
   2   6   9         18.14         18.94         0.45 o                         
   3   6   9          2.10          4.33         0.29 o                         
   4   6   9          0.45          0.16         0.20 o                         
   5   6   9         59.27         62.29         1.10 o                         
   6   6   9          4.04          7.09         0.45 o                         
   7   6   9         32.57         32.50         1.03 o                         
  -6   7   9         30.40         28.50         1.03 o                         
  -5   7   9          0.01          0.00         0.34 o                         
  -4   7   9          6.49          7.17         0.51 o                         
  -3   7   9          2.22          2.18         0.51 o                         
  -2   7   9          0.20          0.08         0.28 o                         
  -1   7   9        108.98        105.29         1.54 o                         
   0   7   9         35.43         37.30         0.73 o                         
   1   7   9          4.18          5.68         0.91 o                         
   2   7   9        122.76        127.70         1.34 o                         
   3   7   9         53.52         55.35         0.94 o                         
   4   7   9         60.21         59.10         1.10 o                         
   5   7   9         16.26         14.68         0.69 o                         
   6   7   9         24.59         24.01         0.86 o                         
  -5   8   9          9.93          9.82         0.69 o                         
  -4   8   9         49.60         53.87         1.45 o                         
  -3   8   9         13.11         13.34         0.69 o                         
  -2   8   9         10.36          8.62         0.69 o                         
  -1   8   9         72.93         74.15         1.26 o                         
   0   8   9          4.56          4.16         0.42 o                         
   1   8   9         12.53         15.07         0.60 o                         
   2   8   9          3.98          3.00         0.36 o                         
   3   8   9         86.56         86.14         1.94 o                         
   4   8   9         51.25         47.29         1.20 o                         
   5   8   9         21.79         20.85         0.86 o                         
  -4   9   9          0.58          1.70         0.51 o                         
  -3   9   9          0.17         -0.12         0.34 o                         
  -2   9   9         44.11         42.80         1.20 o                         
  -1   9   9         73.95         79.42         1.71 o                         
   0   9   9        182.62        193.14         3.09 o                         
   1   9   9         17.78         18.91         0.86 o                         
   2   9   9         59.22         57.02         1.45 o                         
   3   9   9         37.19         48.25         1.70 o                         
  -8   0  10          3.49          3.88         0.73 o                         
  -7   0  10         17.60         16.73         0.97 o                         
  -6   0  10       1243.42       1323.23        22.68 o                         
  -5   0  10         10.42         16.26         0.69 o                         
  -4   0  10        232.56        232.68         3.34 o                         
  -3   0  10        199.97        190.60         2.83 o                         
  -2   0  10        450.61        451.31         5.93 o                         
  -1   0  10         37.97         40.14         1.03 o                         
   0   0  10       1340.88       1276.48        15.79 o                         
   1   0  10        218.02        211.16         3.09 o                         
   2   0  10        144.53        139.42         2.30 o                         
   3   0  10        580.20        531.37         6.96 o                         
   4   0  10          0.51          0.48         0.34 o                         
   5   0  10         20.17         22.94         0.76 o                         
   6   0  10          1.47          0.85         0.36 o                         
   7   0  10         14.18         12.49         0.69 o                         
   8   0  10         45.42         44.13         1.70 o                         
  -8   1  10        107.06        117.14         2.91 o                         
  -7   1  10         13.32         14.33         0.56 o                         
  -6   1  10         66.58         79.24         1.26 o                         
  -5   1  10        196.35        217.93         2.24 o                         
  -4   1  10         62.41         55.79         0.85 o                         
  -3   1  10          2.09          2.73         0.24 o                         
  -2   1  10        372.33        358.77         3.46 o                         
  -1   1  10          0.03          0.36         0.24 o                         
   0   1  10        125.67        125.97         1.46 o                         
   1   1  10         16.49         16.14         0.48 o                         
   2   1  10          4.74          3.75         0.29 o                         
   3   1  10        113.55        108.39         1.33 o                         
   4   1  10         71.00         65.06         0.97 o                         
   5   1  10         15.76         17.49         0.48 o                         
   6   1  10        551.09        539.18         5.04 o                         
   7   1  10         16.81         14.67         0.48 o                         
   8   1  10          3.83          2.83         0.42 o                         
  -8   2  10          0.01          0.34         1.33 o                         
  -7   2  10         39.67         48.62         1.20 o                         
  -6   2  10         98.91        103.33         1.54 o                         
  -5   2  10          3.00          2.21         0.34 o                         
  -4   2  10         38.76         45.71         0.73 o                         
  -3   2  10        132.79        135.65         1.54 o                         
  -2   2  10          5.72          4.47         0.32 o                         
  -1   2  10         16.51         13.16         0.48 o                         
   0   2  10        940.89        915.91         8.16 o                         
   1   2  10        601.45        572.30         5.22 o                         
   2   2  10         31.10         27.10         0.70 o                         
   3   2  10         20.96         17.17         0.43 o                         
   4   2  10         31.42         30.19         0.54 o                         
   5   2  10         82.68         77.83         0.95 o                         
   6   2  10         20.34         19.71         0.47 o                         
   7   2  10          8.15          8.51         0.45 o                         
   8   2  10          0.39          0.68         0.40 o                         
  -8   3  10          0.04         -0.29         0.85 o                         
  -7   3  10         23.06         23.54         0.70 o                         
  -6   3  10         53.64         55.42         1.28 o                         
  -5   3  10         35.16         39.89         1.03 o                         
  -4   3  10         49.19         48.11         0.98 o                         
  -3   3  10         24.57         21.21         0.54 o                         
  -2   3  10         80.47         77.81         1.06 o                         
  -1   3  10        191.02        196.58         2.06 o                         
   0   3  10        120.73        128.46         1.48 o                         
   1   3  10        369.73        358.00         3.46 o                         
   2   3  10        214.46        200.33         2.12 o                         
   3   3  10         39.64         34.03         0.56 o                         
   4   3  10          1.57          2.05         0.22 o                         
   5   3  10          2.43          2.71         0.25 o                         
   6   3  10         19.17         20.21         0.49 o                         
   7   3  10         44.96         48.24         0.87 o                         
   8   3  10          0.27          0.38         0.37 o                         
  -8   4  10         34.01         38.94         1.20 o                         
  -7   4  10          3.57          2.73         0.85 o                         
  -6   4  10        186.51        193.71         3.00 o                         
  -5   4  10        242.23        247.60         3.64 o                         
  -4   4  10        123.17        114.49         2.06 o                         
  -3   4  10          5.61          7.16         0.42 o                         
  -2   4  10          8.08         10.37         0.44 o                         
  -1   4  10          5.80          6.17         0.36 o                         
   0   4  10        502.19        475.30         4.46 o                         
   1   4  10         11.07          8.29         0.41 o                         
   2   4  10          7.61          7.09         0.41 o                         
   3   4  10          3.32          2.77         0.21 o                         
   4   4  10          0.57          0.63         0.22 o                         
   5   4  10        112.54        108.65         1.41 o                         
   6   4  10          0.10          0.18         0.24 o                         
   7   4  10         38.54         34.65         0.88 o                         
  -7   5  10          0.20         -0.77         0.51 o                         
  -6   5  10         17.58         15.53         0.76 o                         
  -5   5  10         75.39         72.82         2.18 o                         
  -4   5  10         92.25         89.67         2.30 o                         
  -3   5  10        298.69        301.69         3.50 o                         
  -2   5  10          7.89          9.82         0.69 o                         
  -1   5  10          7.43          8.69         0.56 o                         
   0   5  10        245.30        240.35         2.49 o                         
   1   5  10         85.24         85.24         1.12 o                         
   2   5  10         16.13         14.35         0.43 o                         
   3   5  10         61.05         63.64         0.84 o                         
   4   5  10         17.82         17.06         0.45 o                         
   5   5  10          2.24          2.01         0.21 o                         
   6   5  10         83.73         91.98         1.49 o                         
   7   5  10          0.02          0.15         0.40 o                         
  -6   6  10        192.84        199.12         5.82 o                         
  -5   6  10         30.25         23.34         1.21 o                         
  -4   6  10          1.49          1.82         0.51 o                         
  -3   6  10        118.70        120.60         2.43 o                         
  -2   6  10          0.36          0.32         0.28 o                         
  -1   6  10         35.67         33.56         0.84 o                         
   0   6  10        342.04        344.44         3.40 o                         
   1   6  10        191.37        186.92         2.09 o                         
   2   6  10         25.20         27.54         0.56 o                         
   3   6  10        157.60        158.25         1.62 o                         
   4   6  10         72.25         71.33         1.03 o                         
   5   6  10          0.05         -0.18         0.31 o                         
   6   6  10         27.62         24.58         0.74 o                         
  -5   7  10         60.67         58.45         1.37 o                         
  -4   7  10         67.06         69.84         1.54 o                         
  -3   7  10          1.06          1.58         0.61 o                         
  -2   7  10          7.31          8.75         0.69 o                         
  -1   7  10         13.13         12.40         0.56 o                         
   0   7  10         11.06         10.67         0.56 o                         
   1   7  10          4.17          4.86         0.36 o                         
   2   7  10         26.89         32.96         0.65 o                         
   3   7  10          3.83          2.97         0.33 o                         
   4   7  10         42.70         47.08         1.08 o                         
   5   7  10         17.60         21.40         0.74 o                         
  -4   8  10         10.14          9.82         0.69 o                         
  -3   8  10         16.52         16.98         0.86 o                         
  -2   8  10          0.10         -0.24         0.34 o                         
  -1   8  10        147.47        153.46         2.14 o                         
   0   8  10         15.56         17.14         0.70 o                         
   1   8  10        162.97        168.74         2.28 o                         
   2   8  10         75.80         85.80         1.24 o                         
   3   8  10          2.80          4.50         0.60 o                         
   4   8  10        183.16        181.36         2.92 o                         
  -1   9  10         34.81         36.17         1.21 o                         
   0   9  10         45.25         48.25         1.37 o                         
   1   9  10         26.36         26.84         0.84 o                         
  -6   1  11          4.17          2.55         0.51 o                         
  -5   1  11         20.07         21.64         0.61 o                         
  -4   1  11          3.64          4.35         0.59 o                         
  -3   1  11         87.94         86.49         1.18 o                         
  -2   1  11        126.43        122.34         1.46 o                         
  -1   1  11        126.76        122.40         1.46 o                         
   0   1  11        131.60        129.29         1.51 o                         
   1   1  11        313.15        303.52         3.00 o                         
   2   1  11          0.28          0.18         0.24 o                         
   3   1  11         40.58         37.61         0.73 o                         
   4   1  11        198.15        185.76         2.00 o                         
   5   1  11         20.84         17.93         0.54 o                         
   6   1  11         16.91         18.02         0.54 o                         
   7   1  11         15.27         17.50         0.54 o                         
  -7   2  11        257.66        284.67         5.82 o                         
  -6   2  11        162.31        169.09         2.74 o                         
  -5   2  11        217.93        216.46         3.26 o                         
  -4   2  11        317.79        347.63         3.37 o                         
  -3   2  11         47.96         49.72         0.85 o                         
  -2   2  11        423.42        416.07         3.95 o                         
  -1   2  11          1.76          2.03         0.26 o                         
   0   2  11         17.04         14.86         0.48 o                         
   1   2  11          2.30          2.87         0.32 o                         
   2   2  11        186.45        174.98         1.94 o                         
   3   2  11          8.41          7.47         0.41 o                         
   4   2  11          1.33          3.30         0.64 o                         
   5   2  11          2.06          2.03         0.31 o                         
   6   2  11          1.45          1.33         0.29 o                         
   7   2  11         61.15         68.99         1.91 o                         
  -7   3  11         29.03         32.97         1.45 o                         
  -6   3  11          3.14          3.28         0.51 o                         
  -5   3  11        280.10        281.58         4.12 o                         
  -4   3  11         57.34         54.88         1.07 o                         
  -3   3  11         42.33         40.22         0.73 o                         
  -2   3  11          1.98          1.54         0.24 o                         
  -1   3  11         74.96         77.61         1.09 o                         
   0   3  11        251.38        234.43         2.46 o                         
   1   3  11        184.11        179.36         1.97 o                         
   2   3  11        469.44        450.99         4.31 o                         
   3   3  11        223.28        206.55         2.58 o                         
   4   3  11         68.25         62.32         0.84 o                         
   5   3  11         65.46         65.54         1.02 o                         
   6   3  11         22.31         24.55         0.63 o                         
   7   3  11          0.28         -0.18         0.31 o                         
  -7   4  11        105.42        116.91         2.14 o                         
  -6   4  11         23.93         23.64         0.86 o                         
  -5   4  11         94.39        105.81         2.91 o                         
  -4   4  11        218.08        224.49         3.43 o                         
  -3   4  11         77.12         68.54         1.21 o                         
  -2   4  11          5.64          6.09         0.49 o                         
  -1   4  11        113.42        111.30         1.42 o                         
   0   4  11         97.67         98.37         1.30 o                         
   1   4  11          5.65          6.05         0.52 o                         
   2   4  11         86.98         81.93         1.12 o                         
   3   4  11         72.25         70.72         0.93 o                         
   4   4  11          0.01          0.24         0.24 o                         
   5   4  11         16.33         17.54         0.47 o                         
   6   4  11          0.93          1.26         0.29 o                         
  -6   5  11         44.79         52.07         1.82 o                         
  -5   5  11          7.07          7.12         0.58 o                         
  -4   5  11        116.28        115.52         2.91 o                         
  -3   5  11         13.73         15.65         0.69 o                         
  -2   5  11         87.22         86.91         1.40 o                         
  -1   5  11         67.70         66.96         1.16 o                         
   0   5  11          2.93          4.12         0.36 o                         
   1   5  11          6.54          6.18         0.36 o                         
   2   5  11         15.07         15.37         0.45 o                         
   3   5  11         11.25          9.80         0.40 o                         
   4   5  11         19.01         17.74         0.49 o                         
   5   5  11         29.86         32.41         0.67 o                         
   6   5  11         26.47         27.17         0.84 o                         
  -5   6  11         21.08         19.34         1.09 o                         
  -4   6  11         22.53         21.10         0.86 o                         
  -3   6  11         53.08         55.30         1.37 o                         
  -2   6  11         41.77         43.41         0.98 o                         
  -1   6  11        230.45        234.03         2.94 o                         
   0   6  11         23.46         23.79         0.63 o                         
   1   6  11          4.64          5.37         0.88 o                         
   2   6  11         72.83         72.73         0.97 o                         
   3   6  11         84.26         90.08         1.10 o                         
   4   6  11          0.86          0.91         0.41 o                         
   5   6  11          1.29          0.48         0.42 o                         
  -4   7  11         41.75         42.45         1.20 o                         
  -3   7  11          1.21          1.21         0.51 o                         
  -2   7  11         51.82         50.31         1.37 o                         
  -1   7  11         58.59         57.71         1.16 o                         
   0   7  11          0.01         -0.30         0.31 o                         
   1   7  11         60.27         65.00         1.06 o                         
   2   7  11         17.33         18.65         0.54 o                         
   3   7  11          4.53          4.77         0.34 o                         
   4   7  11         95.74         96.30         1.58 o                         
  -1   8  11         35.44         41.12         1.05 o                         
   0   8  11          7.44          9.97         0.60 o                         
   1   8  11         19.54         19.47         0.66 o                         
  -5   0  12          3.26          0.87         0.40 o                         
  -4   0  12        188.82        200.41         3.09 o                         
  -3   0  12        230.69        230.91         3.43 o                         
  -2   0  12         84.58         85.13         1.71 o                         
  -1   0  12         48.59         49.75         1.45 o                         
   0   0  12        352.61        345.44         4.89 o                         
   1   0  12         97.73         90.42         2.55 o                         
   2   0  12        659.51        622.69         8.17 o                         
   3   0  12         59.69         54.76         1.58 o                         
   4   0  12         21.72         17.46         0.76 o                         
   5   0  12          4.50          5.04         0.61 o                         
   6   0  12         34.12         26.94         0.93 o                         
  -6   1  12        287.57        311.16         6.31 o                         
  -5   1  12          0.00          0.24         0.61 o                         
  -4   1  12          0.05         -0.02         0.26 o                         
  -3   1  12        163.17        173.28         1.94 o                         
  -2   1  12          0.73          0.36         0.24 o                         
  -1   1  12         30.15         30.77         0.69 o                         
   0   1  12         82.50         79.14         1.21 o                         
   1   1  12         48.38         48.29         0.85 o                         
   2   1  12        188.81        175.54         1.97 o                         
   3   1  12         52.10         53.25         0.94 o                         
   4   1  12         71.86         63.45         1.00 o                         
   5   1  12         88.09         88.45         1.24 o                         
   6   1  12         18.62         18.69         0.61 o                         
  -6   2  12          4.17          4.03         0.51 o                         
  -5   2  12          1.44          1.94         0.51 o                         
  -4   2  12         45.59         47.74         0.85 o                         
  -3   2  12         21.15         19.30         0.64 o                         
  -2   2  12         28.62         28.83         0.63 o                         
  -1   2  12        185.99        174.67         1.97 o                         
   0   2  12          3.24          2.84         0.54 o                         
   1   2  12          8.57          8.63         0.41 o                         
   2   2  12        103.28        103.24         1.33 o                         
   3   2  12          6.45          7.23         0.43 o                         
   4   2  12         52.44         53.54         0.93 o                         
   5   2  12         58.89         54.77         0.97 o                         
   6   2  12          0.42          0.78         0.29 o                         
  -6   3  12         42.87         42.22         1.21 o                         
  -5   3  12         51.34         55.29         1.37 o                         
  -4   3  12          6.98         10.34         0.69 o                         
  -3   3  12         15.92         16.21         0.57 o                         
  -2   3  12          8.65          8.17         0.56 o                         
  -1   3  12        138.80        139.50         1.67 o                         
   0   3  12         19.05         18.00         0.54 o                         
   1   3  12        103.27        102.54         1.33 o                         
   2   3  12          6.41          6.66         0.36 o                         
   3   3  12         95.56         91.39         1.27 o                         
   4   3  12         20.73         19.89         0.61 o                         
   5   3  12          0.57          0.82         0.29 o                         
   6   3  12          2.04          3.10         0.36 o                         
  -5   4  12          0.94          0.48         0.51 o                         
  -4   4  12        112.11        115.46         2.14 o                         
  -3   4  12         26.51         31.06         0.84 o                         
  -2   4  12         36.21         38.33         0.73 o                         
  -1   4  12         78.44         79.90         1.18 o                         
   0   4  12         32.41         32.56         0.73 o                         
   1   4  12         32.53         33.90         0.73 o                         
   2   4  12          0.03          0.11         0.26 o                         
   3   4  12          0.55          0.37         0.26 o                         
   4   4  12          3.00          3.24         0.38 o                         
   5   4  12         55.47         56.67         1.16 o                         
  -4   5  12         24.92         22.75         0.93 o                         
  -3   5  12        118.75        119.60         2.23 o                         
  -2   5  12         63.06         61.48         1.16 o                         
  -1   5  12         73.28         76.65         1.37 o                         
   0   5  12          5.75          4.67         0.38 o                         
   1   5  12          5.95          6.17         0.36 o                         
   2   5  12         51.01         48.82         0.87 o                         
   3   5  12         75.78         76.34         1.02 o                         
   4   5  12          2.20          2.00         0.33 o                         
  -3   6  12         11.56         16.92         1.09 o                         
  -2   6  12         44.46         46.11         1.02 o                         
  -1   6  12         16.02         18.31         0.70 o                         
   0   6  12         47.34         51.30         0.93 o                         
   1   6  12         40.42         37.34         0.78 o                         
   2   6  12         62.13         62.33         1.06 o                         
   3   6  12        137.72        137.85         1.54 o                         
  -5   1  13         10.23         13.10         0.86 o                         
  -4   1  13         25.10         27.40         0.73 o                         
  -3   1  13         70.64         73.73         1.09 o                         
  -2   1  13         16.39         17.53         0.61 o                         
  -1   1  13          0.11         -0.18         0.24 o                         
   0   1  13          0.28          0.67         0.24 o                         
   1   1  13          2.48          3.22         0.36 o                         
   2   1  13         80.24         76.25         1.15 o                         
   3   1  13         89.18         90.96         1.27 o                         
   4   1  13        115.78        106.62         1.46 o                         
   5   1  13          1.70          1.33         0.36 o                         
  -4   2  13          4.21          5.80         0.51 o                         
  -3   2  13        176.64        181.50         2.72 o                         
  -2   2  13         83.35         85.27         1.21 o                         
  -1   2  13         17.01         18.62         0.61 o                         
   0   2  13         59.97         62.62         1.00 o                         
   1   2  13          4.27          6.89         0.97 o                         
   2   2  13         39.02         38.80         0.91 o                         
   3   2  13          1.09          1.52         0.36 o                         
   4   2  13         59.87         63.53         1.09 o                         
  -4   3  13         67.99         77.27         1.71 o                         
  -3   3  13         72.62         75.18         1.40 o                         
  -2   3  13         21.78         22.16         0.63 o                         
  -1   3  13          1.29          0.20         0.26 o                         
   0   3  13         28.79         31.90         0.73 o                         
   1   3  13         73.93         75.07         1.12 o                         
   2   3  13         20.69         19.29         0.61 o                         
   3   3  13         30.72         31.28         0.73 o                         
   4   3  13          8.83          7.97         0.48 o                         
  -3   4  13         66.05         75.22         1.94 o                         
  -2   4  13        175.61        177.41         2.42 o                         
  -1   4  13         52.29         49.42         0.93 o                         
   0   4  13          2.12          1.64         0.36 o                         
   1   4  13          9.63          9.74         0.48 o                         
   2   4  13         32.08         29.23         0.73 o                         
   3   4  13          0.30          0.86         0.32 o                         
  -1   5  13         23.86         24.26         0.84 o                         
   0   5  13          4.02          4.45         0.36 o                         
   1   5  13         27.27         25.76         0.69 o                         
  -2   0  14          3.06          2.45         0.51 o                         
  -1   0  14         95.88        110.41         2.14 o                         
   0   0  14         55.27         52.17         1.45 o                         
   1   0  14         14.00         13.24         0.76 o                         
   2   0  14         44.58         48.26         1.37 o                         
  -2   1  14         10.01         12.91         0.57 o                         
  -1   1  14        160.54        173.34         2.06 o                         
   0   1  14          0.32          0.51         0.46 o                         
   1   1  14         52.21         51.12         0.97 o                         
   2   1  14         54.58         55.86         1.00 o                         
  -1   2  14          0.27         -0.07         0.29 o                         
   0   2  14          0.11         -0.39         0.29 o                         
   1   2  14         24.34         24.98         0.66 o                         
                                                                                
